# Supplementary material for: "PP2C7s", Genes Most Highly Elaborated in Photosynthetic Organisms, Reveal the Bacterial Origin and Stepwise Evolution of PPM/PP2C Protein Phosphatases
Source: PLoS One. 2015 Aug 4;10(8):e0132863. doi: 10.1371/journal.pone.0132863 (PMC4524716; doi:10.1371/journal.pone.0132863)
Supplement: S1 File — This file contains an Excel spreadsheet with tabulated Supporting Information. Each page contains a constituent subfile. There are 14 tables (Table A–Table N). Each is cited at the appropriate place in the text. Each table contains a Legend which explains its data. (XLSX) [file pone.0132863.s001.xlsx]

## Sheet: Table A
	Table A: List of PP2C7 Sequences
Protein Name	UniProt/Phytozome10/JGI/NCBI Number	Organism Group	Species	Sequence Corrected?	Sequence
Non-Photosynthetic Eukaryotes
Animals
BfC3XVP8	C3XVP8	Metazoa	Branchiostoma floridae		MQSVIVYGRMLTRALLSPATTQDLRTKRKRDLCLVSTAQGFSKDFNNSIHKKGLFGDDAYFIARYKNVDVLGVADGVGGWRDYGVDPSLFSSSLMKTCERLVLAGRFKPTLPIGLIAASYYELLESKGPIVGSSTACVLILDRPSRTLYSANLGDSGFMVVRKGEIVHRSEEQQHYFNTPFQLSLASPREDGLVLSDSPEAAGFMSFLVEEGDLIVTATDGLFDNLSDSMVLKELSKLRDHKYENIERTAQNLAEQAQELAFDPEYMSPFATEAQQAGIDVKGGKPDDITVLLSVVALYAD
BtE1BEW5	E1BEW5	Metazoa	Bos taurus		MFSVLSYGRLVARAVLGGLSQTDPRAGGGGGGGGGDYGLVTAGCGFGKDFRKGLLKKGACYGDDACFVARHRSADVLGVADGVGGWRDYGVDPSQFSGTLMRTCERLVKEGRFVPSNPIGILTTSYCELLQNKVPLLGSSTACIVVLDRTSHRLHTANLGDSGFLVVRGGEVVHRSDEQQHYFNTPFQLSIAPPEAEGVVLSDSPDAADSTSFDVQLGDIILTATDGLFDNMPDYMILQELKKLKNSNYESIQQTARSIAEQAHELAYDPNYMSPFAQFACDNGLNVRGGKPDDITVLLSIVAEYTD
CiF6WRK0	F6WRK0	Metazoa	Ciona intestinalis		MTYGRYAARAVANSLSPEHFNGIPFVPRDPRGIQSSSRSSPNSATSTHLCRLVSAVSGFSKFDSPIRRTSRIPPRAVSLLDKRLYGDDACFVTYYKAADVLGVADGVGGWRAYGIDPSQFSKKLMDACEMMVKTGRFVPSQPADLLASGYNELLQDKVPLAGSSTACLVVLDRSKQTLHTANLGDSGFMVVRKGEVVHRSTEQQHFFNTPFQLSVPPAEHREEVLNDAAEDADTTSFDLELGDIILTATDGLFDNMPDHAILKELARLKDNQYESIKQTVWNIAEQARDLSYDPDYLSPFAKQARKNGYPVTGGKPDDITILLSIVTG
DeB3NBB9	B3NBB9	Metazoa	Drosophila erecta		MHSSLSWTSRVISRALRSSFSTLLETATGGGGGAAAKGATKSGAGAGSAGSPRPRFVSVVCGFAKDNLRHKYKPGKYGEDSWFKASTASADVMGVADGVGGWRSYGIDPGEFSSFLMRTCERLVQCSHFNPQRPVNLLAYSYCELMEQKKPILGSSTACVLILNRETSTVHTANIGDSGFMVVREGQVVHKSEEQQHYFNTPFQLSLPPPGHGPNVLSDSPESADTMSFPVRDGDVILIATDGVFDNVPEKLMLQVLSEVEGERDPVKLQMTANSLALMARTLSLNSEFLSPFALSARRNNIQARGGKPDDITVVLATVAM
DmQ9VAH4	Q9VAH4	Metazoa	Drosophila melanogaster		MITCLRNWPLLLKRFSVHQIHQFTQLSGRFERPPQSGKSSRDPYLVTVVQGRSKKPRFPGERSNQRFGEDSWFVSSTPLAEVMGVADGVGGWRDLGVDAGRFAKELMSCCSGQTQLSDFDGRSPRNMLIAGFQELSHREHPVVGSSTACLATMHRKDCTLYTANLGDSGFLVVRNGRVLHRSVEQTHDFNTPYQLTVPPEDRKESYYCDKPEMAVSTRHSLLPGDLVLLATDGLFDNMPESMLLSILNGLKERGEHDLLVGASRVVEKARELSMNASFQSPFAIKARQHNVSYSGGGKPDDITLILSSVEVPNA
DmQ9W0E2	Q9W0E2	Metazoa	Drosophila melanogaster		MHSSLSWTSRAISRALRSSFSTLLETATGGGSGAAAKGATKSGATPGSSGAPRPRFVSVVCGFAKDNLRHKYKPGKYGEDSWFKASTASADVMGVADGVGGWRSYGIDPGEFSSFLMRTCERLVQCSHFNPQRPVNLLAYSYCELMEQKKPILGSSTACVLILNRETSTVHTANIGDSGFVVVREGQVVHKSEEQQHYFNTPFQLSLPPPGHGPNVLSDSPESADTMSFPVRDGDVILIATDGVFDNVPEDLMLQVLSEVEGERDPVKLQMTANSLALMARTLSLNSEFLSPFALSARRNNIQARGGKPDDITVVLATVAM
DmQ9W3R1	Q9W3R1	Metazoa	Drosophila melanogaster		MDVETSLDIEEMRRRIQQGINRCCEQLLEIAMILTHKGGQVLNRLKGASFPELAQNSENIGNGSMSENQNQRLDPMTSAQYTTLGFGNFDGEGDYLRQKNKINIQLPRLVSVTCGFAKDHIRYPEYNRGKFGEDAWFMSSSPQACIMGVADGVGGWRNYGVDPGKFSMTLMRSCERMSHAPDFKPNRPEILLERAYFDLLDQKCPIVGSCTACILALKRDDSTLYAANIGDSGFLVVRSGKVVCRSQEQQHQFNTPYQLASPPPGYDFDAVSDGPESADTIQFPMQLGDVILLATDGVYDNVPESFLVEVLTEMSGISNPVRLQMAANTVALMARTLSFSPKHDSPFSQNARKHDIDAWGGKPDDITVLLASVV
DrB0S510	B0S510	Metazoa	Danio rerio		MLSVLSYGRLVARAVIGGLSQTDSRDYSLVSASFGFGKDFRKGILKKGMCYGDDACFIARHRSADVLGVADGVGGWRDYGVDPSQFSGTLMRTCERLVKEGRFVPSNPVGILTTSYYELLQNKVPLLGSSTACIVVLDRQSHRLHTANLGDSGFLVVRGGEVVHRSDEQQHYFNTPFQLSIAPPEAEGSVLSDSPDAADSSSFDVQLGDIILTATDGLFDNMPDYMILQELKKLKNTNYESIQQTAKSIAEQAHVLAYDPNYMSPFAQFACDNGLNVRGGKPDDITVLLSIVAEYTD
GgE1BQP0	E1BQP0	Metazoa	Gallus gallus		MFSVLSYGRLVARAVLGGLSQTDTRDYSLVTASCGFGKDFRKGILKKGMCYGDDACFVARHRTADVLGVADGVGGWRDYGVDPSQFSGTLMRTCERLVKEGRFVPSNPVGILTAGYCELLQNKVPLLGSSTACIVVLDRTSHRLHTANLGDSGFLVVRGGEVVHRSDEQQHYFNTPFQLSIAPPEAEGVVLSDSPDAADSTSFDVQLGDIILTATDGLFDNMPDYMILQELKKLKNSNYESIQQTARSIAEQAHELAYDPTYMSPFAQFACDNGLNVRGGKPDDITVLLSIVAEYTD
HsQ8NI37	Q8NI37	Metazoa	Homo sapiens		MFSVLSYGRLVARAVLGGLSQTDPRAGGGGGGDYGLVTAGCGFGKDFRKGLLKKGACYGDDACFVARHRSADVLGVADGVGGWRDYGVDPSQFSGTLMRTCERLVKEGRFVPSNPIGILTTSYCELLQNKVPLLGSSTACIVVLDRTSHRLHTANLGDSGFLVVRGGEVVHRSDEQQHYFNTPFQLSIAPPEAEGVVLSDSPDAADSTSFDVQLGDIILTATDGLFDNMPDYMILQELKKLKNSNYESIQQTARSIAEQAHELAYDPNYMSPFAQFACDNGLNVRGGKPDDITVLLSIVAEYTD
IsB7Q5I3	B7Q5I3	Metazoa	Ixodes scapularis		MQSVLMYGRLLTRALANSVFSYTTCTSTSDARYAWTKGDLGLQTATCGFPKERNRFSIGLGRGRFGDDACFAAKYKSFDVLGVADGVGGWRTYGVDPSLFSTALMRNCERVVNSGRFKPNSPANIIASSYYELLENKRHIIGSSTACVLVLNCVERLLYTANIGDSGFLVVRRGQVVHRSQEQQHYFNTPFQLCLPPPGVSQFVLSDSPESADTSCFAVQEGDLILMATDGLFDNLPENMIVNELAQLGEPCLDSIQQTVNSLALQARRLAFDESHLSPFSLRARDNGIDTIGGKPDDITILLASVSSKQGHSRETLKTSVARNTSLDHG
MdF6QCG5	F6QCG5	Metazoa	Monodelphis domestica		MFSVLSYGRLVARAVLGGLSQTDPRAGGGGSGGGGAGGGGGGDYGLVTAGCGFGKDFRKGLLKKGVCYGDDACFVARHRSADVLGVADGVGGWRDYGVDPSQFSGTLMRTCERLVKEGRFIPSNPVGILTTSYCELLQNKIPLLGSSTACIVVLDRTSHRLHTANLGDSGFLVVRGGEVVHRSDEQQHYFNTPFQLSIAPPEAEGVVLSDSPDAADSTSFDVQLGDIILTATDGLFDNMPDYMILQELKKLKNSNYESIQQTARSIAEQAHELAYDPNYMSPFAQFACDNGLNVRGGKPDDITVLLSIVAEYTD
MmQ6NVE9	Q6NVE9	Metazoa	Mus musculus		MFSVLSYGRLVARAVLGGLSQTDPRAGGGGGGGGGSSGDYGLVTAGCGFGKDFRKGLLKKGACYGDDACFVARHRSADVLGVADGVGGWRDYGVDPSQFSGTLMRTCERLVKEGRFVPSNPVGILTTSYCELLQNKVPLLGSSTACIVVLDRSSHRLHTANLGDSGFLVVRGGEVVHRSDEQQHYFNTPFQLSIAPPEAEGVVLSDSPDAADSTSFDVQLGDIILTATDGLFDNMPDYMILQELKKLKNSNYESIQRTARSIAEQAHELAYDPNYMSPFAQFACDNGLNVRGGKPDDITVLLSIVAEYTD
NvA7SF16	A7SF16	Metazoa	Nematostella vectensis		MVRKEAPSKVRLVAVCCGFSKDYHTSKKRFAFGEDAYFITENLFSNVLGVADGVGGWRQYGIDSSLFSSQLMQSCQRFVKEGRLSALSPIAIIKNAFQELTELKASVFGSSTACIVVLDKKDKTLLSVNLGDSGFLVVRKGIVVHQSSEQQHYFNTPYQLAIPPPGQDGRVIQDSLDAAESTSFNVEVDDLIVMGTDGLFDNLSTDQILTEIAELQDYDAESIQSLADSLAMKARCLAFDPSYESPFAKQAKLRGLAITGGKPDDITVLVAVVSEESSKETEV
OcXP_002719794	XP_002719794.1	Metazoa	Oryctolagus cuniculus		MFSVLSYGRLVARAVLGGLSQTDPRAGGGGGGGGDYGLVTAGCGFGKDFRKGLLKKGACYGDDACFVARHRSADVLGVADGVGGWRDYGVDPSQFSGTLMRTCERLVKEGRFVPSNPIGILTASYCELLQNKVPLLGSSTACIVVLDRTSHRLHTANLGDSGFLVVRGGEVVHRSDEQQHYFNTPFQLSIAPPEAEGVVLSDSPDAADSTSFDVQLGDIILTATDGLFDNMPDYMILQELKKLKNSNYESIQQTARSIAEQAHELAYDPNYMSPFAQFACDNGLNVRGGKPDDITVLLSIVAEYTD
RnD4A520	D4A520	Metazoa	Rattus norvegicus		MFSVLSYGRLVARAVLGGLSQTDPRAGGGGGGGSGDYGLVTAGCGFGKDFRKGLLKKGACYGDDACFVARHRSADVLGVADGVGGWRDYGVDPSQFSGTLMRTCERLVKEGRFVPSNPVGILTTSYCELLQNKVPLLGSSTACIVVLDRSSHRLHTANLGDSGFLVVRGGEVVHRSDEQQHYFNTPFQLSIAPPEAEGVVLSDSPDAADSTSFDVQLGDIILTATDGLFDNMPDYMILQELKKLKNSNYESIQRTARSIAEQAHELAYDPNYMSPFAQFACDNGLNVRGGKPDDITVLLSIVAEYTD
TaB3RSN4	B3RSN4	Metazoa	Trichoplax adhaerens		MLSSTLRRLLNKQPDQWIKSTSRLLVTNTRTSPARKFDVLAGGDSKPRVLKRPCEDAFFLADAGDYYAIGVADGVGQWRSAGYDPTIFPTTLMDNCHQLMMTKGYSDPLSLLNDSYDKLIHDKQVEGGSATVCLLILNKFEGTLKSLTLGDSSFYLVRDTQLLHTPNYQLYSRDAPYQLAIVPPSAPNTTISSKISDATLSTFELKENDHIIAATDGFIDNLYDEELIEELNDMHNINDALGAARILCSRAYQLASRPDRIAPSHSRRTGGKIIDDLDIEYGGIIDDITVVVGMVTKT
TaB3S663	B3S663	Metazoa	Trichoplax adhaerens		MIHTALRSYNAQKQLFLATNYSGFSKSPKENRFVIKQETFGDDAYFITISHHVHNYLTGVADGVGGWKEYGVDPSLFSHLLMKNCKSYAKNYCVDSAFPLKILKTGYDTMLSEHPNLLGSSTACVMVIDKITGMLYSVNLGDSGFVIIRDHFIIYQSKEQQHYFNAPYQLTCKTPDQSFLGNMPSEADEYSFLLKSDDIIIMATDGLFDNMTGKQILDIVSNQQKHNSQRIANCLVEEARKLAFDECYISPFVRKARMHGIYATGGKPDDITVIVACARSPVQ
XlQ6GR25	Q6GR25	Metazoa	Xenopus laevis		MFSVLSCGRLVARAVFGGLSQTDSRDYSLVTASCGFGKDARKGILKKGMCYGDDACFIARHRTADVLGVADGVGGWRDYGVDPSQFSETLMRTCERLVKEGRFVPTNPVGILTSSYRELLQNKVPLLGSSTACLVVLDRTSHRLHTANLGDSGFLVVRAGEVVHRSDEQQHYFNTPFQLSIAPPEAEGAVLSDSPDAADSNSFDVQLGDIILTATDGLFDNMPDYMILQELKKLKNTNYESIQQTARSIAEQAHDLAYDPNYMSPFAQFACDYGLNVRGGKPDDITVLLSIVAEYTD
Fungi
AnXP001388	XP_001388978.2	Fungi	Aspergillus niger		MVPKTVASSTGCLSFIFSSSSPLASPVIRRSPLWSAHSGAPSIWVRRYRAVWPSYGITTPIPDPNPQFPISRSPFCFQTGYALCAKRPSRPFPPPFLSPPSSSFSDPLTTHYLSQDKRLSVRGDLVRGLNNGDDAVLVAENYLAVNDGVGAWATKPRGHAALWSRLLLHFWALEVERDPNGQSELDPIGYLQRAYEETIRATTSPGEWLGTTTSVTALLHWKRDATGNIRPLLYVTNIGDCKVFVIRPSEKRILFRTKEQWHWFDCPMQLGTNSVDTPRKDAVLSLVDMQEDDLVVAVSDGILDNLWEHEILTIILDSLEKWQQGRHEDKDSEWAPPAVMADEQMVFLARELLKSALEIAQDPFAESPYMEKAVDEGLAVQGGKMDDISVVIGSCRRRQ
AnA2R8U5	A2R8U5	Fungi	Aspergillus niger		MTTTPLTSTTQPSGVLIRDGFLASVSAPKSSGLRYPLVSSLASTSRSPRFSRRAFHSTSPLDSATSRISYRVAASSSGKGRRFHPAKNTYNFTPDLHEAIGVATDTENKALRRKRRPDSGEDAFFVSRVGSKDSGAVAFAVADGVGGWAESRVDPADFSHALCGYMAQSAISWESPVEELRAKNLLQTGYDQVVADETIRAGGSTASVGVAYPDGRIELANLGDSGSVLLRLAAVHHYTVPQTHGFNTPYQLSIIPPRMRAQASIFGGAFLEDFPRDAAVTNLHMQHGDVLILATDGVFDNLNNQDMLKLVTSRMVLTGAWTADPDAGIRPSEDLKQLTSPEGLSSLLPTPPSSPSSDPESPKSSSPSTRQQTYTLQSLIAATIAGEAKLASMDMRRDG…
FgXP_38578	XP_385787.1	Fungi	Fusarium graminearum		MAAPRNQLAAASWRALAKYQSCPRLRTQPHIAMTSCSRSKLYSTSPDTSRFSYHVASSFIAKDRPYDPSSHVFHFNPYNRIQPPRNRRPSARPESGHDAFFVSRVNDSGSVAFGVADGVGGWVDSGVDPADFSHGFCDYMALAAHEHQTSSEPPLTARQLMQKGYEAICNDRSLRAGGSTACVAIAGADGNLEVANLGDSGFLQLRLNGVHTYSEPQTHAFNTPFQLSLVPPSVAARMAAFGGAQLSDLPRDADVTQHALRHGDIIVLATDGVLDNLFNQDILRIASRVLVSSGAWVMTEAGGVRMAESLEPLVELPDNSEGKRTVTLQSALATELVTAAKRASVNTKVDGPFAKEVHKYYPHENWHGGKVDDICVVVAVVNEIASAAKSKL
FgXP380611	XP_380611.1	Fungi	Fusarium graminearum		MLIQPYSILAPVPISTLPSLPVRRLARTTWRPCRKRWFASETTHRTHETPILPFRFETGIGLFAKRPPRPFPPPFLSPPSTSFTDPLSTHHQSRDRRAFVHGQLIRGKTNGDDAVYASDYFICANDGVGAWATRPRGHAGLWSRLVSHFWSSAIEEELAEIEKSKEPNPIASLQSAYDRTLAATTEHDCLGTTTVCGAQLYYKTCTENEAQTSPVLYVTNLGDCQVMVLRPSTEKIIFKTVEQWHWFDCPRQLGTNSPDTPNDNAIVDKIDLEVGDVVLAMTDGVIDNLWEHEIVASILKSIKEWESGRHPEAHRGDLTGGRNGGMRAAAQDLIEAAKEIALDPFAESPFMERAIEEGLASEGGKLDDISVVAALCVENEG
GcF0XSC7	F0XSC7	Fungi	Grosmannia clavigera		MSSTAIAASPDPCCYTHDADDHNDADLPYNRCGRPPFARPSPPQPFRFDTGVGMFAKRTPRPFPPPFYSPPSASFSDPLSTHHLSRDRRRAVVGGQLIGGCTNGDDAVYASEYFVAANDGVGAWSTRPRGHAGLWARLVAHFWADAVYNDLRAADAMHIPPDPARCLQQAYEQTMEATQAPNDWQGTTTATGAQLSYHRPEPTSKGAAGGGGGDGRSKYEPMLYVTNLGDSQVMVVRPAESLMVFKTKEQWHWFDCPRQLGTNSPDTPLSNAVVDTVPIHVGDVVLAMSDGVIDNLWSHEIVERVSRSVATWQAREKTDLDLERGMMAVVAEELVEAARVIAVDPYAESPYMEHAIEEGLPSEGDSSEADKDRMRAKRSKQYKKLVQQFNLHHGFREPY…
LbB0CSE3	B0CSE3	Fungi	Laccaria bicolor		MTRTLHTLTHHYKPSLVRQILRKTHRFRSLATLAPRPYTFHIAASWAGKVEDHRIRKVPFPPDTPIGSWRDKMLSRPKSAYNNNDAGEDFFFIQEVGTIPPPPSPRHPSRKRNKMIQVRERARMRSQSGVSFGVADGVGGWTDSGVDPSLFSQALMYHAHRYSRNAWAGEPEIDPTMDYEEREQIEGWEMTPYECLDLAYGGVLRERFVQAGSSTACIISLNASSGVLRSANLGDSGFTIFRGSNMLYRQPSQTHFFNCPKQLTKLPANSGRRFPRACVDSPSEASTHQVKLRDGDIIVAYTDGLSDNVFPDDMATICLLASRAGGSEDVRVQAIADRMVHYARLCMDSKDRVSPFERDAARQGMFFRGGKPDDVTVIVALVKETI
LbB0E226	B0E226	Fungi	Laccaria bicolor		MSRIHQRLFRPRSTSTGQRTLYTSTSPILPSSSARTNCPSGPPSSSPTRLPIDLKPSSDSSSHSQHSHAPFSLALAPSSSPAPNSQQLLLSPLAAHHHHHHHPTPYPLHPAPCKQPDQHPPTHRQKRPRLKYHLDVGAYGIPKRTPTLHRPLHTSSPSPSADDLNLAVQVGEDAYFIRENAMGIADGVGGWSRSNNSRGHGPTPSALFAKRLMHNCAVELSVPPLLSASASPPPPSSPLPPNPNPNWNAWYWSDLRTPSPPPPPSSSSQQRTLELESELEDELEQLSQGIDVLQILERAYDNTLKSAQSPNSKSINNGHAQEEEGGGERQDLTAGSSTALLAVLDHLPMYSDVASASASASASHSKSAGVENGPPGPGKNYAAGSMSVSFTSEEADKGM…
MaE9DZX4	E9DZX4	Fungi	Metarhizium acridum		MGSGPGRCDHAAMLAVEEDVLRSLSSDTPHMPDPKSMLQSAYERTLDATVPLDWQGTTTVCGAQLHYRASGDNPSVNPLPLLLVTNLGDCQVMVLRPRNKEVIFKTKEQWHWFDCPRQLGTNSPDTPKDNAVVDTIDLEVGDVVLAMSDGVIDNLWEHEIVESVVKSIKSWESGKGGELKEDRKGGRNGGMKVAADELVAAARVIAMDPFAESPFMEQAIEEGLASEGGKLDDISVVAALFHRTSPYRHSQSCLLYPSNMRGKRSKQYRKLMERYCMTFGFREPYQVLVDAEMVQDSCRFKMELEPALQRTAHGKVKPMITQCEIRKLYARKNEPGISEAIEVAKTCERRRCGHHPDEYPEPLSTLECLQSVIDPKDTGENKHRYVVASQNLDLRRMLR…
ScP38797	P38797	Fungi	Saccharomyces cerevisiae		MFANVGFRTLRVSRGPLYGSCSQIISFSKRTFYSSAKSGYQSNNSHGDAYSSGSQSGPFTYKTAVAFQPKDRDDLIYQKLKDSIRSPTGEDNYFVTSNNVHDIFAGVADGVGGWAEHGYDSSAISRELCKKMDEISTALAENSSKETLLTPKKIIGAAYAKIRDEKVVKVGGTTAIVAHFPSNGKLEVANLGDSWCGVFRDSKLVFQTKFQTVGFNAPYQLSIIPEEMLKEAERRGSKYILNTPRDADEYSFQLKKKDIIILATDGVTDNIATDDIELFLKDNAARTNDELQLLSQKFVDNVVSLSKDPNYPSVFAQEISKLTGKNYSGGKEDDITVVVVRVD
SpQ09189	Q09189	Fungi	Schizosaccharomyces pombe		MNVTRLYFRVAGTKQFARYVHKYAAYSSTSFQKKKSHFPSPATLDHPDAGEDAFINLRNENYILNAVFDGVGGWANVGIDPSIFSWGLVREIKKVFNNSDEFQPSPLTLLSKAYAALKKSNTVEAGSSTACLTLFNCGNGKLHSLNLGDSGFLILRNGAIHYASPAQVLQFNMPYQLAIYPRNYRSAENIGPKMGQATVHDLKDNDLVILATDGIFDNIEEKSILDIAGVVDFSSLSNVQKCLDDLAMRICRQAVLNSLDTKWESPFAKTAKSFGFKFQGGKVDDTTITCLLIKSKNYE
UmQ4PIE3	Q4PIE3	Fungi	Ustilago maydis		MLSTGVCRSLRCAGRIALGRLGEASSIAPRFLPQQCRLSTAISTLVKRGSHSGRIVPLLAAAPSSGDSRRHFTSGRPRASQKPFQFLTAYAFQGKPRSSEDVPQEGDASSSASTSEHDGAPPTPKKAQIGVPSDSEIGRWRDELLRGGEAGEDSLMCTSMGAADDVAIGVADGVGGWTENGIDPSLFSQALMFYASRSAAHTSADPQTGCAPDRILSEAFEHVLKEPLVVAGSATACILTMDASNGTLRSANLGDSGFVILRQGTGKQGVFHVSSPQQLGFNTPLQLAKLPKEWIQEGSISNTPKDAASWECTLQHGDLIIVGTDGLFDNVDAKIEIPQFAKFIKEKHHASYAARHAAAASEAKEDTLEEDREFVQVLATNLVEYAKICQSSTTKQSPF…
VaC9SMH5	C9SMH5	Fungi	Verticillium alfalfae		MRPFGPSLASITASARRLRQPPRRPRAPLARAKAFSTTSRLRSEEQRGPAIPSLPYRFETGIALFAKQAPRPFPPPFLSRPSNSFSDALSTHDHSRDRRARVNGEIILGKTNGDDAVYASDYFICANDGVGAWSTRPRGHAGLWSRLILHFWASALRDDLAKLQSAEDKEQRPLAGAQLHFKTLEDGKTNPVVYVTNLGDCQVMVLRPKDEKVIYKTKEQWHWFDCPRQLGTNSPDTPEKNAVMDKVEVRVGDVVLAMSDGVIDNMWEHEIVHSVRNSLERWENGEGGKVEGDRTDGANGGMKFAAEELVTAAKVVALDPFAESPFMEHAIEEGLASTGEKKFAPRHPAFKTQAPVPLPSSEQLDPSITSPTDTASAHSPPPYSLKMRGKRSKQYRKLM…
VdG2WZ17	G2WZ17	Fungi	Verticillium dahliae		MSHNLMQRAITCSHLMAHSSSTVVRDFPEGPGKARLNSRQRQPPARRLRQPPRRPRAPLARAKAFSTTSGLRSEEHQGPAIPSLPYRFETGIALFAKRAPRPFPPPFLSRPSNSFSDALSTHDHSRDRRARVNGEIILGKTNGDDAVYASDYFICANDGVGAWSTRPRGHAGLWSRLILHFWASALRDDLAKLQSAEDKYEPNPVAFLQQAYDNTIKATAEPANWQGTTTASGAQLHFKTLEDGKMNPVVYVTNLGDCQVMVLRPKDEKVIYKTKEQWHWFDCPRQLGTNSPDTPEKNAVMDKVEVRVGDVILAMSDGVIDNMWEHEIVHSVRNSLERWENGEGGKVEGDRTDGANGGMKFAAEELVTAAKVVALDPFAESPFMEHAIEEGLASTGGKL…
Protists
Aca4341592	XP_004341592.1	Amoebozoa	Acanthamoeba castellanii		MATNSFSRLVGTPPTSAFVATTASCAGTTSPATTTTTASSPPSSPGHGATSSSSLFVHSPSVICSSHHRSATPLAFMCPGPLTSSSSSSSAYSLFSSGGSSLFHSRLFASPSPVARLYASPASARRFADGAELADDAWDSPRAEHAKTLRLASGAHMIPHPEKRHKGGEDAYFLSEDGQVVGVADGVGGWALSGIDSGLYSKSLMAEAKKAVEAAKKAGVQPTRATDIMQKAYDHTKHLVGSSTAVILMAEGQSVKYSNLGDSGFMVIRGDKVAFRTREQTHAFNTPYQIGTGGDHPTDAEEGRVAVEEGDIIVLGTDGLFDNLFDDQIVEIVKQGRQEKRDADEVAEMIARRAHKAGSRTTGEMPFGKNARTYGYQYQGGKMDDITVVVSFVSSSPSS…
ChQ5CGW9	Q5CGW9	Apicomplexa	Cryptosporidium hominis		MWNIASEFICGCFQQGSFAKKMLEDTAKELDITRADELSFFGAAISSQHELKQQKSSINADSWLVSWNLLGIADGVSSVESEGFDPSQLPSELLKNCVELCNIRENNRVQFDSVSQKIFNKNSIPFHSYEFLKHILCRSCSNCASYGSTTCLLCFLDGNQLWVSNVGDSQMIVLRPSKNEPKNLPPIPFIENPIERKPITGDPRRRLPSNVSVGGYDITARSEVQQHFFNCPHQLTIMPDINCSNDEILKRAANVSQSFRVDVNPGDLIIIGTDGIFDNIFDEDIIDIVNQARKRYSRVFDDNPIMVSDFIAKELLTYALKAANNVPSGSRARVTPFSEGALIDVNRHIEGGKPDDITVIVAFVAYSDRLSTRMSNISPEIYSGTSYLGSSAKFSNDMS…
ChQ5CI93	Q5CI93	Apicomplexa	Cryptosporidium hominis		MKYLPMVSSSLNSTSYNRFLSRFGSKQRPVSSKNRILLTGVYTSRNPTKPPGYENEDSCCVGASYICVADGVGGWISQGVSSAMYSRQLVNYIETCINDYSREQKSELDKDKFIEMLNKCYENMKSSKIIGSSTLCLAYLDNNNKLHVFNLGDSKCVIYRKEEKEVIFESEIQQHNFNTPFQLGTGSVDTPYNADYMMLEGIKSGDTIIVATDGLWDNISMDKVIRIVDNNLLYEPQKIAEKLGREALQLSLNSKHISPYSMSLNNYLSQKLQSNIQSNGTFGFVSGGKPDDITVSIGVVQ
ChQ5CLN7	Q5CLN7	Apicomplexa	Cryptosporidium hominis		MYKENERIQEEQEPSVIFRRFLEDLARNSHLGGESIVSHSKNVLRIFSKELPEKLYHSKRYSSQSTAGSISGNFSPSQNATSNQSPNEAWSKGSEGSREAEIEVEESSQGKRERNDNIYQKSFMSRCFSDGLMFARSNLSQNSNFYSGEILDLELELEVERQDKTTTQREVYEWNVNKDIYDYSKSTSASSSASSTINSPSSNTPTSGRPAIYRVMTSTTVAFPPYNDDGMERLNMALKEDRLRRISTHSNRAWPSNVTNYLKGIDIFLRIPEYIRPKKDGAVLNLSIGSCSHPHPSKVHYGGEDAHFYEENVIGIADGVGEWANFGVNPKLFASELISGMREAYLNTKCMQPHSPPNDVAILKKNVVHANIKSDATKKMTMESMEVSEFRGFTHRSKG…
DdQ54JD8	Q54JD8	Amoebozoa	Dictyostelium discoideum		MSINQNGIYLQPQQNIISASNGMNPTQITIPTQLTPSISSLSQQYQQYQLQQLQQQQQQQNIQPNQQQTINIESPINCNLKLNNQNLEKITTFEQFQQLDVVQQSQLFYQLHESFLNLSSHDGKQIGRLKIKQTSIDVINLEIESNPNYEIIVQNSTKKFYFKGMINSVGKQQGICEDSHFLSKDFTTIGVADGVGSWRSVGIDPGEYSRFLMSFIYGQSLTTPYLKPYELIESAYRESVNIPGSSTICILKIIGSKVYSGLVGDSSFIQIRKDQIYFRSNEQTHKPNFPYQLGQNSVDKPSSGVYMEHPIQENDIFVIGTDGFFDNIFDQEIVKAIKEVNSIESFFKCLMELAKSKSQDPEAQTPIGQRNGKIGGKNDDITVGCFVISKLNK
DdQ54VY2	Q54VY2	Amoebozoa	Dictyostelium discoideum		MNQFKLVNSIIKETLTKSSNSVLLKSSQKNCKVSSGTINNNIFRNSKFTTSNLTLTTSTTLNTKNSIFNFEQNKKTLGCLLFTTTFLFNSTTTNNDSIKTFCTNTTTTTTTTTTNNNNNNSNINIMIDTMTINDASAASTSSTVAEDCLSTTIDATATITDTTTNHKTYVDEAMQDREMRDQNNNSNDDSTDEINNIDKNKSNNIDKEEQEQEEEEEEDNTNTNITSDDDETNQIINNINNINNYNSEECIGGEGNFHLNSGVCVIPHPNKRHKGGEDAYFISIDQNVIGVADGVGGWGDVGIDPSEYSNTLMKGSKIGADSQKVERDPLIIMEQGYQYAQDVKGSSTCCIVVLSATNNILSANLGDSGFLVIRNNEVIFRTREQQHAFNMPFQLGTQS…
LmE9AD96	E9AD96	Euglenozoa	Leishmania major		MLRRIGSRYGKRFSFFCRNVRAVSQSEKAERGGEDAFLSLPNVQAVLDGVSWWKENADLNAGLYSAALARCMYEYVEDELLGDAPASSFRLLERGYESCKHSDVLGTCTALVATLQEPQEDIQSRDHYELVLLDGPSLPIVGVSSTGGLLAATSAASAAAAATAAVAAADDTMSSTEAAKESASDSDAAVTRVKTTIDLHQAFARFQRTDSAENYLLDVVYVGDCTMMLIRNGRVCYVTEEQAHQLDYPYQLGTGSNDTPKDGVRLLIPVEKGDIVVMGTDGIFDNLYPHRIVELIWPHLERVFSQHGYLQALGGAETAKAPANAVSYVKNRNLRTLLDDIMAALDMGANAVMADAMTVSRDVRCDSPYASKCIENGALFEGGKPDDMTLLISVIGESD…
LmQ4Q3D3	Q4Q3D3	Euglenozoa	Leishmania major	Yes	MISSTRTLRCASQVALRFGHRGACAIPHPKKAYRGGEDAYAFHPYCIGVADGVGGYASYGIEPAIYTRNVMRFALEYVEREASRSKRATALAALNYGYKKANDARQPGGCPVALATIVDNTHASLLNLGDCGLVILRQGKLLYRTEIQQHSFNCPYQLPEDPPSAGEQAKIEVRAGDIFLCVSDGVLDNVELDRLLEHLGEVPATGCRNVAETIGQEAFRNGQDRRYFSPFARHAEEAGYRYTGGKLDDITALVAQVTADSEEGTANCPPLITMLLNLDK
	Older genome draft sequence was a fragment - extended at N-term. Newer genome draft sequence is a fragment. Reject new sequence, keep old.
LmQ4Q9N3	Q4Q9N3	Euglenozoa	Leishmania major		MGARHSVPLRPNGQPSAQALAQANDNVNSWGTPPDEAPEDEKDPTELVLQSWAFCKAKPTPQKMYRSDTDERKRRQSVSWRKRASFIELDCGEDSFFVANNYKVIGVADGVGGWRAEGVDPSLFANALMENAKLFAETHRGERDPEKILDAAYTKVVKDGIVKVGSSTACVATLRKDDDGSHKLDVANLGDSGVMVVRNRSMYFRAHEKVHGFNAPFQLAVLPQPMVGRAFSDRVQDCVRESVPVQEGDVIVMGTDGLFDNRFNSQLAADAGWIGKVEESPIAKIPLVGFFLSGILDEKIDYVDPYRVAQRIITDAYKTSVNPDTNSPWASMLRQFGQTDAKGGKPDDITVLLSRVSTREELSNSTSW
MbA9UVZ4	A9UVZ4	Choanoflagellata	Monosiga brevicollis		MWATGLWGLCGRSRLHGAGVGPAGWMTAWRFLRAGQRAASPILEFDILTSDARAAGCECNALVKVEGSRNSFEGRLHPKSGLFERGQREIFRERCDDLGRIRALVIGPDRPGKDDGWLLNSVILRILDDDNRLRRVFTFECNRWLGGRHEASNPTLSVTLTPQQSVTPDEVRLKTQEKPLSLIVHSVAYPHPDKVQQGRKGLVGRMQGYAGEDAYAISHETGPLHGLFLADGVHAWHSEGIDAGAWARELTLGLAHQHDSAASAYAKAPLAERVRPGLTLVEMVEHVYQQLLTDGVQGSSTLVSACFDGSTGALDVYNLGDSGLSVLRRRGTIGGADVYGVLYRTPVLEHRFGCPYQLGHHAQGDTPEAGLVKTLALQPDDIVVMGSDGLWDNLLPSDM…
NgD2V3D8	D2V3D8	Heterolobosea	Naegleria gruberi		MESLGDDAYFTFDSTTHSMIGIADGVGGWNRNGSTGIAALVSNRIMSECLKCCENGERDPRNVMKQSFENIVKDNLSKGSSTVCIASIDKMANKLSVCNFGDSQYDIILLFTDGVCDNLFQSEILEICTGLDTSYEIACSIVKKSKEKTRTPSTDFAEIYPTPFSKSRNLKYTAKPDDITCVCQIIE
NgD2VGQ6	D2VGQ6	Heterolobosea	Naegleria gruberi		MIDESSSTITSSLSDSKEDANGLISCSCSSKTTRYRFLASVYGFSKIQYYDYSDLSKLREDELNLGEDFYFYTNYYLGVSDGVGGWSSYGVDSSKVSRDIMNNCKYYASEEEKCLINSHNGTVLKPNEILTMAYDKELEYYNQLNIDKPLGSTTACVLHLDSLTCSLSYTNIGDSGFMILRKSEIENQQQTLFVAKDRSRIINGLGKAPYQLSFLPPRMIETKEYFHDSPSDAVTETNIITLKEEDIIIMGSDGLFDNIKTDYVAEYVNEIFPNGSIDDVPKLARELAEIARNQHRKIDDIVCLCAKVVKH
NgD2VI18	D2VI18	Heterolobosea	Naegleria gruberi		MPRIAKFNQYRKVASQNQSLSLPSSNSFPFSSLLTPTKATNSADTFTSEAATSQINQKPSNTSFENPDSPSYSQHPQYIEDLFDFIEEEEDNLSISSFQHSAAGSKSNNLTLNTPATTTAATLFIHSEAAAEQQNKKYKDLFCTSTTTSQSDLPSSDQASEPMFQKTTTCLASKALSNSHSLVRSVLPTHLFNNSNWTVSSTTTTTNTSTNNIFKHFHSSLLGMIPLKYQSYNNLNTCVQNAKPSTTSDVPQYLYRKQQQQEKPVGASIPSEFDFTIESHAKQACGFGVGKKFAAPKSLDSSDYKEQCGEDAFFTFENDNYTIIGVADGVGGWAEVGVDPSLISNQLMYNAKLVCEGGDSQLLSNPNKILQMAYDLIVNERQVLAGSTTASIASYDKNT…
NgD2VM13	D2VM13	Heterolobosea	Naegleria gruberi		MYNLKPFPGIEITGRPATPSNSNNTTSQNFLQQVKMKKGTTAGIRSSSPSFSARPLGGGVGSSGIVVGGSVNGFGNSGSPSSGGSGIVAIVSSSTPSGSSRSKQLSSAKPGGKNKLNSLSSSIGTTGSGNTNSSGALDPKVTSPKPNSSPLIHFFSSTGGGNSKRSISSAGNVGDHHAPMRNSFSVNATGNSGTLGSLSNKQPLTPLGRKKDGERRDFQSLSPSSRPIAPLTLSNKQPLTPITASHYVEDEEEIDVEASYITPHATLSKNSFDVQSTTGPMKQYDSISPTKVPLLSPPPIPKNKLNLQYRIKKANNAANPNDPNGGAATSEKALKVSVYSKQKPMCDESTHPTGEDAYYCCYSTKHEVYSFGIADGVGGWMAFEIDPSLVSRQLMWNCK…
Pc507758	jgi|Phyca11|507758|fgenesh2_kg.PHYCAscaffold_30_#_27_#_Contig4439.1	Stramenopiles	Phytophthora capsici		MNAAHYLLDRMRTCKALTDIGDKKSRGCFASVGSATHSFHGDDAVGFGPSYMVVADGVSGTMKASGVLARMLVAETLTSLAKLRKRSREEPPCAEDFNQSMQAAIKSARKLAKRKGRLDSTISAVYFDETSRQMFVYTIGDCKCVVFRGSELMFESDSIIYDFNVPAVVSSNQSINYAAEVQIQTFEYEAGDVCLLFSDGVHDNLYVDDIAACLASTVSASSSRSKGGAAEDMARRIVQRSKETFTSTTEFIPFAVSAAGFCREALAELEANKTVDSEEFERFRQKCDTIPSLDVQRAAFAKERRVRQLAFYSASNLLAFAHKKQGKRDDISVCTAVLA
Pc18840	jgi|Phyca11|18840|fgenesh1_pg.PHYCAscaffold_41_#_34	Stramenopiles	Phytophthora capsici		MTQSHHRAFHFSSSAAKPAAKDSNSRVASAASFFLDAKAACKGKRCALGKDNSGIGANPATCGEDSFFITPDVVGVADGVGGWNDNGVDPGKISRSLMRNAAVFVRQQTANNESSSTQQVLAHGYNQALLDDEVEAGSTTACIVRLKQSPEGKPVLEYSNLGDSGFVVIRDGEIIFRSKFQYYGRAPYQLAKIPLRFKQYGAIENHPDDADSGEIDVQDGDLVVLATDGVWDNFAPDLEKAPSQFPPVLSWRRYWSGELASFVDVIAENPDKAAESIVLASLRHNLKPDDITVIVAKVVVMAAKL
Pc507244	jgi|Phyca11|507244|fgenesh2_kg.PHYCAscaffold_26_#_47_#_Contig2500.1	Stramenopiles	Phytophthora capsici		MALRTLFVRSRQLDGTLARWLSVERQVKTALRLESGACGLPHPQKRATGGEDAWFISGNTVGVADGVGGWARKGIDSGEYSRTLMNSAKKTVTGSTKKPTPLQVLTVAHRSAQCPGSSTACIVQLDDLSLRAINLGDSGFLLCRLQRDEEQGGALRWQVVHETPNQCHYFNCPYQLGFGANGDKPEMGEVYELETQEGDVVVLGTDGLFDNLFPKQIASLLDTVLPSTPEPDQHSMEKVASCIAHTAHKAAKNTKTRTPFAMAAEQAGYEYLGGKMDDITVVTSLVTSDGA
Pc573107	jgi|Phyca11|573107|estExt2_Genewise1.C_PHYCAscaffold_510156	Stramenopiles	Phytophthora capsici		MKVNNPIRRATPISSHRFRWTEKDSLQHAQSVFEYHGEDAGAASSYFHIVADGVSSPFGRQSLAGYDGTPVSSAILSTEVVRCVRVVLEELTNHNKEALSQEAFEHAVVDAVKTARINCFQHRKSRLATTLVVSYFNRWSGRLLTFSLGDSKCLVVRNGVVVYETLAVLREFNVPTVVNLKEQVVPKDYVVQSFALQEGDVCLTFSDGLGDNVYKEDITAALTAPELWESEGSGLQSVCDQLVEMSKMQEKTMDDKAVSDRLLYPFATAAVLEYRERTLEETKLAGGGALDASGVDHMAVSLELMEKHEGKQTLDRHLLLRRPSRKHHYSLMQLKLMAEMQTRKPDDITLFMTRFV*
Pc508553	jgi|Phyca11|508553|fgenesh2_kg.PHYCAscaffold_36_#_6_#_Contig1144.1	Stramenopiles	Phytophthora capsici		MALSGVGELPVLKGSKLLGTVSLTDIASLIHRHDAQLNPDPTSAKSDYINLILPRKGLPANTSLDKTVVQHKSVHPNYWNYYLHSFAMNIPHPQKKETGGEDAFFLGVVPHGEEEGGAAAPVPEERPIDIEPSVPTVTYGTQGPVDVLAMGVADGVGSWFEKGVSARQYAQELMVAAHQAVQVSYAKDHDIEPSEVLHAAWSTVLQKEIVGSSTACILALDPDQGELHGINLGDSGFLIIRDKTSDLETARLRGTLDGSLMRKIINREQDLTPAGRRKGAHVTYRSPQQLHYFNCPFQLGFAGADLVSDVVEDLASGTHSPMREKPLFETPENGMRLRVPVLEGDLIILATDGLFDNVDEEVLLEIVRAEPDLEEMTRKLVQKAYDLSLDRTRDSPFAR…
Ps131054*	jgi|Physo3|398151|gw1.11.1024.1	Stramenopiles	Phytophthora sojae		MQRLVALAAGRRLRPSASRLPRAVAALSACASWASPPSSSARARAFSSAKPLPSPSRMSVADLLEVSKQFRSKQTNYILEDQTLDEAVKCLVQNENSATLVVVNRQHQVVGLITNRLALQRVVRMRSTGKRSDWNMKVSEVAIPARKVLHVSPEDSLEDCRAVMALSGVGELPVLQGSKLLGTVSLTDIASLIHRHDAQLNPDPTSAKSDYINLILPRKGLPANTSLDQTVVQHKSVHPNYWSYYLHSFAMSIPHPAKKDTGGEDAFFLGVVPHGEEEGGAAAPVPEERPIDIDPSVPTVTNGTQGPVDVLAMGVADGVGSWFEKGVSARQYAQELMVAAHQAVQVSYAKDHDIEPSEVLHAAWSTVLQKEIVGSSTACVLALDPEQGELHGVNLGDSG…
	Older genome draft sequence had native N-term, newer genome draft sequence lacks native N-term. Reject newer sequence and keep older.
Ps131748*	jgi|Physo3|495487|e_gw1.3.10506.1	Stramenopiles	Phytophthora sojae		MTFNVDNADANTADGAASAIHAAASTVGTCPSFIAVGATLAAFMSSKPAAPRPPKVPSARKATDAATVDAIVATCYRPAAFDEDAFAHDARQLGKLLGNPANWNESKRDELVDAAGAFYTKWASPKASTTPATSTAALLQPASIAPTTTLKKMGRPTKPENSLEYVVQCARMLKPPPTTDESPSSVARRVAAMGFPINTNTFRNKWPQAWALWLELLEHDGESLNGVTAELYRWSLARRWPAGASGCTALRFLSVQRQAQRALRLESGACGLPHPQKRATGGEDAWFISGNTVGVADGVGGWARKGIDSGEYSRTLMSSAKRTVTTADKTPTPLQVLTVAHRSAQCPGSSTACIVQLEDLSLRAINLGDSGFLLCRLQPDEKQGGEVRWQVVHETPNQC…
	Older genome draft sequence was full length, newer genome draft sequence lacks M1,M2. Reject newer sequence and keep older.
Ps556737	jgi|Physo3|556737|estExt_Genewise1Plus.C_2_t80215	Stramenopiles	Phytophthora sojae		MTQPCGQRRSFRFSSAAGKPAASDGNSRVASAASFFLDAKAACKGKRCALGKDYSGIGANPATCGEDSFFLTPDVVGVADGVGGWNENGVDPGKISRSLMRNAAVFVRQQTASNESATTQQVLAHGYNQALLDDEVEAGSTTACIVRLKQSPEGKPVLEYSNLGDSGFVVIRNGEIIFRSKFQYYGRAPYQLAKIPLRFKQYGAIENHPDDADSGEIDVQDGDLVVLATDGVWDNFAPDLQKAPSQFPPVLSWRRYWSGELASFVDVIAENPYKAAENIVLASLRHNLKPDDITVVVAKVVVMASKL*
Ps334045	jgi|Physo3|334045|gm1.13620_g	Stramenopiles	Phytophthora sojae		MNAAQYLLDRMRTCKALHEIGDKKARGCFQSVGSATHSFHGDDAVGFGPGYMVVADGVSGTMKASGVLARMLVAETLTHLAKLRKRSREEPPCAEDFSQSMQAAIKSARKMAKRKGRLDSTISAVYFDEVSRQMFVYTIGDCKCVVFRGDALVFESDSIIYDFNVPAVVSSNQSINYAAEVQIQVFEYEEGDVCLLFSDGVHDNIYVDDIVSCVASASTSPSSRSKGGAAEEIARRTVQRAKDTFACSSQYIPFAVSAAGFCREALAELENSKTVDAEEFERFRQKCEAIPSLEIQRAAFTKERRVRQLAFYSASNLLAFAHKKQGKRDDISVCAAVLA
Ps561228	jgi|Physo3|561228|estExt_Genewise1Plus.C_5_t60500	Stramenopiles	Phytophthora sojae		MFRSQSDQFIKKSSVKGAHGGWRLPGAIKVNNPIRRATPVGAHRFRWGEQDQLQHAQAAFEFHAEDAGAASAYFHIVADGVSSPFGRQSLANYDGAPVSSAILSAEVVRCVQVMLEELTNHNREPLDQAAFESAVVDAIKTARINCFQYRKSRLATTLAVSYFNRWTGKLMTFSLGDCKCLVVRNGNVVYETLAVLREFNVPTVVNLREQVVPKDYVVQSFGLQEGDVCLTFSDGLGDNVYKDDITAALAAPELWDSKGTGLQSVCDQLVNLSKVHENIDNGATTERQLYPFATAAALEYRERTLEETKLAEGAPLDASGVDHLEVARELMERHKGRKTLDRHLMLRRPSRKHHYSLMQLKLMAEMQTKKPDDITLFMTRFV*
PteA0C6Z0	A0C6Z0	Ciliophora	Paramecium tetraurelia		MRPSLNYLRQLRNQIVWSASAIGLTTLTQTNFCTTKEYYFNYGSHMIPHPEKVHKGGEDALFADKKILVVADGVGGWAELGIDPGLYSKELCKKLEEAFKQNPEDLKNPKKYIIAAHKVTKAKGSTTVCVVALNKSELKSSLVGDSGFAIYRKVDDKYQLNYKSQEQQKSFNFPYQIGSEGDNPNVATDETHKVQVGDLLVLGTDGLFDNMSAQQIQVVIEDVIKTEPNNPQALAKSIANYAYRLSLDPKYNSPFAQHAKQSRLRYMGGKSDDITVIVAFIHEQ
PteA0CTS5	A0CTS5	Ciliophora	Paramecium tetraurelia		MIFLLFIIEVYSLQFQSFVHIIPHPDKVAKGGEDAYYANENLLAVADGVGGWNNQGVDPSKYSKTLCENIKEYSHLDNPKEIMQIASELTNHILGSSTLVLMKLIDNILKVANIGDCGYTIIRNQEILHQSQEQQHSFNFPFQLGPQGDSAQLAQEFEHTLQINDIVIVGSDGLYDNLDENQILKIINEYGVSQSSAQLLAKTSFQYSLDKSYSSPFAKRAQKSRIRFMGGKSDDITVIVARVISSNEL
TbQ386X6	Q386X6	Euglenozoa	Trypanosoma brucei		MHVVKLLLRHNVGGRSLAFDLRAVNLVSHPKRSTCGGEDAFLSMSEVQCVFDGVSWWKEYAGVDSGLYSAALAKFMYSFVEDDALGSLPLSSCELLQRAYDACLSDEIHGTSTALVATLQRPCCAADASCSVSAKFSNCMLDVCSIGDCTSMIIRDGRIVFVSDEQMHSFDYPFQLGQGSADIPVHSLQYRVVVRPGDVLLLGSDGIFDNVFKHDIAELVWKFVGPVCGRYALDFDRPSQYDVATKIIPPDDVLRALSAGVDEVVRVASANARDVKCNTPYSNKAIENGANYRGGRLDDMTLLGSIIDEKFDLDRSVQLAESGVLLPTPYRDWP
TbQ57Z96	Q57Z96	Euglenozoa	Trypanosoma brucei		MGGQSSVTTTPEQIPVNGKSLDWGPPPDDIPEEERDNEELVLQTWAFCKAKPSPAQNYRSDVEERKRRQSMLWRKRASFIELDCGEDSFFVSNTYKVIGVADGVGGWRDEGVDASHFANSLMENAKHFSETHRKELNPEVILQSAFDKVLHDKVVKAGSSTACVVALQKDSSGEHYLDVANVGDSGVLVVRNRQVQHRVHEKVHGFNAPFQLAVLPPHLQGRAFSDRVSDATREKIPVQRGDVVITGTDGLFDNRFNISLAADAGWIGHVQGSALERVPLVGLLLGPIFANDKVAYVDPQRVAQRIVQDAYKTSLDESAHTPWASMLRKFGVEDAKGGKVDDITLVLSRVTTREELNATSTW
TbQ585I2	Q585I2	Euglenozoa	Trypanosoma brucei		MFTPSTRFLCSARPLLWFGRRGVFAAPHPEKAKTGGEDAFVVHTSGIGVADGVGGYASYGVDPGVYTRNVMKHTLRALQEDDNRGTIGALQALTYGYTEAQKLKQPGGCPVTLVTLLDGRFASVLNLGDCGTICLRSSKLFFATEPQQHSFNCPYQLPEDPPSVGDRTTLEVSEGDVFLCASDGLLDNVDMSDILRHLDAVNRDGCQRVAENLVACACRNGANKGFDSPFAKQARAVGYHYMGGKQDDVTVVVAQLTRGTVAPDDCPSLITELLDVHKT
TcQ4CSE9	Q4CSE9	Euglenozoa	Trypanosoma cruzi		MMFACSRRLFSAASVQPLLWFGRRGAFAVPHPSKAKNGGEDAFLVHTSGIGVADGVGGYARIGVDPAVFTRNIMRFTRQALEKDQNRGTISALEALNYGFAETQKRGKPGGCPVSLVTLVDGRFASVLNLGDCGTICLRSSKLFFATEAQQHRFNCPYQLPEDPPSAGDRTTLEVSEGDVFLCASDGLLDNVEMSDILRRLENVGREGCQRVAETLVEEACKNGADEKFDSPFAKNARAMGYRYTGGKQDDVTVVVAQLTRLDIEPNACPGDIAEFLKLPTE
TcQ4D043	Q4D043	Euglenozoa	Trypanosoma cruzi		MWVQSRLLCRVSKDNLLSFYYRCVQFVPHPLKQESGGEDAFLSLVGVQAVLDGVSWWKENTAVDAGLYSAALARAMYTYVEEELLGDNPSSSLALLQKAYDACKADEIEGTSTALVATLQPPTEEEVALMGLEDRHKNCILDICSVGDCTALIVRRGRIVFITEEQTHDLDFPYQLGQGSSDTPCRGLKYRFPVECGDVLFLGSDGVFDNLFPHRVAELMWKVLNNVCLRHFSGVPGNWGRVELFENTMHALARGSEDVIREAWNCARDIHSDTPYARKAVAGGAYYEGGKQDDMTLLVSVIDQERDAGSGDRIVRGAVMNPYPYRDWP
TcQ4DGU4	Q4DGU4	Euglenozoa	Trypanosoma cruzi		MGIWQSIPVPPEVVQAAANNTSNWGLPPEEIPEDEKDVEELVLQTWAFCKARPSPAQSYRSDVEERQRRRFVSWRKRASFIELDCGEDSFFVSNTYKVIGVADGVGGWRDEGVDPALFSNSLMENAKLFAETHRKELNPEIILQSAFDKVLNDKKVKAGSATACVAALRKEDTGKHVIDVANVGDSGLLVVRNRKVLHRVHEKVHGFNAPFQLAVVPKHLRGRAFSDKVSDATREKVEVQKGDVVIAATDGFFDNLFNAAIASDAGWVGKVEGSVFERVPLVGFFLSAIIADEKVAYIDPQRVAQRLVQNAYKISVDEEAHTPWASMLRTFGAADAKGGKKDDITVVLSRVTTRDELNTSNIW
TtQ22BA7	Q22BA7	Ciliophora	Tetrahymena thermophila SB210		MASRIAQLSKQFLNQKSVYSFATAGKLSSKKINQFLAASYMIPHPEKAFKGGEDACFCNNQILCVADGVGGWAQYGVDPGLYSKELVKHIEENFKNKQSEYLLNPQQLIIDSHSQTKATGSTTCCILTIDEQKPIVYTSYIGDSGYAIFRKQKKSINPIFVSEEQTKSFNFPYQIGSEGDSPTKAWTFDHQIEHNDIIVCGTDGVFDNIDENQILNCIKPFWEYNDNITDVNLLSEIIAKYAFKLSVDPVYNSPFAKRAKKAYYNYRGGKSDDITVVVAQVKLLSEPKHQEENNE
TtQ23WR9	Q23WR9	Ciliophora	Tetrahymena thermophila SB210		MLFAKKFKNFFTKKRIQITGGVALSFGLLAYIQHQNQDSSCREKKHVNYFDFSVQVLPHPDKIAKGGEDAYFADKNLLAVADGVGGWAEKGIDPAEYSRGLIRNVEQNYKSNVLKYISNPKLLLIHSAQATQIMGSSTLVLVTVDQEKNILKTSYIGDSGYCIYRLDEHNSPRLVFGFKEQQKSFNFPYQLGGMGNGDNPSTALEFEHEIKDKDIVIVGSDGLFDNMSFEQIRQQITQYVMKDKIVDVQSLAKDIGGQAKTFSLSWLYDSPFAQKARASKHYYMGGKSDDITVIVGQVRTD
TvA2E6S6	A2E6S6	Parabasalia	Trichomonas vaginalis		MLSGIYRSFSAKLKFIASAANIPHPQKAHFGGEDAWFINEKNNTIGVADGVGGWANVPGANAAKYAKDLMKNCSDNSHLNTSLEILRKGYDLMDPKLLGSTTAVIAAIRDSKIDLINLGDSGASLFRGVRTIFETSPQTFSFNFPYQLGTHSETVPENGDRKLLEAHPGDVIILATDGVYDNVWASDIEREVNRAKKLSVPQKIVKEISSVIADMAHKNGLNTRYDSPFAAEARRNGYGGQIGGKLDDVTIVSAMIVNE
TvA2FNQ8	A2FNQ8	Parabasalia	Trichomonas vaginalis		MSNVNQLPNPSKLFRMGDDAYFISNEHNSFGVADGFGVFDPSHGDNSSYWPREFMSLCKEHSDLSTSYEIAKTAYENLARNRSGSTTFSIVKLSPEKLYFYTLGDSSCAVLRDYKLVFKTNNTVHDENFPYQIGTVNNVSIEAGTKQWVIPEFEDTIICATKGLWKNVGKQEIERIATKSWMATGIPYQYTKLLAKNLADAAVIHATSVKSKASDSDDFIHENLHDTTVVASYVCTNEDQ
Photosynthetic Eukaryotes
Protists
Bn128656	jgi|Bigna1|128656|aug1.7_g3364	Rhizaria	Bigelowiella natans		MVELPTPIFSLDAAVFGRPKTFIRRPGLYIPQNSDSEKANTIREKEQMGDDAFFLLNRFENQGLSSFDLELEKDDFWSYYSGYLERASAIGIADGVGGWRDVGVDSGDYSKHFMFVTKEAMTLEGKEIARSRPQTYEFNMPYQLGNQELEECCNSAEDADVYSVPVREGDVIVAATDGVFDNMSERKVAKLVTQSIDDGRDLQDVARALVDEAFKMSLRPNARTPWSRSMTKETLPRWKRALGYKVRGGKRDDITAVVAIVRGDYNF
Bn133658	jgi|Bigna1|133658|aug1.22_g8366	Rhizaria	Bigelowiella natans		MHVELVTGEEDEDRTMSMSTDQAVVLGEESDNEANPDTAHGAVSSRVHPSHDTFTFNLEHFNDLPPDALIKGCKVSLEGYTGGVWPLQEYLLRTHECDGSWQECKMRRIDPGSAEKKLQAKSAFSDGSWPASVVAEARGRANPNGDFQVSEIGENGGFFGDDVYFWAREYPRSNKSNDSSSKGVAYFGVLDGVLGAYALDRLLAHNSSEPHRLKAALEGAVQRTVKKGYKGSCTVLAGAVDLETGILTSVSIGDSVFVVLRRGELYFRLPSQQIGFNCPLQVGHHPQANSVPKEALTCQLQLIPGDIIIAGSDGLWDNLTDEMLQSCLEEAKINEFDATTSRSASTNEEMRRESLALLADKLIENVAQISRNPNAPTPWAVAASKEYEKKIRGGKSDDI…
Bn22912*	jgi|Bigna1|22912|gw1.30.60.1	Rhizaria	Bigelowiella natans	Yes	MIIPTYDRFDFGVSILPHPDKRNGVCHACVLRFAYPNVDLGFTASTYNYDEQGEDAAFVCTKSGMIGVADGVGGWAEKGIDAGLYARSLMINAQKVSSFFRENGDSTIFTNKVLVRAHQATNDPGSCTVCLASFHGSCMRAVNLGDSGFAVIRDRKMLIKSPPQQHSFNFPFQIGSGKDNDSPSMADLYELELQAGDAVVLGTDGLFDNVFDDDIISVVEQSRKKEMSAQQSARNLALFAQELGQSATIRSPFSVAAARDGYLFVGGKLDDTSVVIAFV
	Older genome draft sequence was a fragment - extended at N-term. Newer genome draft sequence is a fragment. Reject new sequence, keep old.
Bn67247	jgi|Bigna1|67247|fgenesh1_pg.3_#_190	Rhizaria	Bigelowiella natans		MVIVCKVNERRRYYSLKKHLQETAVIPFNFTREVASRGGIMANDAFGSPPLTPFQRRGFVSRPITSAVMAISVLAAAIIALDSIEWRRLRIAETYSMVAPPLGGPLPSSASSSHVGAAVPASALGMMASGLLPSATRSKASLYRRQNTKQQRRRRRGNLIKCRGWFDGLLNLGKKKVLVFRSAGVLLPKLESQLRGGEDAFFMSRLGGEEGVGDTSLLMKHSADGINKDKKSKLGMVVANLEAATVLGVADGVGSWSQYRIDPGIYAKQLMMNTARASVEISKKGAKELSAAELLDIGHSKTKLKGSTTTTVACLKGNTLSAATIGDTAFVLLRNGKIYFKSPTQEFEFDTPYQLADCDISEGFGEFSEPDDALLYTVRDIKPGDVLVMASDGLFDNLH…
Bn72159	jgi|Bigna1|72159|fgenesh1_pg.18_#_180	Rhizaria	Bigelowiella natans		MQRPPPRALRWPWTLGICLSLTVLHIQSRYGAEPGALGRGRRRGLPSASSSPVDSADVGVVRAASTHVRRRMRRGSKWMGGWWGGGEATAERKGQADATHGNNNTIGEDGCTTDKTDRGNAPITPMGATSTADDAATKAGEAASEAWQAPEVNVKAQPIPMNKIPVRTPEGNVLMMDPEELMLILEAQLKNRTEQAANVSSGNSSSVDPNGGAQGSSSSSTAKELSSSQPNTYERLVRDSWAFDAAAAGACKPERPHTHTAKGEIGEPDAHALLGSGRGGRVHTCVLGDSSYMVLRNGSIIHQGPIQEHAFNHPYQLSDRLIVAFTRVQSSQPVMCDYPKDAKSDSHQIEEGDVILLMTDGILDNLWPQDIEKITREWQRSPQFSKNTTALAEAIKNLA…
Bn86085	jgi|Bigna1|86085|estExt_fgenesh1_pg.C_80050	Rhizaria	Bigelowiella natans		MYLTVTSKRQPRLAVHEQLYQTASPLSDVVYVLRFFVVVFKSFLTTSWPPRHLRVGLFTLAHKNRNAKSWICSNSAASADINEVVAEPSAASSLSSSELSEAEAAAAKTKSLGLIASAVVSPHPAKVKKGGEDAFFFRSSLDGGAIGVADGVGGYSEYGIDPGMFSRTLMQQLSQSEAKQTQVNPASALREAQEATRLPGASTAVVLQLNGTSREATYANVGDSGIRVLRDGKIVYASRPLMHGFNCPYQLAYTRLSPNAQTIKDADIETIPVLPGDIIVAATDGVFDNLIMTMIHQNSLWINARRFDSDIEEIISDEESAAGSSDLELVKSTAKALADEAFARSMDARYMSPFAQAKGEQQGGFVFQKPIGGKPDDITVVVALAKEGGVAGAESEVLR…
Bn90739	jgi|Bigna1|90739|estExt_fgenesh1_pg.C_780032	Rhizaria	Bigelowiella natans		MYWLAIAIVVQASATPRLYNGRRALVTSNQFQRVTSPPKIKFRGINSCNHVSQQTRAFWALRELISVYPSILKATAVDAVTKIKEQKVVVAAGSLIAGAKESRIVGFVADAVETNPKTSAVIAGGTFLATYLARRATARNNARREAAGALTGNGAAPPGVLQKSLEAGSLPSKRGKGEKESATNPSSRLSKISGISRPVRALLSPPLPLQFAVDGKPVDLEVALIDLYMCLRARLCSRAACLRYASQTLRIICKYFVERAHVLERLLSDQEEDGIDVDVDPTASSISFRFSGSNGAILRVAGLGGKGGEETSTLIYVLSKTQTLARIPVFPGEKRRLTITYSPPGPGVKSQRFYINIRRISNTAAIQQVALGNSTEEYELIPGFTPEQSRYSFSVPQDF…
TpB8BUE5	B8BUE5	Stramenopiles	Thalassiosira pseudonana		MQNVLYMGVADGVGSWREYGVDPRDFSHKLMEECGNVLSDASAQCMVQGGNECRMISPAELLAQSYEITKEANVIGSATACVGLFDSVRHQLHFSNIGDSGIIVLRHIDADVAGALRRDRSTPKQLKSFNHPFQMGWTGEEIVEKNSSFKHAKDSCTSSVHILRGDIIIMATDGLFDNVDIDDIASIALEWEQENKFIDGAGINGRNKRWASGKSLTELSARAIPSLADILCQKARDNSLDSSIDSPFALLAKENDIMWSGGEWFAFALLS
TpB8C6M9*	B8C6M9	Stramenopiles	Thalassiosira pseudonana	Yes	MTTRPLPSAASSQRQRKQSTCLYADPTPLATEGDWAAYLDEETTGYIYYFNGVTGESVWEKPTKTFPDVTAAADGSSTNNSGGGIASGIGKKDEGGGGLFGAIFGKDKSSIDEKKKGLDVSKIATNNDEFLSELDIVIAEAEEAIKIAESLESSPKKGLFRFGGGSGAKEAEELIADAEERTSKIAERVEKKSIFSSFSFGSKAAEVEEVVVEEEVVVAAEENVWVEGLKKNLFQRTYDSFNPPKTKTTPEKKMVAIQEPSVPKEKAQVSDSDFLDVIWGAETSSRPTLNIAEMMKAFQVETKEKSGPVEEVSEEFRTVSLDMALQVKPHPEKVSWGGEDAGFVNVHGRTFGVFDGVSGAEKVKGKKLYSFSLADSMKKKSGGNKNGLSVGELTEFMTQ…
	Older genome draft sequence was a fragment - extended at N-term. Newer genome draft sequence is a fragment. Reject new sequence, keep old.
Unassociated Algae
Cm177C	gnl|CMER|CME177C	Rhodophyta	Cyanidioschyzon merolae		MTRAFFWAAEAAANYRLTGWVFAQGASAASCSFRPWSSLASNRTEAGLRNVAERRRAAWYAPRVPSHAAWWIVCSRRLHFQAGVAMIPHPNKRQRGGEDAFFLTKRAAGVFDGVGGWSALGVDPGLYSRRLAELVRAGTESMDASGSLVSVLDQAAASNDVVGSCTACLVALSTPLESAEVVSRRGTLTCVNLGDSGLLVMRKGDVIFRSKEQQHYFNCPYQLGSQSKDTAYDAFVDRFEVQAGDWFVLGTDGLFDNVYDKEIVDCIQDWYRERTEKKAAATDVPPAERSRANAVIKSTLKSEPDGHARREMHIATEPNTCAPAPAMIVDGAPVLQDLATRLAQMAVTLAADENRMSPFAVNARSAGFWYYGGKADDVTVVVGRIVRSTS
Assemblage A
Associated Algae
Bp7512291	XP_007512291.1	Chlorophyta	Bathycoccus prasinos		MFGATAATTTSSACAQSARQSSRVLSSSLTSSSSTSSSSESSLLFSSLRNTHRHRQRNASSPSSSSSSSKKGNVILTSAKLALIPSYSNLPHPAKTAKGGEDAWFIKPDVKGGGVIGVADGVGGFGDQGVDPGLYARVLAFECLKAHQVSTNPLFGGSDPKAMILQAQKETKLPGASTLCVVEIDKSGQLRAANVGDSGFKVIRGGEVVFESTPSQHYFNCPFQLGYMPLSADADDANECAEQYSFKAMEGDVIVVASDGVFDNVFNEELVRVVGNSCSQGLSYESMAKCAEDIVLVSRAHAEDKTYASPYSLEAEKYAKETGTKVKVPSGGGGGLFGGLNKMMGKGGGGGGKMDDITVVCAFVGPTAEAQGEIMKSVQLAAGLYDDLMQARNKAKGEE…
OlA4RV46	A4RV46	Chlorophyta	Ostreococcus lucimarinus		MRAVAAPRASAARPARAARDAPTRRRVVAGASRYALCAHGENLPHPDKTAKGGEDAWFARVSAANGGGALGVADGVGGFNDQGVDPGLYARVLSYEGLRACDGGDGGFFGSSAKIDPRAIAIEAQAKTMLPGAATMCVVALDGKKLTCANVGDSGFRVVRRGGVTYGSTAGQHYFNCPYQLAYEALAKDCDSARDADVYSFDVEAGDVVVAGSDGLFDNVFDEEIASVVNAAYASAGDAASAAESAAKALVKVARKHAEDKKYDSPYAREMAKSETDKGGAPKAVGLFGGFQQMLGGGNLGGKMDDITVVVATVVDTASSQRELARSEAVCDANTKALTKARGLASIEETKVARTVALRKEMDDAFNEKVAEVNKREKAVANAKSEFTRAQIDSMDAPT…
OtCh3Contig*	emb|CAID01000003.1	Chlorophyta	Ostreococcus tauri		RAASLSLCARGANAPHPDKTAKGGEDAWFARVDATRGGGVLGVADGVGGFNDQGVDPGLYARVLAHEALREIAREGETAAKDAMAAAQRETKIPGAATMCVVRLDGDVLRCANVGDSGFRVVRDGRVVGASTAQQHYFNCPYQLAYAELAKDGDSASDAEEFEVKVRVGDIVVLGSDGLFDNVFRGGAQGCWIVWRIEQDVGRGSLAGKMDDITVIVAGVVQTSESREVLASASASCDANTEALAKARELASIEEVKVQRTVALRKEMDAAFKESVAASEKKSKAIANAKPEFTRAQVDSMDAPTIRKLLQERGLPSSGKLERLRDRLAEVK
	Above seq obtained by TBLASTN. Has good phosphatase domain (all motifs), C-term SAP domain, but not native N-term. Database sequence jgi|Ostta4|31958|0300010512 has native N-term, good M1 - M8, but no M11 before SAP domain. Keep TBLASTN sequence.
Cr1g009700	Cre01.g009700.t1.1	Chlorophyta	Chlamydomonas reinhardtii		MLQHRNFPGTWIVGAKQRQILGLSDASIHDYARRRTARSRLAVVAGKFTVNVAGLNGASRQAIQTIPAPQPVLTPTPFLGGMLPYLAGGMLALTGAAALVKGVLDRRRASEAGAGKPAESADAALATASAAAAELKQMSSKVQEAAATAQSIQERVTEEAAAAAQRQQQLEQEQARAAQAAEELQAEIRAKERELQQLRVASPAAAAAVEAGARQELKESQRKSELLEAMVGALRERLKREEDRNTVLAVEVQEGRVELARAEVERRELLARVDDLRAELADTQEQLAAALSHATRLEARVAALVVENADLEARVGGLEAALAGRADEAGAVSAAADERIRTLQAAADEDRLALARLQGKLAEREAQLQSASETEAELQQAVEAAKAAAQEMAAVLRHR…
Cr1g010250	Cre01.g010250.t1.1	Chlorophyta	Chlamydomonas reinhardtii		MRFAYATGSLGATARPRGVVATVRRHPQTCHGAKFGAYRNPRVALWLLRATRDDVSSEEEERSLLAALQLEAQLEAELRDLEAELVRAQQDASTQVEGAREQLKESQRKAELLEAMVSALRERLKREEERNNQLTGEVEAGRAELAKSEEERKALQSRIAGLKTELVDTQGKLSLALRRSADLEARVARLAKQNAALALRVGELEEEMRERAAAAGRAAEAARDRIRELEAAADEDALQLARLQGCLAERESQLAALRESEAELQEVLEQSKAAAEQMDAMLQARDAEVARLRGALKAAAEAGEQDAAETARLKQQLSLLQSDRDVDVARLNAQLQESAKQAASFAEAARQRAESQALEVSALKEQLEDARIRAEQASARRVAEVSELRSSLEVSLGEA…
Cr3g158050	Cre03.g158050.t1.2	Chlorophyta	Chlamydomonas reinhardtii		MRVRVQESTNGIVGRAHEKRLVRVLSGRHRKPGLASGGSSQERRFRAESAGNRVVAAQAAALTTVQETKSAASTKVTVRTRLCIQHQVAFGSSLKVIGSGPEFGDWQAEKAVALQWNEGHVWSVDLDLEPGSYEFKCITAAGDHIAAWENGVNRIVQVPNGVRAIRVDGSWCRTSENRITVTEPLTAASVAARQKRAAAARLLSKALAEVSAAAAASPPSAAVVEARKAAASVKRPDGSKAAAAAELEREAKEALRELGELLSSDIAGVESSLSLTRVRKADKAGPGAEVKSSSRSAAETKSEEAGASSTNTSAKASKSASWRELLSEEQPKQEKEQEQAKEQPAEGQVVAAASSVPTSLLEASGKEGEALPKQAEQAAKPAPAATAEANAAAPSSDKA…
Cr6g257850	Cre06.g257850.t1.2	Chlorophyta	Chlamydomonas reinhardtii		MFSLFKFGKKRSNQYVAASAPAQSTSTELIEKTSQPTVASGSISHQDLYSGSTPLPAGKQLKLQLAVCYLPHPEKVHYGGEDAHFISDYGGGMMGVADGVGGWQESGVNPADYSRTLMLMSRAYLEGNDIFQEQAASRHGVLIDPRGALEAAHMNTKVPGSATACVMQLDQANGVLAAANLGDSGFLVIRDGKELIRSKPLQHYFDCPLQFGAFPEFVEATDTADMADLYSITLRPGDVIVAGTDGLWDNCYLSEIIAMSPRSPADAQSSADAIAATARRHASDTEFASPYTREALSQGLDLPWWDKLLGMSFKGGKLHLKQLTGGKMDDITVLVAFVEATDIPPPPAPPSAEAQMDSGAADAASGVPAPAPAQ
Cr7g334750	Cre07.g334750.t1.1	Chlorophyta	Chlamydomonas reinhardtii		MIALSEAGVDVAGASSHSHQNDDASTSGASPACANAERSSRQPSRGRTFQLSNIVSAARKSFELQPRQEEGAKREADPPPTMKRYYTQALWLDHQAGMHVAHAPPATMMDPPLPPESEEDEHEYVEHVDVKAISLEGLRLFIKQHNISPTMTTAQVVRSIVIPATMGRQGTEALIDCDAWSRFMLPSMDSAEAATARKAAGQLPAYTRMPRTRPITGLKRRAPYYYVVHAWSRPFLETVGMIEAHFKGRPAEHTYVWLDMFAVPQVSPDHSGFLHEIQRAIWYATSTLACIDTAGTILGRLWCCYEMFYTLISKQCAHALIALTPVPLSATQRTALYRKIDSAKAQCSVKEDKKKLKEHVEGYTRRGFPAINNYLRSGLLLPPFDHEAVYLPQAAFEKT…
Cv135009	jgi|ChlNC64A_1|135009|IGS.gm_12_00395	Chlorophyta	Chlorella variabilis		MRVACEAAQVASAPAGAAAGDLPAALQLRLQFGVKNIPHPNKAHYGGEDAFFVSELGGGAAGIADGVGGWQESGINPADYSKSFMATARQYLEECASLYPEVLSSGEWRAQQEQQAAADGAAAAAEPAPTAAASSLASVGGGEPRTAVEALDAAHRSTRLPGSATACVLRLDGRTGELDAANLGDSGFLVIRDGQLHFQSPAMQHFFDCPLQFGMPPDTDYAQDAAVFSLQLQPGDAIVLATDGLLDNLPQEEIVGLAPRSAGEDGKLELGKLRGGKMDDITVVCAYVTHAEQQA*
CvE1Z4W0	E1Z4W0	Chlorophyta	Chlorella variabilis		MVAVAAAAIKVAWANRGQRRAAQDPALAQPAAAAAAAAAAAAGASPAEAARAAVRQAGQHLAASNGSGSEQAAEAVAPLLLAAETGGAAEETASLSLEQLQKMATELYMLIQQVCPLALGPRLGSWDDLAQQMEEVEERLASLKGREDAEGRVMAAEKAYSDLQWRLFELVTAGAAERQRRALRSLLFNLTTQRQLLRQVEQQEALRLRMRDVEQRIASLLAEEQQQPAAAAAQAAAPPPRGQDWAEPPAAAVQRRTALPPRLMGRTAAEGSPGELRLLAAGASIPHDDKVATGGEDAFFLSSYGLGAFGVADGVGGWALEGIDPALYPRRLMAACEEFLQEQRQRQQPGAAAAAAAGAEAEEWDGPFPALTVLEGGYRRTEEPGSTTAILAVLAPGGL…
OtQ01BZ3*	Q01BZ3	Chlorophyta	Ostreococcus tauri	Yes	MPIIALARPRPARAPPSRRAKTRARVVLARAASLSLCARGANAPHPDKTAKGGEDAWFARVDATRGGGVLGVADGVGGFNDQGVDPGLYARVLAHEALREIAREGETAAKDAMAAAQRETKIPGAATMCVVRLDGDVLRCANVGDSGFRVVRDGRVVGASTAQQHYFNCPYQLAYAELAKDGDSASDAEEFEVKVRVGDIVVLGSDGLFDNVFDEEIAAVATEAYGRASDEASGAGAAAQALVKVARGHAEDKKYDSPIEQDVGRGSLAGKMDDITVIVAGVV
	Older genome draft sequence was a fragment - extended at the N-term. Newer sequence has a native N-term, but has no M11 (the old sequence does). Therefore keep the old sequence.
OtQ01GJ0	Q01GJ0	Chlorophyta	Ostreococcus tauri	Yes	MKDAHDETQVIGSCTACIAMLKDGNILDVANLGDAGALVAREGEVVYQTSPQQHEFNLPYQLGWAKVYPEGDRPEASERSEISLSPGDVLVLGSDGLWDNVPHAEVAALCAEHNGDAEECAEAIATLAFGYSCDPEYDSPFTQQARAVAETRPEWGDRRSIIGGKMDDIAVVVAFIDSERTLS
	Older genome draft sequence was a fragment - extended at N-term. Newer genome draft sequence is a fragment. Reject new sequence, keep old.
VcD8TUT2*	D8TUT2	Chlorophyta	Volvox carteri f. nagariensis	Yes	MTFARPSQGLAGNNGRNIYRVVRLGCHFRPRFLSCQHLGLQQRCNNEGQQLTKSWHSNKNAEARSSLQRCQAASITTQAREARTIKVRLCFQHQVPFGQVLKVVGSGPKLGDWQPDHAQTLQWSDGHLWTADVTLEPGSYELKCVVAVGDSIIEWERGANRILQVPSGVRGIRVDGSWSRTADNRITVTEPIAAASVAARQKRAAAARLLAKALAEVNAAAGPTATSLAQRRKTAAAGAADESAPSKGQAAGGAGDSAAAEAEAARKEDDADSLRELRALLSPSVSSSKPPASAGVVATASLTPPGGGNGGSGGKRPNGDGVQVGVVVVGGVASGNVERSQGSGGKEVQQQQAKDELGTCTEQQQEQELKGQDSNQQPAGGGRVSGRGSWRRELLSALV…
	Older genome draft sequence was a fragment - extended at the N-term. Newer draft genome sequence has a shorter N-term which cuts off part of the N-term CBM20 domain. Reject new sequence and keep old.
VcD8TXC0*	D8TXC0	Chlorophyta	Volvox carteri f. nagariensis	Yes	MPAGMKRRAPYHYVVHAWSRPFMEMVGLLETHFAGRPAEHTYIWLDVFAVPQVSSNHSGFVQEIQRAIWYASTTVACFDPAGTILSRLWCLYEMFYTLISKQCAQALVALTSVPFTAAQRTAMYRKIDAAKARCAVKEDMKKLIEHVQGYTRRGFPAINNYIRSGLMLPPYDHAGVYLPWYDRTVLLQSKLAIVNSSVFILPHNHMQAGYEEKSGFLSCLPCVAPPAPPPPPPVPEHVAMVPEVAEPSVRLPPAEGGAAATGPRHHLAQLQPYLYHERPLRLVMGACNIPHPSKTKTGGEDAFFISSAGRGALGVADGVGSWSSDDGVDPAAYSRDLMRAAAASLEASAGKIPARMALADAHLAVKHAGSCTGLIGVLPPDSNNLQVLNLGDSGLRLVR…
	Older genome draft sequence was a fragment - extended at the N-term. Newer draft genome sequence does not have M11, as the old one does. Reject new sequence and keep old.
VcD8UI13	D8UI13	Chlorophyta	Volvox carteri f. nagariensis		MVVHVSGWHRSALSSPLVGTQAAMLSFFKLSRRRSHQYSASSSSAPSGTGLELADYPSTSNPVMPSSSASDSYARPATLPPGKALQLRTSVCYLPHPEKVHYGGEDAHFISEYGGGVLGVADGVGGWQESGVNPAGKEVNISFPFSLYVLKFSFSDYSRTLMQLARAYLEGKDIFQDLVSSRQGVHIDPRGALEAAHMNTKVPGSATACVLQLDQVNGVLMAANLGDSGFVVIREARELVRSKPLQHYFDCPLQFGAFPEFVEATDTADMADIYRIALQPGDVIVAGTDGLWDNCYVTEIIPLLPKGPADVQASADAIAAAARRHASDSEYASPYTREALSQGLDLPWWDKLLGVSFKGGKVHFKQLTGGKMDDITVLVSFVDVVDAPSCISAATSEVT…
VcD8U9G1	D8U9G1	Chlorophyta	Volvox carteri f. nagariensis		MSLSAASSRALMRSMLKSCRDRRDNLVDAILQLSYKPPPGELEVNPTLHNLPERDCANQHSTQQSAFAILVTELLRLTDDDDDDYDDQNGEIRPCRGGHASIGIGHVADAAADDNNGGFCGKEDDDNEAEPVGGGKANDSNPAGGPSFVIANLAQLVSEELEAAVASRLPEVLELLAQAVSERLYPLDSGLACSWALQKVWRGGPMFPAGAAFRCTPHLVAVLGLPLMVRTVEEQLLKLLSCADQRLGSDGSWVELAHDSRGSAGSAGMGAVAPGEGLFPVSAMLAAVAALGVEGEEEVWDMLGRVVVMALNGAGGPTEDQCGVTGGVERAQMVQQQQRILAGSRRAVAALAVAEGVVLAISASGSQALVAAATAPPTADPATAAACGRLEDLLRPLLF…
VcD8U9G3	D8U9G3	Chlorophyta	Volvox carteri f. nagariensis		MAARDEARLSYRLRGFTIRAIRQTDSFGSHNGSAPKNVAGLPKLAAADLESQLEGELQELEGELMRVQQEAASQVDGAREELKESRRKAELLEVIVGTLRERLRCEEDRNAALEAAVESGRAELARSDAEGRELQQRITGLRSELLETQTKLSVALQRAADLESRVVRLAQQNAALALRVGELEEHMREQAASAGRAAEEARERMRALEAAADEDQLLIAKLQAQLAERESQLAVLREGESELQEVLEQSKAAAAQLGELLASRETELQQLRKQLAEAERRGAQETERLTQELEELEAVRGVEVAQLSAQLAVASQAAAAAERAASERERELAEQRSEAETLRQQLQDAKLRAEQASARRVSEVSELRSALEQQLGSARQEALDARFQLAAVKEQLDGV…
At2g30170 Group (Plants)
Ac00400441	Aquca_004_00441.1	Streptophyta	Aquilegia coerulea		MAISMPKSSSISPSNQFLQSFSRNTKKKNSVVCCNQSELSPTRLELSICVGTHLIPHPRKIEKGGEDAFFVSNYNGGVLAIADGVSGWARKNIDPALFPRDLMTNVSNLIEDEEVNYEPQILLKKAHAATSSVGSATVVVAMLEKNGILKIANVGDCGLQIIRQGKINFSTSPQEHYFDCPYQLSSHEAGQTYLDAMVSEVELLEGDTIVMGSDGLFDNVFDHEIVSMISRFNDVAEAAKALATLANNHSKDTNFDSPYTIEARNRGNDIPLWKKALGMKLIGMVIPNFVVEKIDLIVCLVYRI*
AlD7LBK9	D7LBK9	Streptophyta	Arabidopsis lyrata subsp. lyrata		MAIPVTRMMVPHARPSLRLSHPNLPNPSRVDFLCLCVPSEHQPLRPELSLSVGIHAIPHPDKVEKGGEDAFFVSSYRGGVMAVADGVSGWAEQDVDPSLFSKELMANASRLVDDEEVRYDPGFLIDKAHTATTSRGSATIILAMLEEVGILKIGNVGDCGLKLLREGQIIFATTPQEHYFDCPYQLSSEGSAQTFLDASFSIVEVQKGDVIVMGSDGLFDNVFDHEIISIVTKHTDVAISSRLLAEVASSHSRDTEFESPYALEARAKGFDVPLWKKVLGKKLTGGKLDDVTVIVAKVVSS
At2g301701	O64730	Streptophyta	Arabidopsis thaliana		MAIPVTRMMVPHAIPSLRLSHPNPSRVDFLCRCAPSEIQPLRPELSLSVGIHAIPHPDKVEKGGEDAFFVSSYRGGVMAVADGVSGWAEQDVDPSLFSKELMANASRLVDDQEVRYDPGFLIDKAHTATTSRGSATIILAMLEEVGILKIGNVGDCGLKLLREGQIIFATAPQEHYFDCPYQLSSEGSAQTYLDASFSIVEVQKGDVIVMGSDGLFDNVFDHEIVSIVTKHTDVAESSRLLAEVASSHSRDTEFESPYALEARAKGFDVPLWKKVLGKKLTGGKLDDVTVIVAKVVSS
At2g301702	O64730-2	Streptophyta	Arabidopsis thaliana		MAVADGVSGWAEQDVDPSLFSKELMANASRLVDDQEVRYDPGFLIDKAHTATTSRGSATIILAMLEEVGILKIGNVGDCGLKLLREGQIIFATAPQEHYFDCPYQLSSEGSAQTYLDASFSIVEVQKGDVIVMGSDGLFDNVFDHEIVSIVTKHTDVAESSRLLAEVASSHSRDTEFESPYALEARAKGFDVPLWKKVLGKKLTGGKLDDVTVIVAKVVSS
Bd2g039701	Bradi2g03970.1	Streptophyta	Brachypodium distachyon		MAASTAASRLSPPRPRTASPPSTPPRRSRFSPLRAAKMEAVLSVGAHVIPHPRKAETGGEDAFFVDSDTGGVFAIADGVSGWAERNVNPALFSRELMANSSAFLKDEEVRHDPQILLMKAHAATSSVGSATVIIAMLEKNGTLKIASVGDCGLKIIRKGQVMFSTCPQEHYFDCPYQISSEAVSQTYQDALVCTVNLVEGDMIVSGSDGFFDNIFDQEILDVIAESPGVDEAAKALAELARKHSVDVNFDSPYSMEARSRGFDVPWWKKLLGAKLIGGKMDDITVIVAQVKTVVIPDDEGSGVEQEQGSELGTGAAVVSAE
Cp2.366	evm.model.supercontig_2.366	Streptophyta	Carica papaya		MAVPVFRIGIPESQQLCAAHLHSPRLPNGNSIPRKSTQLFCTSSQELNPVRCSRSQLSFCVGTYLIPHPNKVERGGEDAFFVSGYKGGVIAVADGVSGWAEQNVDPSLFSRELMANASYLVGDEEVQYDPRILIRKAHAATSSTGSATVIIAMLEENGIIKIANVGDCGLRVLREGHIIFSTSPQEHYFDCPYQLSSETFGQTYLDAMVSNLELIEGDAVVMGSDGLFDNVFDHEIISTMGKPCNVAEAAKALANLASYHSTDTNFDSPYSIEARTKGLDVPWWKKILGNKLIGGKLDDITVIVGQVVSSSASTTETIEGNRIM
Cs151870.1	Cucsa.151870.1	Streptophyta	Cucumis sativus		MAALALHASVPQSQPFIPFPSFSLSTFSQSSNRRNLLFCAPPQLHHVRSEMTLSVGTHLIPHPNKALTGGEDAFFVSSYSGGVIAVADGVSGWAEENVDPSLFPREFLANASDLVGNDDEVNNDPRILLRKAHAATSATGSATVIIAMMERDGMLKIANVGDCGLKIIRKGQIIFSTSPQEHFFDCPYQLSSERVGQTFLDAMVSNVELIEGDILVMGSDGLFDNVFDHEIVATATKYIDVGEAAKALANLASSHSADIAFESPYSLEARSKGYDVPFWKKMLGMKLTGGKLDDITVVVGQVVSM
Gm18G05750	Glyma.18G057500.1.p	Streptophyta	Glycine max		MAVCEGEGVLRLKRETMAIPMLRAAMISHSQSQPLIHSISAIYETAKRRKRVVFSSSSSELNPVIRSEVSFCVGTCLIPHPKKVNTGGEDAFFVSNYNGGVIAVADGVSGWAEEDVDPSLFPRELLANASNFVGDEEQVNYDPQILIRKAHAATFSTGSATVIVAMLEKNGTLKIANVGDCGLRLIRNGHVVFSTSPQEHYFDCPFQLSSERVGQTYLDAAVCNVELIQGDTIVMGSDGLFDNVFDHEIVPTIVRYKDVAEAAKALANLASSHAMDSNFDSPYSLEARSRGFEPPLWKKILGMKLTGGKLDDITVIVGQIVSS*
Me012597m	cassava4.1_012597m	Streptophyta	Manihot esculenta		MAIPVLWDSIFRTYPLFHFSIRNLSNRNSIPRKNKWLCLASPQLNPVGSEVSFCVGTHLIPHPNKIERGGEDAFFVSRYNGGVIAVADGVSGWAEQNVDPSLFPQELMANASCLVGDEEVNYDPQILLGKAHAATSSIGSATVIVAMLERNGMLKIANVGDCGLRVVRRGQIIFSTSTQEHYFDCPYQLSSEMVGQTYLDAMVSNMELMEGDTIVMGSDGLFDNIFDSEIVATIARHDCVTGAAKALANLARIHSMDSKFESPYALEARSKGFDVPLWKKILGMKLTGGKLDDITVIVGRVVRS
MgD00850.1	Migut.D00850.1	Streptophyta	Mimulus guttatus		MAIPLFTTISSYSTTTTTHRHRYLHHPIFSYNKLLCCASSSSPPVSSNFVGSSEAGVCLSIGTHLIPHPDKVEKGGEDAFFVSSHGGGVIAVADGVSGWAEKDVNPALFSRELMTNASIFVQDQEVDYNPRNLIRKAHAATTSIGSATAVVAMLERNGTLKIANVGDCGLRVVRKGQIVYSTSPQEHYFDCPYQLSSEAIGQTFLDATVTTVELMEEDTIVVGSDGLFDNVFDREIVSVLSSCNNVSDAAKALANLAHNHSKDSSFDSPYSQEARTQGFDVPWWKKIMGMKLIGGKLDDVTVIVGQVKSSLSS
Mt3g031360	Medtr3g031360.1	Streptophyta	Medicago truncatula		MAISILRAVMVSNSHCQSQPLIHYISSIDENAKRRKRVVFSSSHSSELNPVIRSSEVSFSFGTCLIPHPKKVEKGGEDAFFVSNYNGGVIAVADGVSGWAEEDVDPSLFPRELMANAYNFVQDEEVNNDPQILIRKAHAATFSTGSATVIVAMLEKNGNLKIANVGDCGLRVIRNGQVIFSTSPQEHYFDCPYQLSSERVGQTYLDAMVSNVELMEGDTIVMGSDGLFDNVFDHEIALTVANKEVSEAAKALANLANSHSMDSNFDSPYSLEARAKGFEAPWWKKVLGMKLTGGKLDDITVVVGQVVNS
Os1g070901	Q942P9	Streptophyta	Oryza sativa subsp. japonica		MAASSTATRLSPPRLHAPTTPSPHLPLRRSRFSPLRAAKLEAVLTIGTHLIPHPRKAETGGEDAFFVNGDDGGVFAVADGVSGWAEKDVNPALFSRELMAHTSTFLKDEEVNHDPQLLLMKAHAATTSVGSATVIIAMLEKTGILKIASVGDCGLKVIRKGQVMFSTCPQEHYFDCPYQLSSEAIGQTYLDALVCTVNLMEGDMIVSGSDGFFDNIFDQEIVSVISESPGVDEAAKALAELARKHSVDVTFDSPYSMEARSRGFDVPSWKKFIGGKLIGGKMDDITVIVAQVKAVMIPDDEGVDEEKGQGDEQGSAVAVASSEQKEDSITT
Ppa1804320*	Phpat.001G001400.3	Streptophyta	Physcomitrella patens subsp. patens	Yes	MATPAIAVRPHARLHHHHQQLVGPSRLCAPPGNGWNHLSRIRIAPVFPCVQFHSYSCSHQLVAYATSASQDQTALESTSVELAFAVGATMTPHPDKVQKGGEDAYFVSNYGGGVLGIADGVGGWAEQNVDPALYSKELMAHAEAAVSSEEMEFNAQMLLAKAHAATNSIGAATAIVALLERNGVLHVASVGDCGIRILRQGRVVFASQPQQHYFDCPYQFSSEQSGQSAADAMVFKAELKEGDSIVMGSDGLFDNVYDRDVETTLSVFGGSDEESAIRSAKALAALASKNSRDPAYESPYSKEAIQQVSLQSIGGKMDDITVIVAHVV
	Older genome draft sequence was a fragment - extended at the N-term. Newer draft genome sequence does not have M11, as the old one does. Reject new sequence and keep old.
Ppa11G2700	Phpat.011G002700.2.p	Streptophyta	Physcomitrella patens subsp. patens		MNLAFAVGVATIPHPAKAHKGGEDAYFVSDYGGGVLGIADGVSGWAEQNVDPALYSRELMANAEAVVSSEEMDFDAQMLLEKARTATTSIGAATVIVALLEKNGSLHGASVGDCGLRILRRGRIVFATQPQQHYFDCPYQFSSDPGGQSAADAVVFKTDLEQGDMVVLGSDGLFDNLYDQDIESVLSTIGGPDQDSAQRGANALAVLASKHSRDTTYESPYTKEAIQKGFDVPWYKRILGHKLTGGKLDDITVIVAHVVKEKHPSFSDKAIIDPAAPNLQDIGVGISPFSDSPPKDGVEEPFLEKFSQG
Ppe1766351*	ppa019773m	Streptophyta	Prunus persica	Yes	MTVPTFRASVPKSHPLLIHSLSSALPLTDEASKKKRLLSCCASSELNPVRWAEQDVDPSLFPKELMAHVSCLVGDEEQVNNNPQILIGKAHAATSSTGSATVIVAMLERNGILKIANVGDCGLKVIREGKINYSTSPQEHYFDCPYQLSSEAVSQTYLDAMVSSIELMEGDTIVTGSDGLFDNVFDHEIVSTLARYRNVAEAAKALANLASNHSLDSNFDSPYSMEARSRGFEAPLWKKILGMKLTGGKPDDITVIVGQVVSL
	Older genome draft sequence was a fragment - extended at N-term. Newer genome draft sequence is a fragment. Reject new sequence, keep old.
PtB9GH69	B9GH69	Streptophyta	Populus trichocarpa		MAMVTVFRASISRSLPTSFPNLLSSSSNRNSIPKKHRLLCYAASSQTKTIRSEVSFCIGTHLIPHPKKVERGGEDAFLVSDYNGGVIAVADGVSGWAEQNVDPSLFPQELMANASCLVEDEEVNYDPQILIRKAHAATSAVGSATVIVAMLETNGTLKIANVGDCGLRAIRGDRIIFSTSPQEHYFDCPYQLSSEMVGQTYLDAVVSRVEVMEGDTIVMGSDGLFDNVFDHEIVSTVAGHGDVAAAAKALANLASIHSTNSEFESPYSLEARSKGFDVPFWKKVLGMKLTGGKLDDITVIVGQVVRSQHISLLAEDQTIEAHTEQENKLES
Pt282500.3	Potri.001G282500.3	Streptophyta	Populus trichocarpa		MAMVTVFRASISRSLPTSFPNLLSSSSNRNSIPKKHRLLCYAASSQTKTIRSEVSFCIGTHLIPHPKKVERGGEDAFLVSDYNGGVIAVADGVSGWAEQNVDPSLFPQELMANASCLVEDEEVNYDPQILIRKAHAATSAVGSATVIVAMLETNGTLKIANVGDCGLRAIRGDRIIFSTSPQEHYFDCPYQLSSEMVGQTYLDAVVSRVEVMEGDTIVMGSDGLFDNVFDHEIVSTVAGHGDVAAAGIS
Pt282500.4	Potri.001G282500.4	Streptophyta	Populus trichocarpa		MAMVTVFRASISRSLPTSFPNLLSSSSNRNSIPKKHRLLCYAASSQTKTIRSEVSFCIGTHLIPHPKKVERGGEDAFLVSDYNGGVIAVADGVSGWAEQNVDPSLFPQELMANASCLVEDEEVNYDPQILIRKAHAATSAVGSATVIVAMLETNGTLKIANVGDCGLRAIRGDRIIFSTSPQEHYFDCPYQLSSEMVGQTYLDAVVSRVEVMEGDTIVMGSDGLFDNVFDHEIVSTVAGHGDVAAAGMSSKIRRTCIWQSTSHFSN
Pt282500.1	Potri.001G282500.1	Streptophyta	Populus trichocarpa		MAMVTVFRASISRSLPTSFPNLLSSSSNRNSIPKKHRLLCYAASSQTKTIRSEVSFCIGTHLIPHPKKVERGGEDAFLVSDYNGGVIAVADGVSGWAEQNVDPSLFPQELMANASCLVEDEEVNYDPQILIRKAHAATSAVGSATVIVAMLETNGTLKIANVGDCGLRAIRGDRIIFSTSPQEHYFDCPYQLSSEMVGQTYLDAVVCRVEVMEGDTIVMGSDGLFDNVFDHEIVSTVAGHGDVAAAAKALANLASIHSTNSEFESPYSLEARSKGFDVPFWKKVLGMKLTGGKLDDITVIVGQVVRSQHISLLAEDQTIEAHTEQENKLES*
Pt282500.6	Potri.001G282500.6	Streptophyta	Populus trichocarpa		MQLHHKPKQFEVSFCIGTHLIPHPKKVERGGEDAFLVSDYNGGVIAVADGVSGWAEQNVDPSLFPQELMANASCLVEDEEVNYDPQILIRKAHAATSAVGSATVIVAMLETNGTLKIANVGDCGLRAIRGDRIIFSTSPQEHYFDCPYQLSSEMVGQTYLDAVVSRVEVMEGDTIVMGSDGLFDNVFDHEIVSTVAGHGDVAAAAKALANLASIHSTNSEFESPYSLEARSKGFDVPFWKKVLGMKLTGGKLDDITVIVGQVVRSQHISLLAEDQTIEAHTEQENKLES*
Pt282500.5	Potri.001G282500.5	Streptophyta	Populus trichocarpa		MAMVTVFRASISRSLPTSFPNLLSSSSNRNSIPKKHRLLCYAASSQTKTIRSEVSFCIGTHLIPHPKKVERGGEDAFLVSDYNGGVIAVADGVSGWAEQNVDPSLFPQELMANASCLVEDEEVNYDPQILIRKAHAATSAVGSATVIVAMLETNGTLKIANVGDCGLRAIRGDRIIFSTSPQEHYFDCPYQLSSEMVGQTYLDAVVW
RcB9RRI5	B9RRI5	Streptophyta	Ricinus communis		MAISISRCNQFFHSSLPNLPYRNSIPKKNKWLCFATSSQLNPVGSDVCVCVGTHLIPHPNKIDRGGEDAFFVSSYNGGVIAVADGVSGWAEQDVDPSLFPRELMANASCLVGDEEVNYDPQILIRKAHAATSSIGSATVIVAMLERNGMLKIANVGDCGLRVIRGGRIIFSTSTQEHYFDCPYQLSSEIVGQTYLDAMVSSVELMEGDTIVMGSDGLFDNVFSEEIVSTIGTHNDVAEAAKALANLASMHSLDSDFESPYALEARSKGFDVPLWKKILGLKLTGGKLDDITVIVGRVVRSGGLEGESNMGIPPSHLPTSEYSI
Sb058700.1	Sobic.003G058700.1 (Sb03g005030)	Streptophyta	Sorghum bicolor		MAVSTASRLSPPRFRAPPPSLHPPTRRSRFSPVRAAKLEAVLSIGTHLIPHPRKAAKGGEDAFFANCDAGGVFAIADGVSGWAEKDVNPALFSRELMRNSSNFLNDEEASRDPQILLMKAHAATSSIGSATVIIAMLEKTGTLKIASVGDCGLKVIRKGQVMFSISPQEHYFDCPYQISSEAVGQTYQDALVCSVNLMEGDIIVSGSDGLFDNIFDQEILSIISESPGVDEAAKALAELARKHSVDVTFDSPYSMEARSRGFDVPWWKKLLGAKLIGGKMDDITVVVAQVKTVVVPEDEGGDTEEQKGNDQGAAAVVAFAEQND
Si014104m	SiPROV014104m	Streptophyta	Setaria italica		MAASTASRLSTPRFLAPPASPHPPIRRSRFSPVRAAKLEAVLSIGTHLIPHPRKAASGGEDAFFANSDAGGVFAIADGVSGWAEKDVNPALFSRELMRNSSNFLNDEEVNRDPQTLLMKAHAATSSIGSATVIIAMLEKTGTLKIASVGDCGLKVIRKGQVMFSISPQEHYFDCPYQISSESAGQTYQDALVCSVNLMDGDMIVSGSDGLFDNIFDQEIISIISESPGVDEAAKALAELARKHSVDVTFDSPYSMEARSRGFDVPWWKKLLGAKLIGGKMDDITVVVAKVKKVLVPEDEGGVIEERKVNEQGIAVAEEQKGNEPGIAVAVASAEQSEE
Si18177973*	Si002723m	Streptophyta	Setaria italica	Yes	MAASTASRLSTPRFLAPPASPHPPIRRSRFSPVRAANLGTFPAGPTAMFVFSRTSLHMYCMPVMVYLCAFALMTSSSSHSNLAAIKAASGGEDAFFANSDAGGVFAIADGVSGWAEKDVNPALFSRELMRNSSNFLNDEEVNRDPQTLLMKAHAATSSIGSATVIIAMLEKTGTLKIASVGDCGLKVIRKGQVMFSISPQEHYFDCPYQISSESAGQTYQDALVCSVNLMDGDMIVSGSDGLFDNIFDQEIISIISESPGVDEAAKALAELARKHSVDVTFDSPYSMEARSRGFDVPWWKKLLGAKLIGGKMDDITVVVAKVKKVLVPEDEGGVIEERKVNEQGIAVAEEQKGNEPGIAVAVASAEQSEE
	Older genome draft sequence was a fragment - extended at the N-term. Newer genome draft sequence omits M1, M2 (i.e. has only M5 and later). Therefore reject new sequence.
Sm25080170	lcl|2508017000 e_gw1.7.1213.1.1	Streptophyta	Selaginella moellendorffii		LSIGAKVIPHPDKASKGGEDAFFISDFDGGVFGIADGVSGWAEENVDPALFSKELVNHLAESVTSEEVLRDPKVLLGKAHAATSSKGAATAIVATLLGAEGLLRVASVGDCGLRLVRDGKVVFATSPQQHYFDCPYQFSSEVGGQTAEDSAVHEITIVAGDVVVMGSDGLFDNVFDRDIAATVTLFQVTDVESAERTALATMANRNSRDPKYESPYSTEAIYQGFDVPIWRKLLGEKLTGGKLDDITVLVGAVAVTEIVEVEGEKDEQSQSSFQKSETHDGSSSEEAVVTNEGI
VvD7SJQ3	D7SJQ3	Streptophyta	Vitis vinifera		MAIPILKAAISDSHEFFNSLSHTTRLLSIPKKRRLIVSASASASASAPSEINPLRSEVSFCVGTHLIPHPNKVDRGGEDAFFVSSYNGGVVAVADGVSGWAEQNVDPSLFPKELMANASDLVGDEEVNYDPQILLKKAHTATSSKGSATVIVAMLEKNGVLKIASVGDCGLRVIRKGKLIFSTLPQEHYFDCPYQLSSEVITQTYLDATVTSVKLLEGDTIVMGSDGLFDNVFDHEIVSTITQYSDAAEAAKALADLASNHSMDSNFESPYSLEARTRGFDVPFWKKVLGVKLTGGKPDDITVVVGQVVSS
Zm2G030961	GRMZM2G003096_P01	Streptophyta	Zea mays		MWHVCLHPSATTTAVAFAASDRSEVIAMVASTASRLSPPRFSTPSPSLHPPNRRSRFSPVRAAKLEAVLSIGAHLIPHPRKAASGGEDAFFANSDAGGVFAIADGVSGWAEKNVNPALFSRELMRNSSNFLNDEAVSHDPQILLMKAHAATSSIGSATVIIAMLEKTGTLKIASVGDCGLKVIRKGQVMFSISPQEHYFDCPYQISSEAEGQTYKDALVCSVNLMEGDIIVSGSDGLFDNIFDQEIVSIISESPSVDEAAKALAELARKHSVDVRFDSPYSMEARSRGFDVPWWKKLLGGKLIGGKMDDITVVVAQVKTVVVPEDEVQGGDTEEQKGNEQGAAAVVAYKMNDEEVA
Zm2G030963	GRMZM2G003096_T03	Streptophyta	Zea mays		MLEKTGTLKIASVGDCGLKVIRKGQVMFSISPQEHYFDCPYQISSEAEGQTYKDALVCSVNLMEGDIIVSGSDGLFDNIFDQEIVSIISESPSVDEAAKALAELARKHSVDVRFDSPYSMEARSRGFDVPWWKKLLGGKLIGGKMDDITVVVAQVKTVVVPEDEVQGGDTEEQKGNEQGAAAVVAYKMNDEEVA
Assemblage B
Associated Algae
Cr1g036200	Cre01.g036200.t1.2	Chlorophyta	Chlamydomonas reinhardtii		MLRRGLRGARTLVGAVLELNTQQAASNPLALATASSAPSTSASCTSRHAAALQSRVWLSHAAVQHVATPHTYTLTITTGNLRGAGSLTPAWVQLVGTQGKSERIIVGDTEEDSLGRGTVRTVTVTVSEDLGQLRFVNVQRLGSSISDAGTGWYLEHVVVATPERRRLVFPCHAWFGEADCGGMRGPLERNLLPVSPEDSKERGEPVRIVASGLAVPHPDKVKNDGIKGVNRKGYGHGGEDSYFYCEGKNHVFAMGVADGVFMWREQGIDSGDFSRALMRLSEASVLSGSADVVKVLQDAASGAAAAGIQGSSTACVVLVNQERGQLLAANLGDSGCLLLRPVEDGNAADQSAAPETALDDVAEYSAGASPPEAPAERWAHTVYEVKFRTNQLEHDFGRP…
Cr6g256300	A8HY41	Chlorophyta	Chlamydomonas reinhardtii		MFYRTATASQQTVASGRQSSVLHRLAPQLLAARPSISQQHHLNAASPAQWSSANRSAALLGLTRAGSLLAMSCLADEAMAASYTEEPAVATSSFAAASAVATQLPAEGNGKPASTGPMLLASGAFVLPHPDKVAKGGEDWYFIAANHRAVGVADGVGGWSEVGVDAGAYARQLMGNAAVVADESTASAPDAQVELSAQEILERAYSQTTVRGSSTACVAVLNGDSLGVSNLGDSGLLILRAGKVAFHTPQQQHGFNFPYQIGSADSMSDSPSSAQRFEVAVQPGDLLVLGTDGLWDNCFDEEVASVLKYCGEQKMEVAKMAQVLAHYARHRASDSKFASPFAYAAFQAGYAYMGGKMDDITVVICQVQQPAKL
CvE1ZHW0	E1ZHW0	Chlorophyta	Chlorella variabilis		MEAPCSCRQQPFVPKFLLEAGAGMIPHPAKADRGGEDAYFICDRGTCMGVADGVGGWAEVGVDPGLYSRELMSHAKKAATTCEPGPNAPQHLMEVAYLSTLARGSSTACILCLENERLHASNLGDSGFMVIRDGELVFMSPQQQHEFNFPYQIGSADSMSDTPQVARRFSVEVRQGDIVVAATDGLFDNVYPDEAASLVSASKERGENAQAVAVTLAQFARMRAADPTHLSPFAYGAQQLGYRYFGGKMDDITIVVAFVVAAAQPKL
Ot32153	jgi|Ostta4|32153|0400010099	Chlorophyta	Ostreococcus tauri		MDYDDRGDAFDRGRNRRNSTLGASARDEYEEYVESLTPRQASVVHAPGVLDKATGRYRIEVTTGTNRGAGTNGRVELTLVGADGLTYPVALQYDKGIDPQFSRASCLPFRFAVSARLGELRRTRVRLVPELTAVGRGWYLDDIRVTCENTGDEWVFPCHRWFGQSDSGDGQSGPYTQDLDAKSADELRRAFGAEGEMPRKERGEFECVASGAAVPHPEKTKRDGARAVVRRTHGHGGEDAYFIARAPGHNNVGMGIADGVYLWRWQGIDAGEYSRALMTHAAEALISGAIVRPTAMMAHAYDEVNNAGMKGSTTACIVVIDKEHGLMYCSNVGDSGFMLIRGEPGGRYVAHRSPPQEHNFGCPFQLGHHETSDKASDAMRTKLYLEPGDIVVLGSDGLW…
OtQ01BE9	Q01BE9	Chlorophyta	Ostreococcus tauri		MAVTEFDDDINRRRVASSMLARALRRGASSNNTCLRLSERSVRWISTSSDDETRTNAWNPDSQKSVSPPPTPHARRWSVSVHDDGGVGLGVAMDYDDRGDAFDRGRNRRNSTLGASARDEYEEYVESLTPRQASVVHAPGVLDKATGRYRIEVTTGTNRGAGTNGRVELTLVGADGLTYPVALQYDKGIDPQFSRASCLPFRFAVSARLGELRRTRVRLVPELTAVGRGWYLDDIRVTCENTGDEWVFPCHRWFGQSDSGDGQSGPYTQDLDAKSADELRRAFGAEGEMPRKERGEFECVASGAAVPHPEKTKRDGARAVVRRTHGHGGEDAYFIARAPGHNNVGMGIADGVYLWRWQGIDAGEYSRALMTHAAEALISGAIVRPTAMMAHAYDEVNNA…
VcD8THL8	D8THL8	Chlorophyta	Volvox carteri f. nagariensis		MFYRTAAAQQQTAAARQNVCSRLGFQLLATRPSVAQHHQLQAAAPSQWGSASRGAASLGLLRVGSLVAMSCIADEALAASYTTEEPVASASGFGVAAAVATQVPKESMGKPDSSANLVLTAGAFVLPHPDKMHKGGEDWYFIAKNRRAVGVADGVGGWAEVGVDAGAYARQLMRNAADVADAATRGNGDGGAESSEILERAYGLTTVRGSSTACVAVLNGDHLAVSNLGDSGLLILRAGAVAFHTPQQQHGFNFPYQIGSPDSMSDPPQSAQRFEIRVQPGDLILLGTDGLWDNCFDEELACVLRYCRDQSMDAPKMAEVVAHYARHRASDSKFASPFAYSAFQAGFAYMGGKMDDITVLICLVQQPAKM
VcD8U5M4	D8U5M4	Chlorophyta	Volvox carteri f. nagariensis		MVSTTTVTTNILKGCTAGPPCRRSAIIVIRPLSLSRACRFLEHVVVQTPERHRLYFPCHSWFGEADCGGRRGPLERNLLPVAPEDDLAAQPVRLTVSGVAVPHPDKVKQDGAKGVNRKGFGHGGEDAYFYCVGQNNAVLGMGVADGVYMWRERGIDSGDFSRALMRLARDSVMAGNVDVVRVMQDAVSGALAAGVQGSSTACIVLVNQDTGQLFAANLGDSGCLLLRPAANDDPHAHAQLEHDFGRPYQLGHHPAADSVEMCHVATQSVRPGDVLVLGTDGLYDNLSDVEIADEVGACRARGLGSMVIAQRLARLAFEASYDKYRSTPYAASASEHFDMVYSGGKPDDITVLCAVAV
At4g33500 Group (Plants)
Ac01400573	Aquca_014_00573.1	Streptophyta	Aquilegia coerulea		MADFVTSFLDLRTLNLSSLCFSHNISRKTYGIIQTSPIYRSESSKQRLAHLMMAKISKSPTNSSSENFDIVSTTVSSDGSFVFMFGNAMELNKKEVVDSEELQVSDKKKNVETSSLNEIDCVVENTGNVMVTTTTTTTTTAVLEPNSVLEVNTAICSEEDVEEKDRDELVSSIDALEVDSVVDEENVDDVVRQSTVASVSSLTLISNANEEGNSEKSVDGNNMTQDLPHCASVKVDHVVDEETNHSMLEEFAGTSTVESSEVEDIALQSNLHTEKSNSVNASSEVTGSRPEELQNIGTSLDMNIKETGMSTPRLFLSSSSAMLPHPSKALTGGEDAYFIACQNWFGVADGVGQWSLEGVNAGIYARELMNNCAKIVSQSDEASTTEPDQILIQSAAESH…
AlD7M8Q5	D7M8Q5	Streptophyta	Arabidopsis lyrata subsp. lyrata		MADHIVLSLQAPRFLIFPCSLHRSWRFPGYSVPEFRFSSQLQLANSISPSKSPASSSSPCPPENSAPEKFDLVSSTQLKDGSHVFRFGDASEIEKYLEAQEKARCVELEKQNAKIAEEASELSRKQGKKLVTSNIEISSEKEETAPSNLSNVIKIKRVRSPTKKKKETVNVSQSEDKVDAKIASVSNLSSIVSVAEAIPTSSTEEEEEVVVSEPINEKEITAKSYNAEPLSSQVMENVSVNKIGDRETNGYQRITENRMEVQAIPSSSSAQQEVVPVSTIEIDDNLNVREKPVKTIEAEENLVAKLTATAAVSPDELVSTSEATDRSVDEIAQKPVIDTSEENLKKTFEAEKNLVVEPTATAAVSSDELISTSEAIHHSVDEIAQKPVIDTSEENPMKT…
At4g335001	Q93V88	Streptophyta	Arabidopsis thaliana		MADHLILSLQAPPFLIFPCSLHRSWRFPGGIRYSVPEFRLSSQLQLANSISPSKSSASSSSPPENSAPEKFDLVSSTQLKDGSHVFRFGDASEIEKYLEAEEKARCVEVETQNAKIAEEASEVSRKQKKLVSSIIETSTEKEETAAPSDLSNVIKIKDRKRVRSPTKKKKETVNVSRSEDKIDAKSASVSNLSSIVSVAEAIPISSTEEEAVVEKEITAKSYNVEPLSSEAMKKVSVNKIGDCETNGYQENRMEVQARPSLSTQQEITPVSTIEIDDNLDVTEKPIEAEENLVAEPTATDDLSPDELLSTSEATHRSVDEIAQKPVIDTSEENLLNTFEAEENPVVEPTATAAVSSDELISTSEATRHSVDEIAQKPIIDTSEKNPMETFVEPEAVHSS…
Bd1g716901	Bradi1g71690.1	Streptophyta	Brachypodium distachyon		MAEAPAAVGVLGSRPREVVAPARAPTPPPPRAVRELCSPTDGDKEVTGGADAAEVPEDRSVSGGASEGSAVVDADKAAVLCSEGAAELESAEPGVLDVRLEAPVARLHEQKSDCGSSGSDEAGAINNISSLVAVSPSDTSPNSETTGEIRGSCLAEGSLAEASDSRGRQREAQEKPTGVQGMLVAAGSSDGHANSELGVEVKGDFDGRHGLMQGESELRVGGGGVEADTEMGGALCDEEVNREFEASDSSTARVQEGVDRMETSLDDSEGSDGSTTQDSDTDVETESSSSSIEEQDAGYGVHVPPMEQPICEVTRESNISEVKSSDRMVSVAVSTHVLASGAAMLPHPSKVLTGGEDAYFIACNGWFGVADGVGQWSFEGINAGLYARELMDSCKKYVM…
Bd1g716902	Bradi1g71690.2	Streptophyta	Brachypodium distachyon		MAEAPAAVGVLGSRPREVVAPARAPTPPPPRAVRELCSPTDGDKEVTGGADAAEVPEDRSVSGGASEGSAVVDADKAAVLCSEGAAELESAEPGVLDVRLEAPVARLHEQKSDCGSSGSDEAGAINNISSLVAVSPSDTSPNSETTGEIRGSCLAEGSLAEASDSRGRQREAQEKPTGVQGMLVAAGSSDGHANSELGVEVKGDFDGRHGLMQGESELRVGGGGVEADTEMGGALCDEEVNREFEASDSSTARVQEGVDRMETSLDDSEGSDGSTTQDSDTDVETESSSSSIEEQDAGYGVHVPPMEQPICEVTRESNISEVKSSDRMVSVAVSTHVLASGAAMLPHPSKVLTGGEDAYFIACNGWFGVADGVGQWSFEGINAGLYARELMDSCKKYVM…
Bd3g255921	Bradi3g25592.1	Streptophyta	Brachypodium distachyon		MAELPLTGSLLDLRPGKLSAKPPPPPPPLPMPARRSPFRSQAAAAVASPRRAVPEFHSTTERADGSIVFHFAAHPPVEDPEAEAAGLDPGSADASGSPPPELVLATAQVNEPNPANLAAEVSLASLDAMGKITCQEAPEQVASSSIGDAGVETELGNDGHGVEIGVLARVAVEESESVEAGVTGPAGFVGVEDADAEASSEVSITQDFDTNDTEESSASSGDEQEATEFGIPIPTADEVSNKVDLENDTSEFKSSDRMVPLATSALVLTSGAAMLPHPSKVATGGEDAYLIAPNGWFGVADGVGQWSFEGVNAGLYASELMDGCKKFIAENEGDAELKPEQVLSKAADEARSPGSSTVLVAHFDGQFLHASNIGDSGFLVIRNGEVFRKSKPMVYGFNF…
Cp16426364*	evm.model.supercontig_793.1	Streptophyta	Carica papaya	Yes	MKTFITNVKDVEIAKIVGKVLKKPVYKAAILEEIHALKKNRTWDVVEKPKDKTVIGCKEDVSAKGFFLSSGAASLPQLSKVLAGGEDAYFVICQNWLGVADGASSWSLEETRDGLYAHELLRNCQKIVSESKSLLVTNPVEIICRSAAESQSHGLSTILVAYFDNQVLHVANIGDSGFILLRNGTVFQISSPMFHDFNLPVQIKRDDDPSEFLEVYHVHLDEGDVLITATDGLFDNLYEQEIASIVSKSLQENMQPQEIAELLARKAQVVGSSASARSPFADAAQAAGYTGYRDLEHIWECRAHSACACSQKAAEASSKRLHARSTHQHNACTQGLQERILKNAKGKEYKNKGRNEGNARRSAKHANMPIGSCACGSVAWSSVQAHCVQKGLSPQAKLPG
	Older genome draft sequence was a fragment - extended at N-term. Newer genome draft sequence lacks M1, M2, M11, which are present in the old sequence. Therefore reject new sequence, keep old.
Gm15G05230	Glyma.15G052300.2 (Glyma15g05780)	Streptophyta	Glycine max		MALLFSRSFHCLWLPCCNVPPKSSERLRIYAPIPLPKPWVSFTHHTRLLPNATSSPNSDPEDFDILSSTEHSDGSFVFRFASANEIREQLDELNKKKKSDALNKKKKKLAREGVLEEGKAGVRALVSESVKKLNTEVDRTLGGEIESSSTVVVDVADQNPQLLLNEKEGDVLDSDSGPPVTNDLQKIDRHLKLDSVEDGDGQRGISSEDVGTESNGVPSASEADSELDSHREAVVSTVATEADVVSDLKSDAFAEVEEEEEAGKSYGVDRTTNNLAAAVDAELSELVPESTFLDSEQVGDSASNNQTDAVNAESSELVPESTCLESEQVSYSATNNQTDAVDAELSELVPESTSLESEQAGYSETNNLTDGVDANLSDLMPVSTSLESEQVGYGATNNL…
Mt2g008590	Medtr2g008590.1	Streptophyta	Medicago truncatula		MSNLFSRSFHCLWFPCSNLPPPKPPSQTLLPFSPSTPLPRRFFTFTTTHHPHILPSSTSSSTPSPQEHEELDVISSTERSDGSFVFTFGNASEIREKIAELNKQKLVPEGVVEEEGVSVLVSDDGVEILSNEDDSNLGGEIESSSTMVVDVADQNPLLLESENESSVVLDSEPESETPVINDLQVIDKHFKLDSVEDGDGQHGVCSEDVDASVVEHNVVSEGEDSQVDSHKEEVVVSTVSPAESDVFSDLSSGASLEVEEKKEVDNGNSVDRAANGVAGGVDAADLTELVEVSTSLESGSVDADRSELEQVSTSLESKQDGYATDNLSGSFDVDISELVPESTSSESEQVDCSARENLTGIIDAKTSESVPVSISSESEQGGYGATDNVTGSVCTDISE…
MgB00626.1	Migut.B00626.1	Streptophyta	Mimulus guttatus		MADSFRSLLDFRSLTTNNNFNFRLFSHPKHYYPRAFVRSHNLKIKRNPFHLAFLSKPSSQIDVVSTHEVAVKKADSDISGFSSTEVDNHTNSVIISDESRTVSEENSDLCEKLLEESSDGELPVLISSTDAEIPSTENVDEGLNEKSPEMKNNVTTSELSENHATDTCISGVEIAQNVSQSENSYKTEDNNITTLENEAAEVATLDSLILDPVSVGPDSEFLQVSADSSQSDASVLDNSSEMENHIITEELLENETAEEVATSDFVVLDPVTVAPDYEFLHGSADSSPSDDAPSILGYNSEIEMYITTVELFKTEAADVTALDSSTPDPVTTLPENDDVCVDDKRTNVESKIEIEIIEDGGESFETDLTESEPAITSVSEEIGEGNETDTAILGVQNAI…
Os10g22460	Q339D2	Streptophyta	Oryza sativa subsp. japonica		MAELPLAAGLLDLRPCKLAPPPPPPLPVSPSPRHHRRPHSTATACRAAPDLHSSTELADGSIVFRFARPRDDDDEEQQQRRADAVAPEAAAVVESGLDGDAAAAAEPEARDGGGEGEVTATATGLDAEEVVASGGAEATATSGLEDAGEEASDGSTARDSDTDVDTESSASTAADDDQPAEFAVPPPPAEEVCNKVDWEKDTSEVKNTDRMVPVASSTLVLASGAAILPHPSKAATGGEDAYFIACDGWFGVADGVGQWSFEGINAGLYARELMDGCKKFIMENQGAADIKPEQVLSKAADEAHSPGSSTVLVAHFDGQFLNASNIGDSGFLVIRNGEVYQKSKPMVYGFNFPLQIEKGDNPLKLVQNYTIELEDGDVIVTASDGLFDNVYEQEVATMV…
Os3g092201	Q10QL5-2	Streptophyta	Oryza sativa subsp. japonica		MKRRAPPDAPQRRPARRLLPVALPPSSASAPLQVWVRGIHACLISFGFGSRFDLVLVWFGVGLDAEGIEQVPGCPCFEDAGAVVVSGEAPEGPGVLCSEDGAELKLAEQGALDVRLGSPAVGIHEQQLLHRGTSGSDEAGAINEISPVEVSPSEASSNLDTAGAIGGSPLMLESLPETSDTRGCEQEVMPGVVVGSSNRDASSEVGVESERGSDADGRNGLGEGELVSSVDGGGAEKSSKVTGVLSEEGVDGMETALEPCVASVGSITQVEEGVDRMETSLDDSEASDGSTTQDFDTDVETESSGSSIEEQDMGYGVHIPHTEQAICEVARGNKSSEVKSSDRMSSVTLPTLILASGAAMLPHPSKVLTGGEDAYFIACDGWFGVADGVGQWSFEGINA…
Os3g092202	Q10QL5	Streptophyta	Oryza sativa subsp. japonica		MDEEARAAGCSPAPPRAPAASCGAAAELCLCSPTGVEGIEQVPGCPCFEDAGAVVVSGEAPEGPGVLCSEDGAELKLAEQGALDVRLGSPAVGIHEQQLLHRGTSGSDEAGAINEISPVEVSPSEASSNLDTAGAIGGSPLMLESLPETSDTRGCEQEVMPGVVVGSSNRDASSEVGVESERGSDADGRNGLGEGELVSSVDGGGAEKSSKVTGVLSEEGVDGMETALEPCVASVGSITQVEEGVDRMETSLDDSEASDGSTTQDFDTDVETESSGSSIEEQDMGYGVHIPHTEQAICEVARGNKSSEVKSSDRMSSVTLPTLILASGAAMLPHPSKVLTGGEDAYFIACDGWFGVADGVGQWSFEGINAGLYARELMDGCKKAVMESQGAPEMRTEEV…
Os3g092203	Q10QL5-3	Streptophyta	Oryza sativa subsp. japonica		MDEEARAAGCSPAPPRAPAASCGAAAELCLCSPTEGIEQVPGCPCFEDAGAVVVSGEAPEGPGVLCSEDGAELKLAEQGALDVRLGSPAVGIHEQQLLHRGTSGSDEAGAINEISPVEVSPSEASSNLDTAGAIGGSPLMLESLPETSDTRGCEQEVMPGVVVGSSNRDASSEVGVESERGSDADGRNGLGEGELVSSVDGGGAEKSSKVTGVLSEEGVDGMETALEPCVASVGSITQVEEGVDRMETSLDDSEASDGSTTQDFDTDVETESSGSSIEEQDMGYGVHIPHTEQAICEVARGNKSSEVKSSDRMSSVTLPTLILASGAAMLPHPSKVLTGGEDAYFIACDGWFGVADGVGQWSFEGINAGLYARELMDGCKKAVMESQGAPEMRTEEVLA…
Os3g092204	Q10QL5-4	Streptophyta	Oryza sativa subsp. japonica		MDEEARAAGCSPAPPRAPAASCGAAAELCLCSPTGVEGIEQVPGCPCFEDAGAVVVSGEAPEGPGVLCSEDGAELKLAEQGALDVRLGSPAVGIHEQQLLHRGTSGSDEAGAINEISPVEASDGSTTQDFDTDVETESSGSSIEEQDMGYGVHIPHTEQAICEVARGNKSSEVKSSDRMSSVTLPTLILASGAAMLPHPSKVLTGGEDAYFIACDGWFGVADGVGQWSFEGINAGLYARELMDGCKKAVMESQGAPEMRTEEVLAKAADEARSPGSSTVLVAHFDGQVLHACNIGDSGFLVIRNGEIYQKSKPMTYGFNFPLQIEKGDDPFKLVQKYTIDLQEGDAIVTATDGLFDNVYEEEIAAVISKSLEAGLKPSEIAEFLVARAKEVGRSATCRS…
Os3g092205	LOC_Os03g09220.5	Streptophyta	Oryza sativa subsp. japonica		MLESLPETSDTRGCEQEVMPGVVVGSSNRDASSEVGVESERGSDADGRNGLGEGELVSSVDGGGAEKSSKVTGVLSEEGVDGMETALEPCVASVGSITQVEEGVDRMETSLDDSEASDGSTTQDFDTDVETESSGSSIEEQDMGYGVHIPHTEQAICEVARGNKSSEVKSSDRMSSVTLPTLILASGAAMLPHPSKVLTGGEDAYFIACDGWFGVADGVGQWSFEGINAGLYARELMDGCKKAVMESQGAPEMRTEEVLAKAADEARSPGSSTVLVAHFDGQVLHACNIGDSGFLVIRNGEIYQKSKPMTYGFNFPLQIEKGDDPFKLVQKYTIDLQEGDAIVTATDGLFDNVYEEEIAAVISKSLEAGLKPSEIAEFLVARAKEVGRSATCRSPFSDA…
Os3g092206	LOC_Os03g09220.6	Streptophyta	Oryza sativa subsp. japonica		MDEEARAAGCSPAPPRAPAASCGAAAELCLCSPTEGIEQVPGCPCFEDAGAVVVSGEAPEGPGVLCSEDGAELKLAEQGALDVRLGSPAVGIHEQQLLHRGTSGSDEAGAINEISPVEASDGSTTQDFDTDVETESSGSSIEEQDMGYGVHIPHTEQAICEVARGNKSSEVKSSDRMSSVTLPTLILASGAAMLPHPSKVLTGGEDAYFIACDGWFGVADGVGQWSFEGINAGLYARELMDGCKKAVMESQGAPEMRTEEVLAKAADEARSPGSSTVLVAHFDGQVLHACNIGDSGFLVIRNGEIYQKSKPMTYGFNFPLQIEKGDDPFKLVQKYTIDLQEGDAIVTATDGLFDNVYEEEIAAVISKSLEAGLKPSEIAEFLVARAKEVGRSATCRSPF…
Ppa26G0316	Phpat.026G031600.3 (Pp1s217_1V6,Phypa_169691)	Streptophyta	Physcomitrella patens subsp. patens		MNNTCCNPTMSVVGVRAAALGSRGLLFCQSQCKFVLGIKGSSLPHYARSVLPHPHRPTQKSSRLPSLLTVKCASHDPFPPATTFVLLNTKECADGSIMFNFGSTEQQTSNAQSSETNIAEVNSSDSGDVKASVNISRNESVVGNSAAGAEDSSDIEDVPDAASLSDLVHGAEELAEELNKEDDELKAEASRIKEQRQSEIADKAGAKSNGSSNAVAPTSSDGSDSSDTGIKEGIPNHDVMFNSAAAMIPHPEKASIGGEDAYFIDGTRWVGVADGVGGWALSGVNAGDYARELMWNCAERARKVGSESDPKSVLIYAAKRTKSKGTAATLIASLYDQTLRVANVGDSGFVVVRDSTVVARSEPMIRGFNFPYQIGTDGDDPEMAEVYDIKVQKNDVVIL…
Ppe1765873*	ppa018548m	Streptophyta	Prunus persica	Yes	MADPFLCLVRSRCLSFSAFSPAPFPSPNPFLHEKLGRIHTPIAGFPKPRPTLVPHSSSQLHLISTSEWFDGSVVFCFGDESEKAVAVPTETEIGKEDCECQVVTETNNTSSLHVQNSELSEEFLGSNVHESEIKPEIRAFPASSGAVKENAVVHTDPNAVSATSTNNNVTGGEETGHAAATTAADETEEGSKVDVNVRVDALAVKPFQRFVTRMLFQDWQWSFYEEEEEEEEEEEEEFVHITGYFTASYGGVLMGLVFVKLNTLTTIIRRRRKMLAENAPSTNSEDKFTEGKAHRRDVSGVSTTRVVELHTFEGTPDGEDRSAAVLQLSSSAAVLPHLPKLAENPPSRNAEDEFTKEFLLAKLHHNRVNPGLYAQELMETCERFVSDCKGIPLTEPEEV…
	Older genome draft sequence was a fragment - extended at N-term. Newer genome draft sequence is a fragment (starts at M5) whereas older sequence is complete. Therefore reject new sequence, keep old.
RcB9T5J5	B9T5J5	Streptophyta	Ricinus communis		MADARSLTFCSCVHPPKPILLPSLPISFSSSKRTSCFSFKTVSTPKTTTSSSSSSSSLCSSRDSVSGDVDIISTTEHSDGSLLFQFGELNEISENVKIGESKVTLKDAELENADEEVNNLSKEEATSYSEFVDGVKEIGLCGEGSSDNANGSGETLSADAVSDVQSSDETHIPEMIYFKILTPVNISELEYVVKDETSGNSNTTSISVSGLDMVSSQELSQEESEGEIVSDMVEPDVKVHSSFASQADTTTKDPTVQHTEENYKIDYGGDGEIHEAVPISSSWEASVILDNELTHIAVDEETVEEPTHNAVDEKPTENAAVEEPAHTLEDEEPAHTLEDEEPVEQPTENVADEEPTHTVEDEEPVEQPTANAMNDEPSHTAMDEKPTPSIMDEELTQNE…
Sb1G473300	Sobic.001G473300.1	Streptophyta	Sorghum bicolor		MDEVPATAAVLDFRPGSSPPRVSAVARRAAECSPDTGGADEATGGPGFGNTAAVSAELTGSNSAGPDIQAVDCDTSGGLAGGDAGGVEVLCLENAAELELVEPGVLDVRLGAPVEERHDRTLDSTGLGSDEAGETNGISLVEVSQSGSTSSLDATGSTGGYSLVEGSLPEASCGAQRCEPEVHEVPTGSPATVGFPSEDGGSGFGIELNDDVDGRNGLAGGELELSTDGDDAEDITEIAGILCGERVEGMETNSGQHEASNGSTVPSEEGVDRMETSLDDSEASDGSTTQDSDTDVETESSVSSIEEQEAGYRAHIPQPDQAVCKVPKENNMAGVKSSDRMTSVIESTLVLASGASMLPHPSKVLTGGEDAYFIACDGWFGVADGVGQWSFEGINAGLY…
Sb77.28330	Sobic.001G47evm.model.supercontig_77.283300.1	Streptophyta	Sorghum bicolor		MTYGFNFPLQIEKGDDPFKIVQNYAIDLQEGDVIVTASDGLFDNVYEEEVAGIVSKSLEADLRPTEIADLLVARAKEVGRCGFGRSPFSDSALAAGYLGYSGGKLDDVTVVVSIVRKSEV
Si035541m	Si035541m	Streptophyta	Setaria italica		MAELPLAAGLLDLRPGKLSPKPPPPPPLPLPARRRAHATSAAAAAPSPRRAVPELHSTTGAQTGAASAAGEEAPEQVAGSNAGVEEAEARLASAEVITAAESEYETEGDGVAVGAGVPTSGAVVKTTGTGLEQREEAAGTAGLEESEAASEGSTVQDFDTDVETESSGSSGDEQGAEFGVPLPIVERNSKEVDWKKDTSEVKDSDRMVEIAQSELVLLSGAAILPHPSKVATGGEDAYFIAGNGWFGVADGVGQWSFEGINAGLYARELMDGCKKFITENQGALDLGPEQILSKAADEAHSPGSSTVLVAHFDGQVLQASNIGDSGFLVIRNGEVYEKSKPMVYGFNFPLQIEKGDDPLKLVQNYTIDLEEGDAIVTATDGLFDNVYEHEVAAIISKSL…
Si034814m	Si034814m	Streptophyta	Setaria italica		MDEVPAAAGVLDFRPGSSPPGDSTAPRRAAECSPDTGCAEEAPGVPGFEDKGAVAAELTGSNSTGSGSQAVSGDTSGGPAVGDAEDVEVLCSENGAELELAEPGVLDVRLGDPVVGRHGRKSDGTGFGSDEAGEVDGISLVEVSPSDASSSFDGTRSIGGYSLVEGSVPEASGAQGCEQEVQEVPTGTPMAVGFPNGNLSSGLVVRPNDAVDGRNGLAGGELELPVDGDDAQESTEMAGILCNERVEGIETNFGEREASNGSTVCDGVDRMEMSLDDSEASDGSTTQDSDTDVETESSGSSIEEQDAGYGAHIPQLDQAICKVNRENNTSGVKNSERMTSVSESTLVLASGAAMLPHPSKVSTGGEDAYFIASDGWFGVADGVGQWSFEGINAGLYARE…
SmSc116*	N/A	Streptophyta	Selaginella moellendorffii	Yes	MALSMQQDKAVTAIAAAAAAGCSLSQQQPWQRRASAGFARRQGGFDVLRFAFGGRERRLQHGMPRQSVLFSKLPFDEIASQFSTRASEETTHVTFDESAVSLPQPAKKFSTHNSACKNGEEVCKKKIPSLYTEVSSLQGCQNAETDSTSRLLRLDYAAAMHPHPEKAQRGGEDAFFTEGSWMGVADGVGGWAFSGIDSGMYSRELMGHCKALVVNSKGKPDPKDVLVKAAGSTKAQGSATVLVAALFEQTLYAANLGDSGFIIVRNWQVVASSEPMQHSFNFPFQVGTFGDHPTVAEVFKIPVCKGDIIVLGTDGLFDNLFSDDIIEVLKKSLQVNLKVNRISRLLIFPSRHVAGAAERSPFARAAAKARMNWSGGKLDDTTAVVAFV
	Sequence constructed using TBLASTN searches of genomic sequence with homologous protein queries. Sequence on Scaffold 116. No annotated database counterpart protein sequence.
VvD7STF3	D7STF3	Streptophyta	Vitis vinifera		MAELSLYAFSWRLSSFHTLLIPRHASLKPSHVLRNQRPPSHFSSFLSYCSSTPTPSHSDDDEFGLLSSTDCSDGSILFRFGYASEIAGRVELEGAEGLAEVEKASKCVESEVVEESKLFGGDDGVVDEEFYDTRKNEKTSLWDSEHRIVSGEVINDVGDEIVLCSEESDSNVVEAVKNSRIELEDKIVLCRESDNNVVEDGKDRRIGPEDEIALSKEHSDVPESDSNVVQAVYDSEIGQEDEVALHREHIDDIENDTTVVAAIIDSRIGMEERLLAESGLDIQSSDSFDRVVRLETEITVNSEKNAVEEDKGQFLKPVGVSELDNGFNIENSSPEEDFEGHVENGVSTLAVVLESEVGPDSELDCASEEIFEEKSEGELMISVACSEPHSVVEVVNSFG…
ZmC0PH22	C0PH22	Streptophyta	Zea mays		MDEVPATAAVLDFRPGSSVPRVSAVPRRAVQCPPDTGGAEAATGGRPGIGNTAAVSAKLTGSSSAGPDIQSVDCDTSGGLAGGDAGDVGVLCLENAAETESVEPGVSDVRLGAPVEERHGRTLDSTGLGSGKAGETNEISLVEVSQSGATSSLDATASIGGGYSLVEGSLPEASGARRCKPEVHEVPTGTPATVGFPIEDGGYGFGIGPNDDVDGRNDPAGGEWEPPTDGNDAEDVTDMGGILCDERVERMETNSVEREASNGSTVSSEEGVDRMGTSLDDSEASDGSTTQDSDTDVETESSVSSIEEQEAGYGAHIPQPDPAVCKVAKENNTAGVKISDRMTSVSELTLVLASGASMLPHPSKVRTGGEDAYFIACDGWFGVADGVGQWSFEGINAGL…
ZmB6U2F2	B6U2F2	Streptophyta	Zea mays		MAELPLAAGLMDLRNCKLSPKPAPPLPLPALRRMHTSATATTAPSPRHAVPELHSTTELADGSIVFRFGHPKSKALEPEPASVKTSPYSRVAPASGAVPGSQMEPEIDSEHGLDGVRIGTTAGVEKPSPNAAAEAWPTPPPPDAGAVTGATSAALEEAPEQEAGSNAAVEEVDTRPSSAESLVPSRSEDGPKGDGVAVEAGMPTSGAAMDTIETALEGRGASEDDSAVDVSGGLDEAATSGLEDSEAASEGSTAQDFYTDVETESSGSSSDEQRAEFGFSLPPPEQVSNKADWKNDTSEVKSSDRMIPIAQRTRVLSSGAAILPHPSKVATGGEDAYFIAANGWFGVADGVGQWSFEGINAGLYARELMDGCKKFVTENQGDPDLRPEQILSKAVDEAC…
At4g16580 Group (Plants)
Ac01000434	Aquca_010_00434.1	Streptophyta	Aquilegia coerulea		MPSKFSKLNLALRSGFRRPISGIQGGLKNSVGVLIGHGKLLFGNSGSALAESFSTLAEVQLLLRPSTVFAARSDFQVVNQPKNLSFIGALSRAFSVPSVSVPPFHVCGYHVDQLLLEPSRVSLGSAFQKSCTAASGSNAVLDDCCIDNLNLTKLQHTDSKSKPNYTYSGKSIDCCQILSASLLNQGPSNNRLVHGYSFYDQTKVNRNLNPFGRSKDFHSVSSAFYSTGVAPEVSFDGSPHEESLRSSADSSDQKVVADRSLKLLSGSCYLPHPDKEETGGEDAHFICVDEQAIGVADGVGGWADLGVDAGQYARELMSNSVTAIQEEPKGLIDPARVLEKAHSSTKAKGSSTACIIALTEKGIHAINLGDSGFILVRDGCTVFRSPVQQHGFNFTYQLE…
Ac00700162	Aquca_007_00162.1	Streptophyta	Aquilegia coerulea		MPFLHISRFNLYSISSKFASFSTTQNFFVKAISKRQTMAYSTVGNGVRGVFGVQNLSSLSLNNGNFSSSKTLKASVLYSDNKRVECCRKARMSLRDSEPSSNTNLVIGYFMFDAIRKAFNYNPLQGTVSKDFHTCSSSSSSGSYVTGAAPDAPSHGSTQEEVEQLETSSASEDKNSLSNRTLKLLSGSCYLPHPDKEETGGEDAHFICVDRHAIGVADGVGGWADVGINAGLFARELISHSVKAIQDEPKGSINPARVLEKAHSCTKAKGSSTACIIALTEQGLHAINLGDSGFVVVRDGHTVFQSPVQQHGFNFTYQLECGNTGDLPSSGQVFTIPVAPGDVIVAGTDGLFDNLYNNEITAVVVHAVRAGLEPQVTAQKIAALARQRALDKNRQTPFS…
AlD7MCE3	D7MCE3	Streptophyta	Arabidopsis lyrata subsp. lyrata		MLPVREGLQKQVKILIGLGNLGFGGYRGLHSRFTNPNGFLEPASSDLLLINERRNLSVVGAVSRTFSVPSVSGPAFQVCGYHIDLLLSDPCKSMASLGSKSLFLDRRCDSLVSKRFTGGMVSGDGLNRGRISMRLRGKDHQEKSTIYAYFAYRGAKRWIYLNQQRRGMGFRGLHSSLSNRLSAGNAPDVSLDNSVTEEQVRDSSDSVADKLCTKPLKLVSGSCYLPHPDKEATGGEDAHFICAEEQALGVADGVGGWAELGIDAGYYSRELMSNSVNAIQDEPKGSIDPARVLEKAHTCTKSQGSSTACIIALTNQGLHAINLGDSGFMVVREGHTVFRSPVQQHDFNFTYQLESGRNGDLPSSGQVFTVAVAPGDVIIAGTDGLFDNLYNNEITAIVV…
AlD7MMD8	D7MMD8	Streptophyta	Arabidopsis lyrata subsp. lyrata		MSATALSRLNPVSQFGFQRIVAGKSKSFFSNSGERRLFSDSSRFRQAMAASGSLPVFGDACLDDLVTTCSNGLDFTTKRSSGGSFTINCPVASMRLGKRVGITKNRLVCHYSAIELLEKSRALFGTLTKSVHTSPMACFSVGPAHELSSLNGGSQESPPTTTSLKSLRLVSGSCYLPHPEKEATGGEDAHFICDEEQAIGVADGVGGWAEVGVNAGLFSRELMSYSVSAIQEQHKGSSIDPLLVLEKAHSQTRAKGSSTACIIALTDKGLHAINLGDSGFTVVREGTTVFQSPVQQHGFNFTYQLESGNSADVPSSGQVFTIDVESGDVIVAGTDGVYDNLYNEEITGVVVSSVRAGLDPKATAQKIADLARQRAVDKKRQSPFATAAQEAGYRYYGGK…
At4g165801	Q9SUK9	Streptophyta	Arabidopsis thaliana		MLPVRESLQKQVKILIGLGNLGFGGYRGLYTRFTNPNGFLEPASSDLLLINERRNLSVIGAVSRTFSVPSVSGPAFQVCGYHIDLLLSDPCKSMASLGSKSLFVDRHSASLVSKRFTGGMVSGDGPNRGRISMRLRGKDHNEKSTICAYFAYRGAKRWIYLNQQRRGMGFRGLHSSLSNRLSAGNAPDVSLDNSVTDEQVRDSSDSVAAKLCTKPLKLVSGSCYLPHPDKEATGGEDAHFICAEEQALGVADGVGGWAELGIDAGYYSRELMSNSVNAIQDEPKGSIDPARVLEKAHTCTKSQGSSTACIIALTNQGLHAINLGDSGFMVVREGHTVFRSPVQQHDFNFTYQLESGRNGDLPSSGQVFTVAVAPGDVIIAGTDGLFDNLYNNEITAIVV…
At5g667201	Q9LVQ8	Streptophyta	Arabidopsis thaliana		MSATALSRLNPVSQFGFQRIVAGKSKSFFSNSGQRRLFSDSSRFRQAMAASGSLPVFGDACLDDLVTTCSNGLDFTKKRSSGGSFTINCPVASMRLGKRGGMMKNRLVCHYSVVDPLEKSRALFGTLSKSVHTSPMACFSVGPAHELSSLNGGSQESPPTTTTSLKSLRLVSGSCYLPHPEKEATGGEDAHFICDEEQAIGVADGVGGWAEVGVNAGLFSRELMSYSVSAIQEQHKGSSIDPLVVLEKAHSQTKAKGSSTACIIVLKDKGLHAINLGDSGFTVVREGTTVFQSPVQQHGFNFTYQLESGNSADVPSSGQVFTIDVQSGDVIVAGTDGVYDNLYNEEITGVVVSSVRAGLDPKGTAQKIAELARQRAVDKKRQSPFATAAQEAGYRYYGG…
At5g667202	Q9LVQ8-2	Streptophyta	Arabidopsis thaliana		MSATALSRLNPVSQFGFQRIVAGKSKSFFSNSGQRRLFSDSSRFRQAMAASGSLPVFGDACLDDLVTTCSNGLDFTKKRSSGGSFTINCPVASMRLGKRGGMMKNRLVCHYSVVDPLEKSRALFGTLSKSVHTSPMACFSVGPAHELSSLNGGSQESPPTTTTSLKLVSGSCYLPHPEKEATGGEDAHFICDEEQAIGVADGVGGWAEVGVNAGLFSRELMSYSVSAIQEQHKGSSIDPLVVLEKAHSQTKAKGSSTACIIVLKDKGLHAINLGDSGFTVVREGTTVFQSPVQQHGFNFTYQLESGNSADVPSSGQVFTIDVQSGDVIVAGTDGVYDNLYNEEITGVVVSSVRAGLDPKGTAQKIAELARQRAVDKKRQSPFATAAQEAGYRYYGGKLD…
Bd1g045201	Bradi1g04520.1.p	Streptophyta	Brachypodium distachyon		MLLAGGGGSSRGGSSHLTSHKELLLGRGGRSFLFGNTWFMLSTYPARLLHTADRRAPAAAFVAAIHRTPCVRSHGTGQGLLQRGIVMAACGYVFGRAELGAAKRQLEKDSSVGNHTSRIVAMGSVGSAARPEVSFKYRGVEYYKKVGANLKCREQWGSARTFWTSAAGPGSKLSFSVEPWTRDLSTSCVAPYSAGATERQHTLDEAVQDKQMDTASDGKSPASKALKLLSGSCYLPHPAKEATGGEDGHFICVDEQAIGVADGVGGWADHGVDAGLYAKELMSKSIGAIKDEPEGAIDPSRVLEKAFISTKARGSSTACIIALTEQGIHAVNLGDSGFIVVRDGRTVLRSPSQQHDFNFTYQLESGGGSDLPSSAEVFRYPVATGDVIIAGTDGLFDNL…
Bd1g045202	Bradi1g04520.1	Streptophyta	Brachypodium distachyon		MGSVGSAARPEVSFKYRGVEYYKKVGANLKCREQWGSARTFWTSAAGPGSKLSFSVEPWTRDLSTSCVAPYSAGATERQHTLDEAVQDKQMDTASDGKSPASKALKLLSGSCYLPHPAKEATGGEDGHFICVDEQAIGVADGVGGWADHGVDAGLYAKELMSKSIGAIKDEPEGAIDPSRVLEKAFISTKARGSSTACIIALTEQGIHAVNLGDSGFIVVRDGRTVLRSPSQQHDFNFTYQLESGGGSDLPSSAEVFRYPVATGDVIIAGTDGLFDNLYTNEITTIVVEAARAGLGAQATAQKIAALARERALDKNRQSPFAAAAQEAGYRFYGGKLDDITVVVSYVTSATTL
Bd3g034801	Bradi3g03480.1.p	Streptophyta	Brachypodium distachyon		MSPALALRRAAAWLLRAGAGAPRAGALPGLGGARAPVLGEAGRFLGIWGGPAAGGGGGAGSWWFRCAVSSVPRPGLLVEQLLVGGVRSFATGAAPEHVSFSAAVREEGDSQSEKPAVTSDKNMLGDRSLKLLSGSCYLPHPDKEDTGGEDAHFIWDEQAIGLADGVGGWASYGIDAGQYARDIMSHAVTAIEQEPKDSIDLSRVLEKAHRNTTVKGSSTACIVALTDQGIQAISLGDSGFILIRDGCTLFRSPIQQHDFNFTYQLESGNSSDLPSAAQVFMVPAASGDVLVAGTDGLFDNLYNNEITAVVVHATRAGLEPQVTAQKIAALARQRAQDKGRQTPFSSAAQEAGYRYYGGKLDDITVVVSYITAFGTSQPTD
Cp158.2	evm.model.supercontig_158.2	Streptophyta	Carica papaya		MSTRFLSKVKPAVCTGLQRSVIGQGGLACNSVRYGIGQSSLLLGGSGLVFSLPCSTRLFNHSTRFHLSSPCRRRAMAVSGSKAMFGDVYIDDLVSSCGNGVDFTKSSGVYFSDRTRISCRKACISFRKQEHYNGHLVCGYFMPKVQGNTSSNTIFGPFLKNVHTFSSVCFSAGPVHDVSCDDNSQEQELEDSPISSSQPLNLLSGSCYLPHPAKEDTGGEDAHFICTDKQAIGVADGVGGWADVGVDAGEFSRELMSNSLLALEEETKGSINPYRVLEKAHAKTKAKGSSTACIIALTDEGLHAINLGDSGFIVVRDGCTIFHSPVQQHGFNFTYQLESGNGGDLPSSGQVFTIPVAPGDVVVAGTDGLFDNLYNNEVSAVVVEAIRAGLTPQATAQKV…
Cp64.64	evm.model.supercontig_64.64	Streptophyta	Carica papaya		MPPTYFARLRTAAKNGIQRPLIGQEGRYQDSLEVLIEQGKFGLCSNRLFHSSQLVAHTDSKLLLRPGTVFAATDLLLFNQRKNLAVVGALSRPFSVPSVSGPTFQVCGYHVDRALSESCQLSVSSKFQGKPMAGCGSKALLGEVCLDSFYSRKTSMSLKSQEQPGNYSVYGYLMYNAAKRWVNVWPYTESGLRYFHISSSTCFSAGTAPDVSFDNSAREEQVASSIESSEQKIPAGKTLKLLSGSCYLPHPDKEETGGEDAHFICVAEQAVGVADGVGGWADLGVDAGKYSRELMSNSVTAIEHEPKGLVDPARVLEKAYSSTKSKGSSTACIIALTDQGLHAINLGDSGFMVVRDGCTVFRSPVQQHGFNFTYQLESGNNADLPSSGQVFTIPVAPGD…
Cs201270.1	Cucsa.201270.1	Streptophyta	Cucumis sativus		MLTRSVLRLNTTTCSDVQKAIAAGQQSGLCYINSLLLGRGELSSKDCRVSHSLPYSTFSISKALNFSPTFPFNRKTMAASSAKSVSRDVYLENFVTNRGNGFATPVRVFNHRSYGNFQKARMSLRRKQASNNCLISNSSIDLMRVKGNCFLQVGVTNLHALPHACYAAGTANSPAFDSNSRDDQFPNSTTLPSKGLLGERTLKLLSGSCYLPHPDKEETGGEDAHFICVEEHVVGVADGVGGWADVGIDAGKFARELMSNSINAIQEQPGESVDPAKVLEKAHSGTTAKGSSTACIISLSEKGLHAINLGDSGFIVIRDGSTIFRSPVQQHGFNFTYQLESGNGGDLPSSGEIFMIPVALGDVIVAGTDGLFDNLYSNEISAVVVNAVRSGLEPEATAQ…
Cs342170.1	Cucsa.342170.1	Streptophyta	Cucumis sativus		MPSYMSKLRAPVKFLGWEGGLKSSLELLLGHQKLLCGNSSLFHSVPCSSLTELHALLRPGAISGASSELVNRRRNISVLGAISRTFSIPSVSGPALQTCGYHIDCAIAQSYQYSTHSKCQDKPMAACGSRATLGECSLDKLSFRNAAYLSPSAITAGISFNRSVDSCRKASMSLKNQEQPNNNGIYGYVTYNVAKRFCSSYLNTVPGVKDLHSSSTSQFAAGSAPNVSFDNSAREEQLANSTDSSEQKISMGKSLKLVSGSCYLPHPDKEDTGGEDAHFICVDEQAVGVADGVGGWADLGVDAGQYSRELMSNSVSAVQEEPKGSIDPARVLEKAHSKTKAKGSSTACIIALTEQGLHAINLGDSGFMVVRDGCTIFRSPVQQHDFNFTFQLESGNNGD…
Cs342170.2	Cucsa.342170.2	Streptophyta	Cucumis sativus		MPSYMSKLRAPVKFLGWEGGLKSSLELLLGHQKLLCGNSSLFHSVPCSSLTELHALLRPGAISGASSELVNRRRNISVLGAISRTFSIPSVSGPALQTCGYHIDCAIAQSYQYSTHSKCQDKPMAACGSRATLGECSLDKLSFRNAAYLSPSAITAGISFNRSVDSCRKASMSLKNQEQPNNNGIYGYVTYNVAKRFCSSYLNTVPGVKDLHSSSTSQFAAGSAPNVSFDNSAREEQLANSTDSSEQKISMGKSLKLVSGSCYLPHPDKEDTGGEDAHFICVDEQAVGVADGVGGWADLGVDAGQYSRELMSNSVSAVQEEPKGSIDPARVLEKAHSKTKAKGSSTACIIALTEQGLHAINLGDSGFMVVRDGCTIFRSPVQQHDFNFTFQLESGNNGD…
Gm1G177100	Glyma.01G177100.1 (Glyma01g38350)	Streptophyta	Glycine max		MPGILSWLNATIYCRIREAITRQQGAPTSLHRSSALSLGSLYSTSILPGSTYCSSSHTLDTKSMVTASHSNAMLGDVYAYGSISSFGSVLDFTKPAVVYFKDRAHTGCWRDSVNLRRLQPLRIRDSSLLHGLWLKNFSTSSSACYSDGAAHAVSFDGSPPDEQLANSFFSPDPIIVGGKPLKMLSGSCYLPHPDKEDTGGEDAHFICTDEQAIGVADGVGGWADVGVNAGLFAPELISNSVRAIQKEPKGSFNPTRVLEKAHANTKVKGSSTACILLLKRLRHYNYYHIEHVFHQAILKSKGLHAINLSDSGFIVVRDGLTIFEFPVQQHDFNFPYQLESGNGADLPSSGEVFTIPVASGDAVIAGTDGLFDNLYNSEITGVVVHAIRAQKIAALARQR…
Gm2G058600	Glyma.02G058600.1 (Glyma02g06520)	Streptophyta	Glycine max		MAAPASNAVLLGDVHFDDVSTKPCGVHFRERTRRVALRANVNLRKPKPLNGGILNFGCSTSDASWRSWNPSSLYKNSSFFARCSAETTPHVQHLATSTFSIDQTNFGGERLKLFSGSCYLPHPDKEDTGGEDAHFICTDEQAIGVADGVGGWADVGVNAGLFAQELMSHSVRAIQEEPKDSINPARVLEKAHSCTKAKGSSTACIIALTNMGLHAINLGDSGFIVVRDGCTIFRSPVQQHDFNFTYQLESGNGGDLPSSGEVFTIPVAPGDVVVVGTDGLFDNLYNEEVAEIVLDAVRAGLEPLVTAQRIAVLARQRALDRNRQTPFSTAAQEAGFRYYGGKLDDITVVVSYITGSTRVSFLPS
Gm11G65900	Glyma.11G065900.1 (Glyma11g07030)	Streptophyta	Glycine max		MITASHSNAMLGDVYAYGLISGRGSVRDFTKPAVGCLRGSVNLRRLQPLYGPLSFGCSTFDANRRIRDSSLLHGSWLKNFSASSSACYSAGAAHAVSFDGSPPDEQLANSSFSPDPTIVGGKPLKMLSGSCYLPHPDKEETGGEDAHFICTDEQAIGVADGVGGWADVGVNAGLFAQELISNLVRAIQKEPKGSFNLTRVLREAHANTKVKGSSTACIVALTDKGLHAINLGDSGFIVVRDGCTIFESPSQQHDFNFPYQLESGNGADLPSSGEVFTIPVASGDVVISGTDGLFDNLYNSEITGVVEHAIRAGLEPQVTAQKIAALARQRALSKSSRTPFSTAAEKAGFCYYGGKLDDITVVVSYISGSVSE
Gm14G76700	Glyma.14G076700.1 (Glyma14g08290)	Streptophyta	Glycine max		MPSNYFSRLGVSIRRSVVGKEGRIRDSAEVLIGQGKLWFGSSKFFHSVQSSYFVELQLLVRPGIALASSSELAGKRRTLSVVDTLSRTFSVPSVSGPSFQVCGYHIGSALAGPDQFSSGTKFRIKTMAAHLPRIVVGESCLDNPTLKGSCRSLSTKNSYSICLSTKLRNGGKVSMSLRNHQQPDNSAVYGYFIYNAAKTWCNSHPYMQSGSGDFHTLSSSCYSVGPAHDVPFDTSAHEEQLSSSADPSEQKTPSGKTLKLISGSCYLPHPDKEETGGEDAHFICSEEQAIGVADGVGGWADLGVNAGYYSRELMSKSVEAIQEEPKGSVDPARVLEKAHSSTKARGSSTACIIALTDQGLNAINLGDSGFMVVRDGCTIFRSPVQQHDFNFTYQLECGS…
Gm16G14120	Glyma.16G141200.5 (Glyma16g25560)	Streptophyta	Glycine max		MAAPASNAVLLGDVHFDDVAAKPCGVHFRGETRRGALRATVNLRKPKTLSGILNFGCSTSDASWRSWNPSSLHRNSSFACCSAETTPHVQHLATSTFSIDQTNFGGERLKLFSGSCYLPHPDKEDTGGEDAHFICTDEQAIGVADGVGGWADVGVNAGLFARELMSHSVRAIEEEPKNSINPARVLEKAHSCTKAKGSSTACIITLTDTGLHAINLGDSGFIVVRDGCTIFRSPVQQHGFNFTYQLESGNGGDLPSSGEVFTIPVAPGDVVVAGTDGLFDNLYNDEVTEVVLHSVRAGLEPQVTAQKIAVLARQRALDRNRPTPFSTAAQEAGFRYYGGKLDDITVVVSYITGSTCVSFSPS
Gm17G24910	Glyma.17G249100.1 (Glyma17g36760)	Streptophyta	Glycine max		MPSNYFSRLAASIQRSIAGKEGRIRDSAEVLIGQGKLWFGSSKFFHSVHSSYCVEVQLLVWPDVALASSSELGGKRRTLSVVDTLSRTFSVPSVSGPSFQVCGYHIGSTLAGPDQFSSGTRFQIKTMAAHLPRILVGESYLDNLTLKGSRRSLSTKNSSSICLSTSLRNRGKVSMRLKNHQQPDNTAIYGYLIYNAAKTWCNSHPYMQSGSGDFHTLSSSCYSVGPAHDVPFDTAAREEQLSSSADSSEQKTPLGKTLKLISGSCYLPHPDKEETGGEDAHFICSEEQAIGVADGVGGWADLGVNAGYYSRELMSKSVEAIQDEPKGSIDPARVLEKAHSSTKARGSSTACIIALTDQGLNAINLGDSGFMVVRDGCTIFRSPVQQHDFNFTYQLECGS…
Mt5g019790	Medtr5g019790.1	Streptophyta	Medicago truncatula		MLCVTNLSKLNASIFGCIGKTIVTRKQQSVPVTRFNKPVLSLSSLCSRSFLSNSSNFYSSNNVGARKLMASSPSNAILGDVYVDDLISSYSSVQDFTKHAGVYFKERTHKGFVRGSLSLRRPQQVLYGPLNFGRSTFDASWRIQNSGLLHGPWTKNFSASYSACCLAGAAHDLSFDTSPPDEKLENSSTLANITTLDRKPLKMLSGSCYLPHPDKVATGGEDAHFICEDEQAIGVADGVGGWADVGVNAGLYAQELVANSARAIREEPKGSFNPVRVLEKAHSKTKAMGSSTVCIIALIDEALNAINLGDSGFIVIRDGSVIFKSPVQQRGFNFPYQLARSGTEGDLPSSGEVFTVPVAPGDIIVAGTDGLFDNMYNNDIVGVVVGATRARLGPQATAQ…
Me17960498*	cassava4.1_033865m	Streptophyta	Manihot esculenta		MYGKNYLYWFGPKPRLAIADPAGIAPDVTFENSARDEQLENSAGSSEQKRSAGKTLKLISGSCYLPHPDKEETGGEDAHFICSDEQAIGVADGVGGWADLGVDAGQYSRELMSNSVTAIQEEPKGLIDPARVLEKAYSSTKARGSSTACIIALTDEGLHAINLGDSGFIVVRDGCTVFRSPVQQHDFNFTYQLESGNNGDLPSSGQVFTIAVAPGDVIVAGTDGLFDNLYNNEITAVVVHATRAGLGPQVTAQKIAALARQRAQDKDRQTPFSTAAQDAGFRYYGGKLDDITVVVSYITSSEDV
	Newer genome draft sequence is a fragment without a native N-term, whereas older genome draft sequence has an N-term. Keep old and reject new sequence.
Me011964m	cassava4.1_011964m	Streptophyta	Manihot esculenta		MPSGFIVKLNLGFRTAIIARNPASFLSNNSTRLSVRRSFGALSMAASSPKPVFGDVYIDDMITTCGNGLEFSKPSGVFFTDKSRATCLKANMRMRKGELPNSRLVCGYSSFDAIRSGEMNNFVFGPLLKNFHTMPSLQFSAGAARDVSFEGNSREEQLANSTVVSGLNLKLLSGSCYLPHPDKEATGGEDAHFICADQQAIGVADGVGGWADVGINAGEFARELMSNSVSAIQEEPMGSVDPAKVLEKAHSSIKAKGSSTACIISLTNEGIRAINLGDSGFMVVRDGCTVFQSPVQQHGFNFTYQLESGSGADLPSSGQVS
Me033523m	cassava4.1_033523m	Streptophyta	Manihot esculenta		MLSIYFSRLRTAVQNEIQRSILHKKGGLEDLTEVLVGQVKSRFYSYRLFHYVRIASHVDVHALVRPCTVFAARSDSLLVNHGSNISVFGAPSHTFSVSSVSGPSLQVCRYHTDCALCDTSQISDSGKFLNKQMAACTSRAEIVECFWENLTSRVGHSPFSTNSASISFGRRSSRSYRNVIMSLNNRKQPTNSPIYGYFIYNVMKKWFPYIETGSRYFHSSSPSYLSAGTAPDVTFENSACEERLENSSVSSEQRHSAGKMLKLISGSCYLPHPDKEATGGEDAHFICSDEQAIGLADGVGGWADLGIDAGQYSRELMSNSVTAIQEEPKGFVDPARVLEKAYSSTKAKGSSTACIIALTAEGLHAINLGDSGFLIIRDGCTVLRSPVQQHDFNFTYQLG…
MgN00503.1	Migut.N00503.1 (mgv1a004775m.g)	Streptophyta	Mimulus guttatus		MPNYFSKLRGAIWQGAWRSVSGKEIRIQDQVVDVLIGQGKLLLGQSRLLHSLPSGAFADLHVFIRPGTIAAAQANLHSASQRKSLSVVGAFSRSISLPSVSGCHVDCLLSEPNQVLGINTQKGLMAACGSRSALIDCSISNLTCIPGQRGAAAYHSSSARIINSFENVGKFTMSLSRKEQPNNFLLYGYFVYNVVKRKGNGNPLLGFGFEGFHNISPSYSSASTAADVTFDNPIKEEQHSNSADSSNLNIPIDRTLKLKSGSCYLPHPDKEETGGEDAHFICIDEQAIGVADGVGGWADLGVDAGKYARELMSNSVYAIQEEPRGSIDPARVLEKAHTKTKAKGSSTACIIALTNQGLHAINLGDSGFMVIRNGCTVFRSPIQQHDFNFTYQLESGNAG…
MgH00184.1	Migut.H00184.1 (mgv1a007071m.g)	Streptophyta	Mimulus guttatus		MPSWLLPNLNVALSFGFPRAARVNQSQPLHLIETLFTRSGKNRMAASSSMVASGDVVVDTLLSSCGNVSGFLKPGGVFYGDRSFKVCRKARVSIRSGGNGSPNGFRESPIFDFVRRCSSNSGGARSSKGMSEPRSFSSSCYSDGNAPEVSSDGSLSVETLSSLALSTDESRNHSVLKLVSGVCYMPHPEKLKTGGEDAHFICEEEQVIGVADGVGGWADVGVNAGIYARELMSNSVKAIRENTDSDVDPLLVLEKAHARTNAMGSSTACIICLRNQDLHAINLGDSGFTIVRDGQIIFESPVQQHGFNFTFQLERGNTGDMPSSGQVFKIPVVAGDVIVAGSDGLFDNLYNKEIAAIVGDSVRDCVGPDETAKKIADVARARALDRKHRTPFSTAAQEA…
MgC00702.1	Migut.C00702.1 (mgv1a005010m.g)	Streptophyta	Mimulus guttatus		MPSSYFSRLQSAILQKACRSVSVKGSGIQENSDALIGQGKALVGQSRLVHSLPSRTLTDLHDFVRPGTVASAQANLHIANRRRNLSVAGAFSRAISLPSVTGPSFQVCGYHVDCISSEKADMAVCGSRSAISDCSVSNLASSRPVPPGVAAYHSYSRRNFSNCRRASMSLGNKEQPNNFLLYGFFMYNVAKRKGNGNPFVGLGFEGLHISSSTCSSAGTARDVSFGNSAREEHESSSADESKQNAPTDRSLKLNSGSCYLPHPDKEETGGEDAHFICTSEQAIGVADGVGGWADVGIDAGKYARELMSNSVNAIQEEPKGSIDPARVLEKAHTGTKAKGSSTACIIALAEQSLHAINLGDSGFIVVRDGCTVFRSPVQQHDFNFTYQLECGNSGDMPSS…
Os3g594701	Q6ATQ2	Streptophyta	Oryza sativa subsp. japonica		MLAGGGSRVSGGGGGFNLASYKYKDPLLGRGGRSFLFGNTWFLLSTYPARLLHTADRRAPAAFFAAINRTPCVRTHCTGQSLLQRGIVMAACGYAFRRAELGAAKRQPEKDSSVGTRISCVVAMGSAGSTPRPEVSFRHRGVEYCKKVGVSLKCREPWGPSRAFWTNAIGPSYKLSFSVEPWLRDFSTSCVAPYSAGATEHQLSLDEAVQDKQMDNSTVGPDGKPRAPGPLKLVSGSCYLPHPAKEATGGEDGHFICVDEQAIGVADGVGGWADHGVDAGLYAKELMSNSMSAIKDEPQGTIDPSRVLEKAYTCTKARGSSTACIVALKEQGIHAVNLGDSGFIIVRDGRTVLRSPVQQHDFNFTYQLESGGGSDLPSSAQTFHFPVAPGDVIIAGTDG…
Ppa11G7910	Phpat.011G079100.1 (Pp1s31_312V6,Phypa_119961)	Streptophyta	Physcomitrella patens subsp. patens		MPSLHTFWKLKASLKSTSGYKGELFQGGRVKPLFGKGSPSARNTKPSVTGSSTTPGGYQPSRHPFVPSFFSKFFSSSRTPSADHNPASFDSSKQQALTASEAVSRVFATPSVHGPLLNSSSCNALETAREASCSSLQELSETGLYLLTGQLSGGVPSQKRDRKVPKQVVTSLSSGPQNVWKEQRVCDGGITTDTTGSVGNEAFIPSLRKIVSPDSRALVARSFDGLDEGHGGPDLQEVDVGTVSLLHCAPLDKSTRHISLAFRKSFYHSIARHLFHPRMSLFVEEHVHVKSMSNPRLASTESPGSVVDGPHEIDYTKDQPRNLDDEGVQNRSLRLLSGACCLPHPKKVKTGGEDAYFICSEEQVVGVADGVGGWADVGVDAGDYARELMLQSRIAVAQE…
Ppe005911m	ppa005911m	Streptophyta	Prunus persica		MQSGILPKVNTSICSSIWRVLSGSGLRNSKTLLPCQGNFLSRNSGLSCSLPYSTLLIPDTARYNFSPLHKGKSMAASSSTPVFGDVYVDDLISSCGNSLDFTKPTAVYFNDRRQSSFLKASLSFRKKESYNSHLISVHVGPWLRNFHNSSSVCCAAGAAHNVSFDGSSSDEQLANSTILSDPPILGEKALKLLSGSCYLPHPDKEETGGEDAHFICEDAQAIGVADGVGGWADVGVNAGHFSRELMSHSVRAIQEEPEGCFDPSRVLEKAHSCTKAKGSSTACIIGLTEKGLQAINLGDSGFVVVRDGSTIFQSPVQQHGFNFTYQLESGSGADLPSSGQVFFIPVVPGDVIIAGTDGLFDNLYNNEVTAVLVHAVRAGLEPQVTAQKIAALARQRALD…
Ppe004472m	ppa004472m	Streptophyta	Prunus persica		MPSSHLSKLRTALQRSIVGQEGGLQDSLDGLIGQGKLLFGNSKLFQSRPFSTISDLHAFLSPGTVFAARSDSQLVNQRKNISVVGEISRIISTPSVSGPSLQVCGYHIDCALSEPCQFITRSKFQNKPMAACGSRTVVGGCYPDNFTSRRGLLSMVPESSCTFYNNRKGSDCFQAASMSLKKRGLSNTNAIFGYFIYEVGKRWSNSSPTKGSGSREFHSSSTCLSAGTAHDVSFDNSAPEEQLSSSADSSDRKVTDGKSLKLTSGSYYLPHPDKEETGGEDAHFICVNEQAIGVADGVGGWADLGVNSGLYSRELMSNSVAAVQEEPKGSVDPARVLEKAHSSTKAKGSSTACIIALTEQGIHAINLGDSGFIVVRDGCTVFRSPVQQHDFNFTYQLES…
Pt5G125700	Potri.005G125700.1 (POPTR_0005s12720)	Streptophyta	Populus trichocarpa		MPSGVLLKLNFGLRRAIVGRNSIPLVSKTSQFSSRRSLVRSSMAASSSKAVFGDVHIDDMIATCGNGLEFSKPSAVFFSDRSRSSCLKSSVKMRNRELPNSRLVCGNFMLDAMRGNGKANNLVVGTLLKNLYSSSSVCFSAGAAQDVSFDGNSRKEQVVDSTVVSGQNTVDDRNLKLLSGSCYLPHPDKEETGGEDAHFICEDEQAIGVADGVGGWADVGVNAGEFSRELMSHSVSAIQEEPNGSFDPARVLEKAHAKTKAQGSSTACIITLNSEGIRAINLGDSGFMVVRDGCTIFRSPVQQHGFNFTYQLESGNGGDLPSSGQVFTVPVAPGDVIIAGTDGLFDNLYNNEVAAVVVHAIRTGLGPEAAAQKIAALARQRAVDRNQQTPFSTAAQDAG…
Pt7G028900	Potri.007G028900.2 (POPTR_0007s12510)	Streptophyta	Populus trichocarpa		MPSGVLLKLSFGLGRAILGRNSVSLVSNTSQFSSRRSLVRTSMAASSSKAVFGDVHIDDLIATCVNGLEFPKPSGVFFSDRSRSSCLKASVKMRNGELPKSRLVCGNLMLDAIRRNGKANNLVLGPLLKNLYSSSSVCVFGRAAQDVSFDGNSSEEQSVDSTVVSGLNLKLLSGSCYLPHPDKEETGGEDAHFICKDEQVIGIADGVGGWADVGVNAGEFSRELMSHSVNAIQEEPNGSIDPARVLEKAHANMKAKGSSTACIIALKSEGLHAINLGDSGFMVVRDGCTVFESPVQQHGFNFTYQLETGNGGDLPSSGQVFTIPVAPGDVIIAGTDGLFDNLYNNEVTAVVVHAIRTGLGPEATAQKIAALARQRALDTNRQTPFSTAAQDAGYRYYGG…
Pt14G04280	Potri.014G042800.1 (POPTR_0014s04230)	Streptophyta	Populus trichocarpa		MPSTYFSRLRSAVQNGIQRSGIGQEGVLQNFESLIGQGKFRFCNYRLFHSVCVASLTDLQLLLRPGTVVAASSDSLVVNRKRNISVVGAVSRTLSVPSVSGPSFQVCGYHIDRALCDNNQILASGKPYNKPMAARASRAVFGESLLENLTSRAGHLPSSTNNPCISYGSSSSQSFRKASMSLKNQEQPTNSPIYGYFVYNVAKRWCDFSPYMETGFRDFQSSAHSCFAAGTAPDVTYENSTREEQPEGSASSEQKISTGKMLKLLSGSCYLPHPDKEETGGEDAHFICADEHAVGVADGVGGWADHGIDSGLYSRELMSNSVTAVQEEPKGSIDPARVLEKAHSSTKAKGSSTACIIALTDQGLHAINLGDSGFIVVRDGCTVFRSPVQQHGFNFTYQL…
RcB9SGJ1	B9SGJ1	Streptophyta	Ricinus communis		MPSGFLVKLNLGFRTAAIARDSASLLPKSSRFSVRRYLSRYSMAASGSKAVFGDVYIDDMITNCGNGLEISKPSGVFFADRSRASCLKASIRMRNGELPNSRLVCGYSSFDAIRRTGQLNYFGVGPLLKNLHTLSSMQFSAGAAPDVSFDGNPHEEQLTNSMVSSQTLKLLSGSCYLPHPDKEETGGEDAHFICAERQAIGVADGVGGWADVGINAGEYARELMSNSVSAIEEEPTGLIDPGRVLEKAHSSTKAQGSSTACIIALTNEGIHAINLGDSGFMVVRDGCTVFQSPVQQHGFNFTYQLESGGRGDLPSSGQVFTFPVSPGDVIIAGTDGLFDNLYNNEVTAVVVHAVRAGLGPQVTAQKIAALARQRAQDRNRQTPFSAAAQDAGFRYYGGK…
RcB9R7R1	B9R7R1	Streptophyta	Ricinus communis		MPSTYFSRLRTAAQNEIRRSVVGQERGFQDSAEILIGQLKSRFCNYRLFHSVRIASLAEIQALLGPGTVFAAQSDLQLVNRKRNISVVGALSRTFSVPSVSGPSFQVCGYHIDRALSGTTQVSDSGKLQKRLMAACASKSVIGGCLLENLNSRGGHLPISTNNASISYGSRSSQSCRIISMSLKKEEQSSNFPIYGYFVCNVMKKWYSFSSYIESGARFLHSSSPACLSAGTAPDVTFENSGREEQLETSTVSSEEKISSGKILKLISGSCYLPHPDKEETGGEDAHFICTDEQAIGVADGVGGWADHGVDSGKYSRELMSHSVTAIRDEPKRSVDPARVLEKAHSSTKAKGSSTACIIALTDEGLHAINLGDSGFIVVRDGCTVFRSPVQQHDFNFTY…
Sb1G043800	Sobic.001G043800.1 (Sb01g004030)	Streptophyta	Sorghum bicolor		MLAGYGGGGRGVHFSSHKDLLLARGSRSFLFGNTWFLLSTYPARLLHTTDRRAPAAFFAAINRAPGVRSHCAGQGLLQRGGIVMAACGYALRRAELGAAKRQQPDKDPSAGTRASRIAAVGSLGSAARPDVSFRYRGVESCKKIGVSLKCREPWGNRAFWTNAAGPGWKLSFAVEPWTKDFSTSCAAPYSAGATEHQLSLDEKMDNSSVASDGKSPVSEKLKLLSGSCYLPHPAKEATGGEDAHFISIDEHVIGVADGVGGWADLGVDAGLYAKELMRNSLSAIKDEPEGTIDPTRVLEKAYMSTKARGSSTACIITLKDQGIHAVNLGDSGFVVVRDGRTVLRSPSQQHDFNFTYQLESGGGSDLPSSAQVFHFPVAPGDVIVAGTDGLFDNLYNNEI…
Si035555m	Si035555m	Streptophyta	Setaria italica		MLAGYGGGGRGVHLSSQKDLPLGRGGRSFLFGNTWFLLSTYPARLLHTTDRRAPSAFFAAIHRAPCVRSPCAGQGLLQRGGIVMAACGYALRRAELGATKRQPDKDPSAGTRSTRTAAMGSVGSAPRPDVSFRYRGLESCKKFGASLKCCEPWGNRSFWTNAVGPSWKLSFAVEPWARDFSSSCVAPYSTGATEHQLSLDEKMDDSTVTSDGKAPTSESLKLVSGSCYLPHPAKEATGGEDAHFISTDEHVIGVADGVGGWADLGVDAGLYAKELMRNSMSAIKDEPEGTIDPSRVLEKAYTSTKARGSSTACIITLKDQGIHAVNLGDSGFVVVRDGRTVLRSPSQQHDFNFTYQLESGGGSDLPSSAQVFHFPVAPGDVIVAGTDGLFDNLYNNEIS…
Sm141804	N/A	Streptophyta	Selaginella moellendorffii		MQCSPSCELRMPTPQIVWKLKAGTSSSYRQSQHRLNVLFGRAKAAAAYPVYSSAKTAIGGAARGTRRVPPSSSSSSSSSSADSSNFEEGAPLSVSEAFSRAFATPSVFGPAWQSCSYQSWQLLVDGRLPVSFSGKNSGGSSSCVARGGGAVCEFQLDGGGGGKEGRDSWSKWIENTFSSSRGTGSRGLLHDTAAYHCFRLGQGAFDKDAASSRRLSQHNSSSKEADLLSPGIVLDSDTEGNVSGCSEGTAGQSRPLTLVSGACYLPHPDKQAKGGEDAHFICDNEKVVGVADGVGGWADVGVDAGQYARELMVQSIIAAQQEPHGLVDPVRILVRAHSKTKCKGSSTACILALSDNGLQAANLGDSGFIVLRNGKTVFKSPVQQHLFNIPYQLEHGGSD…
	Sequence found in old draft genome (V.1) by BLASTP and TBLASTN with sequence homologues. Presence confirmed in new genome sequence version - sequence on Scaffold 25. No corresponding current database protein sequence.
Vv01009670	GSVIVT01009670001	Streptophyta	Vitis vinifera		MSFHNSQLEEQLANSSVSSEQNIQSDRTLKFLSGSCYLPHPDKEETGGEDAHFICIDEHAIGVADGVGGWAELGVDSGQYARELMSNSVTAIQEEPKGSVDPARVLEKAHFSTKAKGSSTACIIALTEQGLHAINLGDSGFIVIRDGCTVFRSPVQQHDFNFTYQLESGNGGDLPSSGQVFTIPVAPGDVVIAGTDGLFDNLYNNEVIAVVVHATRASLGPQVTAQKIAALARQRAQDKNRQTPFSTAAQDAGIRYYGGKLDDITVVVSYITSYSNGYRSSNSSWL
Vv01019004	GSVIVT01019004001	Streptophyta	Vitis vinifera		MSLRNQEPPNRSLVCGYLIFDVTRRNCISNPLDGPWFKNFHTWSSSCYSAGAAPDVSFGGSSSDEQLSKSAASSDQAILGHRTLKLISGSCYLPHPDKEETGGEDAHFICIDEQAIGVADGVGGWADVGVDAGEYARELMSNSVTAIQEEPKGSIDPSRVLEKAHSSTKAKGSSTACIVALTDQGLQAINLGDSGFIVVRDGCTIFQSPVQQHGFNFTYQLESGRAGDLPSSGQVFTIPVAPGDVIVAGTDGLFDNLYNSEVTAVVVHAVRAGLGPQVTAQKIAALARQRAQDRMRQTPFSTAAQDAGFRYYGGKLDDITVVVSFITSTSNG
ZmB4F9L2	B4F9L2	Streptophyta	Zea mays		MLAGYGGGGRSVHLSSHKDLLLGRCGRSFLFGNTWFLLSTYPARLLHTTDRRAPSAFVAAINRVPCVRSHCTGQGLLQRGSIVMAACGYVLRRAELGAAKRQQPDKDPSGGTRASRIAAMGSLGSAARPEVSFRYRGLEHCKKIGASLKCREPWGNSAFWTNATGPGWKLSFTVEPWTKDFSTACAAPYSAGATEDQLPLNEKMNSSTVGMSPVSEKLKLLSGSCYLPHPAKEATGGEDAHFISIDEHVIGVADGVGGWADLGVDAGLYAKELMRNSMSAIKDEPEGTIDPTRVLEKAYISTKARGSSTACIITLKDQGIHAVNLGDSGFVVVRDGRTVLRSPSQQHDFNFTYQLESGGGSDLPSSAQVFHFPVAPGDVIVAGTDGLFDNLYNNEISGV…
ZmAC210013	AC210013.4_FGT011	Streptophyta	Zea mays		MRPHRAGQGLLQRGGIVMAACGYALGRAELGAAKRQQPDKDPSAGTRSSNVAATGSLGSAARPDVSFRYRGADSCKKVAASLKSSEPWGNRAFWTNAAGPGWKLSFAVEPWTKGFSTSCAAPYSAGATEHQLSLDEKVDNSTVASDSDGKSPVSEKLKFLSGSCYLPHPDKEATGGEDAHFISIDEHVIGVADGVGGWADVGIDAGLYAKELMRNSMSAIKDEPEGTIDPTRVLEKAYMSTKARGSSTACIITLKDQGIHAVNLGDSGFVVVRDGRTVLRSPSQQHDFNLTYQLESGGGSDLPSSAQVFHFPVAPGDVIVAGTDGLFDNLYNNEISGVIVEALRVGLEPQVAAQKIAALARQRATDKNRQSPFASAAQEAGYRYYGGKLDDITVVVSYV…
Dicot Group (Plants)
Ac01500245	Aquca_015_00245.1	Streptophyta	Aquilegia coerulea		MSVAYIPHVWSSETYNHHLQVISSSLQYCSSSRPILRDISERSLRLVSGSFYLPKESKTHPKGQDSHFICEEEQTIGVADGVGGWIKHGIDSGEYSRELMFNSVLAVKTQPHAIVDPENVLNSAYLNTKAEGASTACIITLRHQVLHAVNIGDSGFRIYRGGKCIYRSPVQQRGFNCPYQLGNATKCDSPNLAEVLEVPTEDGDIVVAGTDGLFDNMFDSEIEEQLKKGIEDGLEAHQMACNLADLALYNSFDRYTLSPFAMEAQKAGVKHQGGKIDDITVIVAYIVS*
Ac00300030	Aquca_003_00030.1	Streptophyta	Aquilegia coerulea		MSVAYIPHVWSSETYNHHLQVISSSLQYCSSSRPILRDISERSLRLVSGSFYLPKESKTHPKGQDSHFICEEEQTIGVADGVGGWIKHGIDSGEYSRELMFNSVLAVKTQPHAIVDPENVLNSAYLNTKAEGASTASIITLRHQMLHAVNIGDSGFRIYRGGKCIYRSPVQQRGFNCPYQLGNATKCDSPNLAEVLEVPTEDGDIVVAGTDGLFDNMFDSEIEEQLKKGIEDGLEAHQMACNLADLALYNSFDRYTLSPFAMEARKAGVKHQGGKIDDITVIVAYIVS*
Cp14.253	evm.model.supercontig_14.253	Streptophyta	Carica papaya		MILKIKRVREEDKYVYTIIAKIAKPCPSDSNPSSNLKLDSGSFYLPKKSRGDDAHFVSHTHQTVGVADGVGGWSKIGVDAGNFARELMMNAHGEVESSEVVDPRKVLNEAFLKTKAEGSSTACVLTLKDSSLIAVNVGDSGFMVLREKKLMYRSPPQQHRFNYPYQLGKSEKSDRPQSALHIEVGVMAGDVVIVGTDGLWDNIHPTQIEYILMRAGDDESCCAPKEIAERIGAVAFFNSRNKDYDSPFAIASRKAGRNHKGGKKDDITVLVAFVKSSVSHP
Cp77.28	evm.model.supercontig_77.28	Streptophyta	Carica papaya		MTTENVPDEQFCRFISSLHCDETTQDLTQPKQGSLKMVSSALYIPKEDTRFPEGEDALFFCDKMQTIGVADGVGGFSLKGVDAGEYARQLMKNSIVALADEPRGAVNPKRVLKEAFRNTKAKGASTACIITLRNDDTLLAANLGDSRFRVFRDGKCIYESPTQQHYFNCPYQMGNSRTSDRPSDAEELTVKVMAGDIVIAGTDGLFDNIYNVEIEKILSQFQKGDEKICPKKLVSTILDVAYYNSHDKNYCSPFAEAAMDPDICGGKVDDISMIVGLIQPVD
Cs057660.1	Cucsa.057660.1	Streptophyta	Cucumis sativus		MVAAAAPILNVEIGSSYIPKDNPSKPLGEDAHFVISDKNTAGVADGVGGWALKGIDAGEYARDLMRNCVASVVGAEGIVYPKRVMTEAHSRTTAAGSSTACLISFDGWFLRAANLGDSGFMIFRGEKLVYRSPVQRRGFNCPYQMGTREQFDKPTVAWSGKIRMEAGDIIVVGTDGLLDNVFEREIVELLAAEVAETAVELATMVAELAWYNSLDSVKDGPFAVEARKAGRSHCGGKIDDITVVVAKVTASSFSHG
Cs057820.1*	Cucsa.057820.1	Streptophyta	Cucumis sativus	Yes	MNHSHNAFAAAAPTAVSPAPDLRIQFGSLYIPKKNSFGPQGEDAHFISTPDKVFGVADGVGAWADEGIDSGEYARALMANCAAAAKADIDADPRRILTKGYMKTKKILGSSTACILALRGNALKAANIGDSGFMIFREKKLIFVSASQQHRFNCPFQLMDGFFVELPVQPWECRVEVWPGDIVVAGTDGLLDNVFASEIEKVLKEEERVDPGKLAWRLAELALGNSVDKRRTTPFSAAARRAGLWCEGGKIDDITVIVGHVQETKAKYSRI
	Older genome draft sequence was a fragment - extended at N-term. Newer genome draft sequence is a fragment. Reject new sequence, keep old.
MgJ01692.1	Migut.J01692.1 (mgv1a026339m.g)	Streptophyta	Mimulus guttatus		MTAEPLFDNWKFFDHSVHIDDIQAAAVESSKRRRLKYSPTAATNSDEVIPSLKMTGASVCFPMEKPGKPRGEDAHFISTKYQTIGVADGVGGWAKLGIDAGKYSRQLMMNSVRSLRRLPRCAGGVNPKRVLQHAYKRTTAQGSSTACIVTLSGDKLRAANVGDSGFLVIRNGGVVYRSPTQQRGFNCPYQLGIGKDNPSICDEIEFSVKSGDVVVAGTDGLFDNVGESEVVEIITKTCRDGDLNRQVSYLANIALYNSMDAYTEETPFSIASRKAGRPHKGGKRDDITVIIARIE*
MgJ01693.1	Migut.J01693.1 (mgv1a024169m.g)	Streptophyta	Mimulus guttatus		MAYATSCRNLMMIAESCYIPKENKDKPAGEDAHFFCESAQVIGVADGVGGWASRGIDAGEYARELMKNAEYEVKDYCPIDVEPKEVLRQAFLNTAAEGSSTACIISLAGNILTAANVGDSGFTVIRGGRTFYRSPVQQYGFNFPYQLQNSSSEDDGAEQAEEMTVEMESGDVVVAGTDGLFDNLFPEDIETIVRDYCSDSMLSLSETLATAALERSEDTTTVTPFEVAAYEAGKRHLGGKYDDITVVVARVVLAGSISSYDNDDDGDDLMDLCILV
Mg17686264*	mgv1a021452m	Streptophyta	Mimulus guttatus	Yes	MLAESYYIPKNETGDDATFFSQSAQVIGVADGVGGWSTEGIDAGEYARQLMRNAYAAAVKEYRHRPIFQVDPKEVLRHAFLNTAEMGSSTACIISFAAAPVGKMILRAANVGDSGFMVIRGGGTVYRSPVQQHSFNFPYQLEYSSEKHSHRQAAELAVEVESGDVVVAGTDGLFDNLFAGDIERIVGDYCMDSMFSLSETLARAAHGRSRETTTVSPFQVAANEAGIRYVGGKLDDITVVVAYVVPDTSSSYGGGDGDVMDVDC
	Older genome draft sequence was a fragment - extended at N-term. Newer genome draft sequence is a fragment. Reject new sequence, keep old.
MgI00841.1	Migut.I00841.1 (mgv1a022753m.g)	Streptophyta	Mimulus guttatus		MMMFEAQSFYIPKDNPLKPYGEDAHFINKAAQVIGVADGVGGWAKKGIDAGEYARELMRHAENAVYDRRPGTTYPSTILQEAAHRTEAPGSSTACIVSLTADVLMAANVGDSGFAVIRKGKTCYKSPVQQHAFNHPYQLGNSAACDAPEKADNVSVRVEVGDVVVVATDGLFDNLHPKEIEDIVDACMDWSRLPEDLARTAYLKSGGFGHRPRGPFAVEARAELLGLAEKTCKGKYRDDFKYAEHKSKYGRNITTGGKKDDITVVVAHIVPSHFNNLSNLC
MgJ01694.1	Migut.J01694.1 (mgv1a024209m.g)	Streptophyta	Mimulus guttatus		MAIKTSRNLMMIAGSFYIPKENENKPFGEDAHFFCPSAQVIGIADGVGGWSRYGVDSGEYARELMRNAEYDVKNYRSIDVGPKQVLRQAYSDTAAAGSSTACIISIAGNLLLAANVGDSGFMVIRAGKTFYRSPVQQYRFNFPYQLQKSSRANGAEQAAELTVEVEGGDIVVAGTDGLFDNLFVDEIETIVNDYCSGNSKLSLSEILATAALGKSLDKTTVSPFEVAAYEAGKRRSGGKYDDITVVVAHVVECSCMQ
MgJ01695.1	Migut.J01695.1 (mgv1a011411m.g)	Streptophyta	Mimulus guttatus		MAAITDLGNLTIIADSFYIPKKKQGFPSAGEDAHFFSQSAQVIGVADGVGGCSKSGIDSGEYARELMKNAEHYVRDCRPADVDPKKVLGKAYTNTAAKGSSTACIISLAGNLLTAANVGDSGFMVVRGGKIFYRSPVQQYGFNWPYQLKKAAKNRGMEQAAELAVEVRSGDVVIAGTDGLFDNMFAGEIERIVMEYCLGTYGKLPPSEILAMAALGKSLDKTTVSPFELAARKARKKHSGGKYDDITVVVAYVVPADSSYDEGDDDDNFIVELLRKFFCLQT
Ppe021890m	ppa021890m	Streptophyta	Prunus persica		MRMICGSYYWPKEDKLKPEGDDAHFICAQEQTIGVADGVGGWAKHGVDAGQYARELTCNSIMSVQKQTIVDPRRVLNEAYADTKCEGSSTACIVTLRETGVLHFVNVGDSGLMVFRNYKLLYMSPREQRSFNCPYQLGNSRGSDNPCSATEIEIRVFPGDIVVLGTDGLWDNMYPNEIEQVVLGNMRESRVMKPQALACLLADLAWLRSLDKDSFSPYSKAAQDAGKNHPGGKMDDITVVVGHIM
Ppe1764901*	ppa022635m	Streptophyta	Prunus persica	Yes	MIAANKPPAFGLGPIHNCYGCCGYGRGPYHKKKLNSRTDQLHLICGSCYLPKENKEKPLGEDAHFICHDAQTIGVADGVGGWARKGVDAGEYARGLMNHAKKTATGITRSSAAAVDPRKVLSEAYANNAGVQGSSTACILSLDKERGTLHAVNVGDSGFMVFRDNMCFFKSSTQQRSFNCPYQLGNCVGGDCPEAAEEFEVEELRPGDIIVLGTDGLLDNIFASEIEEVIVAYDVSGQDCEELASYIANRALYNSLDKYNVSPFQMEAQKAGREHVGGKIDDITVVVARVLASTKNKNKNIYKKLSIERNTGTTTRAYSLKFQFHIGERHKAFDVPCQNAFLRYTFSCFRNSANLAKRFLECAT
	Older genome draft sequence was a fragment - extended at N-term. Newer genome draft sequence is a fragment. Reject new sequence, keep old.
Ppe017442m	ppa017442m	Streptophyta	Prunus persica		MMIANTKPAFGGYGYGYGYGGCQEFITTTRHDKLGRKRKLNNPDLLQELGQNRRNIHNEKTTMVCGSCYLPKDNPNKPLGEDAHFMCQDSQIIGVADGVGGWAKIGVDAGEYARGLMNNAKKMAAANTTATVDPRKVLSQAYANNAGLQGSSTACILSLDKERGVLHAVNVGDSGFMVFRDSKCWFKSPPQQRMFNCPYQLGNHVGGDCPEAALEFVVEAIVPGDIIVLGTDGLLDNIFASEIEDISVHVITTELDLGICRARTIATLALFNFEDKDKVTPFQMAAEKAEVEHVGGKIDGITVVVAIVAASST
Ppe021121m	ppa021121m	Streptophyta	Prunus persica		MNMICGSYYFPKKNKGHDAHFICAQEQTTGVADGVGDWAKLGVDASQYARELMRNSIKSVKKQQAFGGVDPRRVLNEAYVKTKCKGSSTACILTLKDKGVLNFVNVGDSGFMVLRNYKLLYVSPRPQHRFNHPYQLGYSTHFDNPRSATKTKIRVFPGDILVLGTDGLWDNMYPNEIVQFVENMREMKPEALACALASVARGRSLDKGRFSPFSRAAQKAGIKHLGGKKDDITVVGNKAKGDV
Ppe022479m	ppa022479m	Streptophyta	Prunus persica		MKLVCGSSYFPKCNPEKPLGEDAHFISHDAQTVGVADGVSSWARKGIDAGEYARGLMNHAKQAATNMSAVGAAAVDAGKVLREAYVNNFGIQGSSTACILSLDKERGTLHAVNVGDSGFMVFRDAKCMLKSPTQQRRFNCPFQLGNHVGSDRPQVALEFVVEELAPGDIIVLGTDGLLDNMFASEIEEVLVAFNKVSGGRDIDCAEVASTIATLALYNSLDKDNISPFQMEAQKAGLEHAGGKIDDITVVVVHVVESTTSID
Ppe014726m	ppa014726m	Streptophyta	Prunus persica		MKLVCGSCYLPKDNPDKPLGEDAHFICHNGQTIGVADGVGGWAKIGVDAGVYARGLMNNANQTAMDMTRAAAAEVNPRNVLNQAYANNAGVQGSSTACILSLNKERGALHAVNVGDSGFMVFRDSRCLYKSPPQQRMFNCPYQLGNYVGYDRPKAALEFVMEAVPGDIIVLGTDGLLDNMFPSEIEDVLVAYRGSGRDCKELASAIANLALFNSLDKYSVSPFQMEAQKAGLEHAGGKIDDITVVVAQVSDLNAQIQKEKEKTILGASACLDLLDCLPIAYQPPRLPSPRLASLGHLYNNINNMSDSVFKDFIFKEDFRTTIDKPAKFRHRLILSGTTHCLPNSTNYRTIPPFGFGF
Pt1G089200	Potri.001G089200.1 (POPTR_0001s10840,fgenesh4_pg.C_LG_I000791)	Streptophyta	Populus trichocarpa		MAALTMKGEEQNTTTDHGHSNPKCITRINNSIILGRTSSKKRKLTMISGSSYIPMEKLGTLQGDDAHFICAEKKTVGVADGVGGWSQHGIDAGEYARQLMSNAEYAVVNGEPNSKVDPRKVLDAAYSKTKVKGSSTACILTLDQDEGLTTVNMGDSGFLVIRKDGDVTTLPVEAGDVIVAGTDGLFDNLYPRQIEELVRTKIEGGSDPQDVAWAVAGQAYCTSMDREAFTPFTEGSLEAGKSSVGGKEDDITVIVSCIVDDSL
Pt05s174901	Potri.011G013000.1 (POPTR_0011s01820,gw1.V.4707.1)	Streptophyta	Populus trichocarpa		MRNISMFLQTGTTTSKELESNPESLGEDAHFICQERQTFGVADGVGGWAMKGIDSGIFARELMSNYLTALRSLKPKGDVNLKKILLKTHSKTVALGSSTACVVTLKRDRLCYANVGDSGFMVFRGKRLVYRSPTQHSFFNYPFSLGNWVQKGKRRASVFLGEFDVEQGDIVVAGTDGLFDNLFGSEIEEILQEHGGRSCPQALAWTIATVASMNSTSEDYDSPFAVAAESEGIEHIFFGLTRVNPSDP*
Pt9G021300	Potri.009G021300.1 (POPTR_0009s02640)	Streptophyta	Populus trichocarpa		MTLCSDLSLETKGQRRVASVFGKLNFCIPKKSFHQSKQTIGMADGVSGESEESIAVYPGIYPRKLMPYCIGMADGVSGESEESSAIDSGIYAIKLMPCCAANRMIDVKYEAARDVNEEATSEFDNLKLVSGCFYLPKKSESRPLGQDAHFHFQTKRTIGVADGVTGRSERSVAIDSGIYARELMSNCVAKLGRKPNGAAVNPKRVLKTAHFKTVSKGSSTACVVSLNGTRLCYANVGDSGFLVFRSNRCVYTSTIKQRRFNHPYQLNNSGRRIIEFDDIADEGEFEVEAGDVVVLGTDGLLDNLFAHEIEDILEKQISCETPHMHPQQIAVAIGVAAEANSRNDLYKSPFSMAAGLAGFECVGGKYDDITVIVARIESSH*
Pt11s018201	Potri.011G013000.1 (POPTR_0011s01820,gw1.V.4707.1)	Streptophyta	Populus trichocarpa		MKGIDSGIFARELMSNYLTALRSLKPKGDVNLKKILLKTHSKTVALGSSTACVVTLKRDRLCYANVGDSGFMVFRGKRLVYRSPTQHSFFNYPFSLGNWVQKGKRRASVFLGEFDVEQGDIVVAGTDGLFDNLFGSEIEEILQEHGGRSCPQALAWTIATVASMNSTSEDYDSPFAVAAESEGIEHIFFGLTRVNPSDP
Pt11s10370*	Potri.011G102200.1 (POPTR_0011s10370)	Streptophyta	Populus trichocarpa		MPFDFPNFLESFDANKEQLHPSRIDSGIFARELISNYLTALRSLKPQGDVNLKKILLKAHSKTVALGSSTACVVTLKRDRLCYANVGDSSFMVFRGKRLVYRSPTQHSFFNCPFSLGNWGDIVVAGTDGLFDNLFGSEIEEILQETEGRSCLQDLAWTIATVASMNSTSEDYDSPFAVAAESAGIEHIGGKVDDIIVIVAVIELYHSPVALCYGY
	Older genome draft sequence is superior to newer draft sequence (by homology). Therefore reject new seq.
Pt5G160600	Potri.005G160600.1 (POPTR_0005s17490)	Streptophyta	Populus trichocarpa		MSQQEGSKSLGEDAHFICQERQTFGVADGVGGWAMKGIDSGIFARELMSNYLTALRSLKPKGDVNLKKILLKAHSKTVALGSSTACVVTLKRDRLCYANVGDSGFMVFRGKRLVYRSPTQHSFFNYPFSLGNWVQKGKRRASVFLGEFDVEQGDIVVAGTDGLFDNLFGSEIEEILQEHGGRSCPQALAWTIATVASMNSTSEDYDSPFAVAAESEGIEHIFFGLTRVDPGQPI*
Pt17G02390	Potri.017G023900.1 (POPTR_0017s05230)	Streptophyta	Populus trichocarpa		MKGIDSGIFARELMSNYLTALRSLKPKGDVNLKKILLKAHSKTVALGSSTACVVTLKRDRLCYANVGDSGFMVFRGKRLVYRSPTQHNFFNYPFSLGNWGDIVVAGTDGLFDNLFGSEIEEILQEHGGRSCPQDLAWTIATVASMNSTNEDYDSSFAVAAESEGIEHIGGKVDDITVIIAVIELDQC*
Pt1G381000	Potri.001G381000.1 (POPTR_0001s39000)	Streptophyta	Populus trichocarpa		MIIKKRRIAVRSQSNFQATVSVSDDDESGEKLRMNMGTCYFPKDIESNPESLGQDAHFICQERQTFGVADGVGGWAKKGIDSGIFARELMSNYLTSLRSLEPGRAVNLKKILLKAHSKTAAIGSSTACVVSLKGDHLCYANVGDSGFMVFRGKRLVYRSPTQQNYFNCPFSLGNWVGEGKRPVSVFLGEFDVEQGDIVVAGSDGVFDNLFGSEIEEILQESEGRPWPQDLAWTIATVASMNSTSEEYDSPFAIAAESEGIEHVGGKIDDITVIVAMIELEQPRVSQEEEEE*
RcB9SG89	B9SG89	Streptophyta	Ricinus communis		MIAKKSRTEGSLEKPSIVTHYDGDLHHAARLKMNIGSFYLPKDNVERPLGEDAHFVCKEKDTIGVADGVGGWAKKGIDPGKYARELMENCVMVLKDEPKGSVNPRRVLEEAYLNTLSKGSSTACIMTLGDDNFLKYVNLGDSGLMVFRDRRLMYKSPVQQRGFNHPYQLGRCSDTPSLAYEDKVAVKAGDIVVAGTDGWLDNMFPFEVLEIIDQTEMEAEILAWMIAENALCSAVDDDYTSPFGIAAEKAGYKHEGGKYDDITVVVAMIEPLCRV
Vv01008770	GSVIVT01008770001	Streptophyta	Vitis vinifera		MKILSERSLIMDLGSFYIPDKNKSSTKGDDAYFISKHHQTIGLADGVAGWAEQGIDGGEYARQLMDNCVTTLYAEEKEIVYPQIVLEKAYSNTNVEGSSTACIITLMKEYLNVVNVGDSGFMLFRNGNMIYKSSIQQYFFNCPYQLGKSSGCDDPSIAKELIIGVRAGDVVVVGTDGLFDNVFVSEMEVAIRVLRDEGCLKPQLLAKLLAEQALENSLIKSGDSPYTIAASKEGKFRSGGKPDDITVIVARIKKKKERNKNSNKWGVRAENQKSPKHKFCIHISKSRR
Vv01033565	GSVIVT01033565001	Streptophyta	Vitis vinifera		MMMAQSNIPNKLEVQSDSGNEAELESLESRNRGGTEPNKRLNKLRSIKLPKVRSFKQSKRWVNSRSDRVSSILSGNQATPQKLSPIPMSDASPNYMKATSCSSARKENFQASPRNSESSFGSVDSNWGNSNHLKPNVALLGQKSVRALTRRSSFKPMKATCSSTLKNSNFPHHVELHSGGSESERISVMKVCPYKYCSLNGHCHAPLPPLKPFLLRRRRMLKTQKTMKRHFSGLEKEIQAYKMAFNIDTSRAGSPTAEKAGEDFFVEIYAKPSGKSKGEGAHGGDGEAKSDSGSLDEVLLGETSYPQIGMEESPSQLSHFQAANCSNKKGSDESVSEATDRDWKEEEIVASNLDNESHNSNVIDDQPDSVVFCSLEGEGPGLCNKPSSTLDDTESTSHE…
Monocot Group (Plants)
Bd1g363301	Bradi1g36330.2	Streptophyta	Brachypodium distachyon		MEFEEIPLRMESAACYLLEHDEDAHFINAASNVIGVADGVGACREKGVDAAAFSRKIMENARAEVASCTPGTHLCPYGLLERAYLRAVAARTPAASTAVILSLEGRFLKWAYVGDSGFAVLRRGKIIQRSQPQQNYFNCPYQLSSNGVNKVSDAAVGEIRLKVGDVVLVGSDGLFDNVFDSALEQFVQMGAALKLSAHFLASVIAGFAYKKARSSQESPFSVDCRERTGVTINGGKKDDITVIVGYVVE*
Bd1g366901	Bradi1g36690.1.p	Streptophyta	Brachypodium distachyon		MDSLPQIRQTLEKIRARTPEPLRLAFRIHFGSLPASAAGARQDVARYLAALSNMYEPEDLMEFDEVPLKMEFASCYLPDHDEDAHFAHAEPGVIGVADGVGGCRGKGMDAAAFSRKIMENARAEVESCVPGTHICPCGLLERSYLRAVAARTPAASTAIILSLTGRFLKWAYVGDSGFAVFRRGKIIQRSQPQQNYFNCPYQLRSEGGNKISDAAVGEVRVKAGDVVVVGSDGLFDNVFDSGLERIVQMGAAVKLPPDLLANVIAEEAYVKARSSGDSPFSVSCREQTGTSCRGGKEDDITVVVAYILE
Bd1g375001	Bradi1g37500.1.p	Streptophyta	Brachypodium distachyon		MEVLPPAEILPTLAEMKARTPKPMRIAYAIRYGRLPASAAAGREDVARCVAALARTYEPDMDDLMEFPEVALKLQPGSCYLRDHDEDAHFIRADPGVIGVADGVGSWRAKGVDAAAFSRALMANARAQVDSAVPGTPVCPYKLLERAYEQTVAASTPGSSTAVIVSLSGRVLRWAYVGDSGFALFRRGRMVHRSQPQQASFNCPYQLGAWGNKVGEAAVGQIAVKDGDVLVVGSDGLFDNLFDSAIQQIVRMCGELKFSPKMVADILAGNAYCNARSNQDSPFSAASRQQQGTSFTGGKQDDITVVVAYIVS
Bd3g461601	Bradi3g46160.1.p	Streptophyta	Brachypodium distachyon		METSTHEQEDPMDCDEAPLRMVPASCYMPDHDEDAHFIHAASGVIGVADGVGGCRGLCADAAAFSRGLMAHAHALLASSSSSSPQPVCPYTLLDRAYHHTVDSLSRTPTLAASTAVILSLSGAVLRFAYVGDSGFAVFRGGRILHRSRPQQSYFNCPYQLSAHGTGGNRVRDAAVGQVPVAAGDVVVAGSDGLFDNLFDSGMERIVQLGAALRFPARTMADFMASHAYSKARSRTEDSPFSAACREQGVVGSVGGKMDDITVVVAYIE
Bd3g495402	Bradi3g49540.2	Streptophyta	Brachypodium distachyon		MAEIDPRIPDALRVAFRLGGHRLSSPGANDNEGFASFVAAVLPAPPVPDCPAVVPAPRAARALRLDVGSCYLPHHDHDSHFGASDFGVLGVADGVGGYSERGVDAGAFSRGLMTSAFAAVVSAPPGAPVCPYTLLELAYEETAASAAPGASTAVILSLAPAADAEESPRLRWAYIGDSGFAVLRRGKILRRSRPQQSRFNCPYQLNSTGNGDRVTAAETGEVPVEEGDVVVAGTDGLFDNMFDEELERVVRMGAALGLPAKNMADVIAGVAYEMSRNRARDSPFSVESRRHHRADRWSGGKEDDITVVVAFVALSY*
Bd3g495501	Bradi3g49550.1.p	Streptophyta	Brachypodium distachyon		METLEPIQQTLREIDKRVPYSLRAAFGLAHRPVALPSDDGDIASFVASFFQPQDDGPGPAETRGNDEEEEPRARAGLRMDWACYARDHDEDAHFGHGEAGVVGVADGVGGYRKRGVDAGAFSRGLMTAAFAEVCAAEPGTPVCPHTLLERAYEDTAASGAPGGSTAVILSLAPGGTDNTLRWAFIGDSAFAVFRGGRIVHRSRRQQKRFNHPLQLSAREGGVAKADVGEMAVREGDVVVVGTDGLFDNVFDGEIGVVVRMGTALGFSPKNMADVVAGVAYEMSRSNERDSPYSIDSRKHRGDRRHGGKPDDITVVVAFIVSAYS
Os2g422501	Q6H7J4	Streptophyta	Oryza sativa subsp. japonica		MEKRMETLEQIKETLRETSKLVPDIVRAAVGLEHHYQTVELPHDDGCVKSFAAAFLRPQAQEQAHGDGEVQQAVRMESASCYVPDHDEDAHFVHDAAGVVGGYRRRVGVDAGAFSRGLMTSAFAQLVTAEPGTPVCPYTLLERAYEETLESGAQGGSTAVILSLADGNVLRWAYIGDSAFAVLRDGRVVVRSVQQQRYFNAPYYLGGRRGDEGMTVGMVGEMKVRRGDVVVAGTDGLFDNMSDAELEKVVQIGTALGFSPKNMADIIGGTAYEMSRCLLKDSPFAVEWRKQHENEEGHFYGGKVDDITVVVACIVSSDS
Os2g422701	Q6H7J3	Streptophyta	Oryza sativa subsp. japonica		MEALPQIRQTLSEIDRRIPDALRVAMGLRLRPTAGAALEEVTRIAASCLPRPCPEGGDDPMECDEAAPARALRMEAASCFLPDHDEDTHFVRPEAGVVALADGVGGYRAPGVDAAAFARALMYNAFEMVVATTPGGAGGICPYALLGWAYEQAVSARTQGASTAVILSLAGATLKYAYIGDSAFAVFRDGKLFFRSEAQVHSFNYPFQLSVKNGNSVTSAARGGVEVKEGDVVVAGTDGLFDNVTSEELQRIVAMGRALGLSPKQTADVVAGFAYEASTTMGRDTPFSLESRKKQGTIFRRGKRDDITVVVAYIV
Sb4G224300	Sobic.004G224300.1 (Sb04g026860)	Streptophyta	Sorghum bicolor		MASALEKLEQIQGTLAEIKERTPDVSISRFVASVLDDSPGTEHAPSEWKIGDDDDAGAGHGRRRAEELRCDDARPCAPALKMDWAACVLPLHGEDAHFGHAEAGVVGVADGVGGYRDRGVDAGAFARALMANALATAERVANAKAPKLLPRLCPMKVLERAYKNAATSGTPGGSTAAILSLHGAALRWAYIGDSAFAVFRGGEIIHRSVQQQRGFNEPYQLSARGCGGSLAEAKVGGMPAAEHGDVVVMATDGLFDNVHDWQLERAVRMGTELGFSPKNMADIVAGLAYAISNNSWACSPFGIGYLKKYKEVWHGGKQDDITVIVAYLVSEDS
Sb4G318900	Sobic.004G318900.1 (Sb04g034970)	Streptophyta	Sorghum bicolor		MEKLQQIRQTLQYIDARVPDALRVALGLGNRVSPTPAPGEYDEVADFAASLLQTPPPTEDGDGPDADADDRGRTEPDAAAASAPMTIDLASCYVPLHDHDAHFGSAKAGVFGVADGVGAYADDGVDASAFARGLMTRASAEVAGLEPGAHVSPCALLQRAYDGTAESGATGASTAVILSLAGNALDWAYIGDSGFVVLRDSKIVFLSTPQRHLSLATRAKLLRFASTDALRKQHLFSSRDPTFQLSAMAVNSDSVADAKSGQFAVRAGDVVVVGTDGLFDNILEEQLEVVVQMGTKLSFSPKNMADIIAGVAYERSKQTRSRRLRRGKPDDITVLVAFIVQSDL*
Si019081m	Si019081m	Streptophyta	Setaria italica		MTRAPETLEPIQETLREINERTPEVRVGRFSTRVLLALGTEVASSPPEDGDAGHRHRAERPDKRPCALRMDWAACDLPLHGEDAHFGHAEAGFVGVADGVGGYRDRGVDAGAFARELMASALENVELTAKARRLRPKEVLKRAYETAVIKCTPGASTAVILSLDRTALSWAYVGDSAFAVFRGGRIVYRSIEQRRRFNFPYQLSSNGDGDSLTKAMVGDMSVRDGDVVVVGTDGLFDNMHDCQLERAVQMGTELGFSPKNMADIIASIAYDVSKNKRACSPFSLAHLKASGEGGCGGKEDDITVIVAYIVAKDS
Si019662m	Si019662m	Streptophyta	Setaria italica		MENLEQIHQTLGDIDARVPDALRVALGLGYRASPTPAPGEDDEVADFAASLLQPPATDDGAGDRGPTEHDAAAPRIDWASCYVPLHDHDAHFGNTKAGVLGVADGVGAYAESGVDAGAFSRGLMTSASAEVAALEPGAHVCPRALLERAYDETAASGAPGASTAVILSLAGNALEWAYIGDSAFAVLRGSKIVFLSTPQRHLSRTSLKKLRFSSTAARRKQRLFSSSDPPFQLSAAGEHSDSVLDAKAGQLAVRAGDVVVVGTDGLFDNILEEQLELAVQMGTRLGFSPKNMADIIAGVAYESSKRLRKGKPDDITVLIAFIVQSDL*
Si019809m	Si019809m	Streptophyta	Setaria italica		MENLEQIHQTLSDIDGRIPDAIRVALGLHRVSPPPAPGEDDDVADFAISLLQPLATEDGGDRGPADPDVAASGLRIEWGSCYVPLHDHDAHFGDAIAGAFGVADGVGQYMDAGVDAGAFSRGLMASASAEVAGLEPGTPVCPHALLERAYEKTAAAGAPGASTAVILSLAAGNALAWAYIGDSAFAVLRGSKIVFLSTPQRHLSRTSRSKLHFSSTPARRKEHLFSFNDPPFQLSAVGERSDSVVDAVVGQVAVRAGDVVVAGTDGLFDNVLDEQLERAVQMGTKLGFSPKNMADIIAGVAYERHQIFL
Si019722m	Si019722m	Streptophyta	Setaria italica		MEQHMVQTLIEIDGRIPGALRVAFGISGRPTPAPGHHDEVANFAAVLLAPRDGASEPMDCDEPVAPGGLRMVFESCYIKDHDEDAHFGHAAAGVVGVADGVGGYRDRVDASAFSRGLMNNAYMEVVTAAPGTHVCPRTLLERAHMMTAAAGTPAASTAVIVSLAGRTLKWAYVGDSGFLVFRDGRILARSQPQQHSFNCPYQLNSERDGTSVAEAEVGEVPAKEGDIVVVGTDGLFDNVTEDELERIVRMGTALGFSPKNMAEVMAAFAFEAARCGNRDTPYSVLGRSEPGRAFFTGGKPDDITVVVAYIVPSSL
Si18173120*	Si019136m	Streptophyta	Setaria italica	Yes	MRMSPSRPHKPWLHIPLIFSQKENERSHLNMQGSFRFFKSFHVPKQPTEPTMDKKISQKTLREIDERPDEIANFAAVLLPPRAHGEHDGDACPQWDDDEDVPRWDLRMEFASCYLKHHDEDAHFGHAETCVVGVADGVGCYRDRGVDASSFAQGLMRSAHEEAVNAAPGTHVCPHTLLERAYQKTAASGTPAASTATIVSLVGRSLRWAHVGDSGFAVFRDGRLLLRLRKQQRRFNCPVSLKTEGGGAGVADAEVGEAPARAGDVVVVGTDGLFDNVFDDELERIVQMGVALGFSPLNMAEVVAAFAHEAARCTYRDTPYSVEKRKQKGAASTCGKPDDITVVVALIVS
	Older genome draft sequence was a fragment - extended at N-term. Newer genome draft sequence is a fragment. Reject new sequence, keep old.
Zm2g032140	GRMZM2G032140_P01	Streptophyta	Zea mays		MEMCPLASKLEMQQAEREAIGCGCSPTPLLHAQRGATPEKQQARALEIRRHAPCLQQAAGDLYKLLASRRSGTSSGRGAAREVGRCFTRMRRCGGIASTAATKPCRARRRADGLGRRCAAGENESTGICSCPDNGVLLKKSSSVAGVPGPLHVLPLAAELVEVVGEAEGCPCTCTSRNTGKMEKHMAETMIEFDRRIPDALRAAFGIYRASRPTTGQQDDAANLAAVLLAPLDDDGASDPKAIDCDKNPMAMDCASDPIAMGCDLAMELGSCYIKKHDEDDHFGHAEACVIGVADGVGGYRSQGVDASAFSRGLMNNAYAEVAKAPVPGTRFCPRALLERAHQMTAAAHTPGASTAAIVSLVGSTLKWALVGDSGFAVLRDGRILCRSPTQQHYFNCPY…
ZmB6U793	B6U793	Streptophyta	Zea mays		MTIALETLQLQQIQQTLAEIKERTPDVNISRFVASVLGDWMETEYATSERKRGDAGHGRGAGPSDARPCAPTLEMDWAACVLPLHGEDAHFGHAEAGVVGVADGVGGYRDNGVDAGAFARALMANALASAERVAKASRRLRRLCPEKVLERAHKKAAADETPGASTAVILALHGTALTWAYIGDSAFAVLRGGKIICRSVQQQRRFNYPYQLSSEGGGLDDAKVGSMPAARDGDVVVVGTDGLFDNVHDWQLERAVRMGTNLGFSPKNMADIIAGIAYGISKDKWACTPFGMGYMKVHGLARRGGKKDDITVIVAHIVSKGS
Zm2g412156	GRMZM2G412156_P01	Streptophyta	Zea mays		MEKHMAETMIEFDRRIPDALRAAFGIYRASRPTTGQQDDAANLAAVLLAPLDDDGASDPKAIDCDKNPMAMDCASDPIAMGCDLAMELGSCYIKKHDEDDHFGHAEACVIGVADGVGGYRSQGVDASAFSRGLMNNAYAEVAKASVPGTRFCPRALLERAHQMTAAAHTPGASTAAIVSLVGSTLKWAFVGDSGFAVLRGGRILRRSPTQQHYFNCPYQLSSRQDRTRVADALVGEVAAKEGDIVILGTDGLFDNVFDDEIEGIVRMGTTLGFAPLNMAEVLAGFRLRGCGLRLQRLAVQLLGPETAREESHDGREAG
Zm2g473536	GRMZM2G473536_P01	Streptophyta	Zea mays		MEKHMAETMIEFDRRIPDALRAAFGIYRASRRTTGQQDDAANLAAVLLAPLDDDGASDPITSDCDKNPMAMDCASDPIAMGCDLAMELGSCYIKKHDEDDHFGHAEACVIGVADGVGGYRSQGVDASAFSRGLMNNAYAEVAKAPVPGTRFCPRALLERAHQMTAAAHTPGASTAAIVSLVGSTLKWAFVGDSGFAVLRGGRILRRSPTQQHYFNCPYQLSSRQDRTRVADALVGEVAAKEGDIVILGTDGLFDNVFDDEIEGIVRMGTTLGFAPLNMAEVLAGFACEAAGCDYRDSPYSYLGRRQLGKSLMTGGKPDDITVVVAYIVPPKI
ZmAC217887	AC217887.3_FGT001	Streptophyta	Zea mays		METLQQIQETLAEINERTPHVSISRFVASVLVEWLQTEYATSERKSGDAAGHERDAEPSGARPGAPTLQMDWAACVVPLHGEDAHFGHAEAGVVGVADGVGGYRDRGVDAGAFARALMANALASAERVAKASRKVRCGLCPKKELERAHKKAAADETPGASTAVILSLHGTALAWAYIGDSAFAVLRGGKIICRSEQQQRRFNQPYQLSSEGSGGSLDEAKVGSMPTVMHGDVVVVATDGLFDNMHDWQLERAVRMGTCLGFSPKNMADIVAGIAYGISKDNLARTPFGIGYLEGHGEVWHGGKKDDITVIVAYIV

## Sheet: Table B
Table B: Subcellular Localization Prediction Data for PP2C7 Proteins from Non-Photosynthetic Organisms
Protein Name	TargetP	WoLF PSort	PREDOTAR	Protein Prowler	PredSL	SLP-Local	SherLoc2	iPSORT	MITOPROT	Consensus
	cTP(Ch), mTP(M), SP(S), Other(O)	Chloro(Ch), Mito(M), Cytoskel(Ck), Cyto(Cy), Nuc(N), Vac(V), Per(P), Extracel (Ext),PlasM(PM), SignalPeptide(S)	Chloro(Ch), Mito(M), ER, Other(O)	cTP(Ch), mTP(M), SP(S), Per (Px), Other(O)	cTP(Ch), mTP(M), SP(S), Other(O)	Chloro(Ch), Mito(M), Cyto(Cy), Nuc(N), SP(S)	Chloro(Ch), Mito(M), Per(Px), PlMemb(PM)Cyto(Cy), Nuc(N), SP(S), Golgi(G)	cTP(Ch), mTP(M), SP(S), None(-)	mTP, No	Mito (M), Chloro (Ch), Cyto (Cy), SP (S)
Non-Photosynthetic Eukaryotes
68 Seqs, 46 M
Animals
19 Seqs, 16 M
BfC3XVP8	M4 (0.619)	M16	M? (0.40)	M (0.78)	M (0.989)	N/Cy (-0.318) R1	M (0.96); Cy (0.02)	M	0.875	M
BtE1BEW5	M5 (0.329)	M11	M (0.52)	O (0.62); M (0.37)	S (0.922)	S (0.346) R1	M (0.87); Px (0.05)	―	0.8902	M>Cy,S
CiF6WRK0	M4 (0.621)	M15	O (0.95)	O (0.88)	O	N/Cy (0.734) R2	Px (0.96)	―	0.8016	Cy>M
DeB3NBB9	M2 (0.779)	M18	M (0.60)	M (0.98)	S (0.842)	M (0.282) R2	M (0.97); Px (0.02)	―	0.9962	M
DmQ9VAH4	M2 (0.870)	M22	M (0.80)	M (0.99)	M (0.981)	M (0.097) R1	M (0.94); Cy (0.03)	―	0.7874	M
DmQ9W0E2	M2 (0.799)	M19	M (0.55)	M (0.98)	M (0.995)	M (0.597) R2	M (0.98); Px (0.02)	―	0.996	M
DmQ9W3R1	O1 (0.925)	Cy17	O (0.99)	O (0.96)	O	N/Cy (2.355) R5	Cy (0.96); N (0.04)	―	0.3425	Cy
DrB0S510	M3 (0.659)	CyNCh10.8; M9	M? (0.56)	M (0.76)	S (0.746)	S (0.229) R1	Cy (0.85); M (0.13)	―	0.8099	M>Cy,S
GgE1BQP0	M4 (0.558)	Cy9.5; M8	M (0.58)	M (0.66)	S (0.901)	S (0.508) R2	M (0.94); Px (0.04)	―	0.8791	M>Cy,S
HsQ8NI37	M5 (0.397)	Cy10.5; M8	M (0.56)	O (0.59); M (0.41)	S (0.918)	S (0.495) R2	M (0.87); Px (0.05)	―	0.8948	M>Cy
IsB7Q5I3	M2 (0.804)	M20.5	M (0.68)	M (0.90)	M (0.989)	S (0.415) R2	M (0.88); Px (0.06)	―	0.9243	M
MdF6QCG5	M4 (0.469)	M12	M (0.57)	O (0.51); M (0.48)	S (0.831)	S (0.162) R1	M (0.89); Px (0.05)	―	0.6328	M>Cy,S
MmQ6NVE9	M4 (0.452)	M10	M (0.55)	O (0.61); M (0.39)	S (0.905)	S (0.090) R1	M (0.88); Px (0.04)	―	0.7012	M>Cy,S
NvA7SF16	O4 (0.596)	M15.5	M (0.73)	O (0.98)	O	N/Cy (0.474) R2	Px (0.94)	S	0.363	Cy?
OcXP_002719794	M5 (0.353)	Cy10; M9	M (0.54)	O (0.61); M (0.38)	S (0.917)	S (0.358) R1	M (0.88); Px (0.05)	―	0.8978	M>Cy
RnD4A520	M5 (0.345)	M11	M (0.54)	O (0.56); M (0.43)	S (0.915)	S (0.278) R1	M (0.89); Px (0.05)	―	0.8747	M>Cy,S
TaB3RSN4	M3 (0.780)	M21	M (0.55)	M (0.98)	M (0.984)	N/Cy (-0.113) R2	N (0.65); Cy (0.22)	M	0.9054	M
TaB3S663	M4 (0.692)	M11	M? (0.28)	O (0.79)	M (0.941)	N/Cy (-0.325) R1	Cy (0.61); M (0.3)	M	0.4024	M>Cy
XlQ6GR25	M3 (0.656)	S11	M (0.61)	M (0.94)	S (0.929)	S (0.439) R2	M (0.93); Px (0.05)	―	0.844	M>S
Fungi
13 Seqs, 10 M
AnXP001388	M4 (0.599)	S11	O (0.84)	O (0.49)	M (0.854)	S (-0.487) R1	M (0.91)	S	0.8766	M
AnA2R8U5	O5 (0.538)	Ext	O (0.99)	O (0.77)	M (0.984)	N/Cy (0.373) R1	Px (0.37)	―	0.9608	Cy
FgXP_385787	M2 (0.907)	M19	M (0.62)	Px (1.00)	M (0.985)	M (0.926) R2	Px (0.80)	M	0.7088	M
FgXP380611	M4 (0.417)	M15.5	O (0.95)	O (0.55); M (0.40)	M (0.987)	S (-0.261) R1	M (0.85); S (0.06)	S	0.9662	M>Cy,S
GcF0XSC7	O2 (0.922)	N12	O (0.99)	O (0.97)	O	N/Cy (2.744) R5	N (0.94)	―	0.0324	Cy>N
LbB0CSE3	M2 (0.911)	M11	M? (0.39)	M (0.95)	M (0.984)	M (0.376) R1	N (0.56); Cy (0.29)	M	0.9957	M
LbB0E226	M2 (0.942)	M13	M? (0.40)	M (0.93)	M (0.987)	N/Cy (0.582) R1	M (0.9); N (0.06)	M	0.782	M
MaE9DZX4	O2 (0.827)	N14	O (0.99)	O (0.96)	O	N/Cy (2.055) R4	N (0.94)	―	0.0082	Cy>N
ScP38797	M2 (0.898)	M17.5	M (0.82)	M (0.98)	M (0.984)	N/Cy (-0.258) R1	M (0.87); N (0.04)	M	0.9389	M
SpQ09189	M2 (0.847)	M14	M (0.77)	M (0.99)	M (0.984)	M (0.717) R2	N (0.72); Cy (0.11)	M	0.9919	M
UmQ4PIE3	M1 (0.934)	M22	M (0.73)	O (0.46); M (0.43)	M (0.984)	M (0.267) R2	M (0.93); N (0.03)	M	0.9922	M
VaC9SMH5	M2 (0.904)	M21.5	M? (0.48)	M (0.75)	M (0.985)	M (1.528) R2	N (0.96)	M	0.9952	M
VdG2WZ17	M3 (0.679)	M19.5	O (0.97)	O (0.71)	O	M (0.471) R1	N (0.90)	―	0.8423	M
Protists
36 Seqs, 20 M
Aca4341592	M4 (0.668)	M16.5	M? (0.21)	O (0.57)	S (0.931)	M (0.296) R1	Px (0.66)	―	0.9924	M
ChQ5CGW9	O2 (0.839)	N17.5	O (0.99)	O (0.97)	O	N/Cy (1.210) R2	Cy (0.82); N (0.11)	―	0.6751	Cy>N
ChQ5CI93	M2 (0.856)	M16.5	M? (0.40)	M (0.96)	M (0.984)	N/Cy (-0.441) R1	Ch (0.45); Cy (0.27)	―	0.9823	M
ChQ5CLN7	O2 (0.873)	N16.5	O (0.99)	O (0.96)	O	N/Cy (3.037 ) R6	N (0.58)	―	0.0295	Cy>N
DdQ54JD8	O2 (0.823)	N16	O (0.99)	O (0.97)	O	N/Cy (0.985) R2	Cy (0.88); N (0.07)	―	0.0086	Cy>N
DdQ54VY2	O2 (0.869)	N16	O (0.99)	O (0.96)	O	N/Cy (0.414) R2	Cy (0.48); Ch (0.19)	―	0.2251	Cy>N
LmE9AD96	M2 (0.874)	M25	M (0.93)	M (0.93)	M (0.988)	M (0.34) R2	M (0.49); PM ( 0.2)	M	0.9983	M
LmQ4Q3D3	M3 (0.760)	M24	O (0.54); M? (0.46)	M (0.99)	M (0.989)	M (0.1205) R1	N (0.39); Cy (0.32)	M	0.9922	M
LmQ4Q9N3	M4 (0.622)	M12	O (0.96)	O (0.96)	O	N/Cy (0.708) R3	N (0.6); M (0.34)	―	0.3137	Cy>N,M
MbA9UVZ4	M3 (0.748)	NCh30	M (0.65)	M (0.97)	S (0.933)	M (-0.381) R1	M (0.82); S (0.06)	―	0.8408	M
NgD2V3D8	O1 (0.939)	NCh15	O (0.99)	O (0.96)	O	N/Cy (1.229) R2	Cy (0.64); N (0.21)	―	0.0755	Cy
NgD2VGQ6	O1 (0.942)	NCh19	O (0.99)	O (0.96)	O	N/Cy (1.883) R4	N (0.7); Cy (0.29)	―	0.1175	Cy>N
NgD2VI18	M3 (0.860)	NCh12.5; M11	M (0.55)	O (0.58); M (0.42)	S (0.889)	N/Cy (0.637) R3	M (0.33); N (0.25)	―	0.7769	M>Cy
NgD2VM13	O2 (0.864)	N16.5	O (0.99)	O (0.97)	O	N/Cy 0.814) R2	Px (0.45)	―	0.7308	Cy
Pc507758	O3 (0.797)	M17	O (0.93)	O (0.98)	O	N/Cy (0.539) R2	Cy (0.58); N (0.18)	M	0.1469	Cy>M
Pc18840	M3 (0.851)	M10.5	O (0.96)	M (0.71)	M (0.855)	N/Cy (0.404) R2	Ch (0.52); Cy (0.33)	―	0.2158	M>Cy
Pc507244	M2 (0.923)	M24	M (0.81)	M (0.99)	M (0.989)	M (-0.055) R1	M (0.72)	M	0.7581	M
Pc573107	M3 (0.768)	M24	O (0.81)	O (0.95)	O	N/Cy (0.911) R2	Px (0.61)	M	0.5044	M?,Cy?
Pc508553	O3 (0.729)	Cy18.5	O (0.98)	O (0.97)	O	N/Cy (0.256) R2	Cy (0.55)	―	0.0077	Cy
Ps131054	M1 (0.961)	M20.5	M (0.86)	M (0.95)	M (0.985)	M (1.315) R3	M (0.86); N (0.08)	M	0.9978	M
Ps131748	M1 (0.938)	M22	M (0.92)	M (0.96)	M (0.989)	M (-0.239) R1	M (0.58); Ch (0.23)	M	0.9931	M
Ps556737	M2 (0.879)	M14	O (0.87)	Px (0.90)	M (0.620)	N/Cy (0.502) R1	Px (0.91)	M	0.3086	M
Ps334045	M2 (0.891)	M25	O (0.96)	O (0.91)	O	N/Cy (0.596) R2	M (0.58); Ch (0.23)	M	0.5986	M>Cy
Ps561228	O4 (0.743)	M18	O (0.92)	O (0.96)	O	N/Cy (1.081) R3	Px (0.71)	M	0.5492	Cy
PtA0C6Z0	M3 (0.612)	M15.5	M? (0.33)	M (0.56)	S (0.839)	M (0.144) R1	N (0.54); M (0.17)	M	0.5135	M
PtA0CTS5	S2 (0.874)	NCh13	ER (0.99)	S (0.94)	O	S (1.118) R3	ER ( 0.5); G (0.14)	―	0.0302	S>Cy
TbQ386X6	M2 (0.792)	M10.5	M? (0.37)	M (0.87)	O	S (0.003) R1	N (0.43); M (0.24)	―	0.4537	M>Cy
TbQ57Z96	O2 (0.890)	Cy10	O (0.99)	O (0.96)	O	N/Cy (2.509) R5	N (0.64); Cy (0.33)	―	0.0094	Cy>N
TbQ585I2	M2 (0.841)	M17	M (0.59)	M (0.98)	M (0.989)	S (-0.313) R1	N (0.57); Cy (0.16)	M	0.7929	M
TcQ4CSE9	M1 (0.944)	M21	M (0.72)	M (0.98)	M (0.989)	S (-0.0003) R1	M (0.81); N (0.11)	M	0.9187	M
TcQ4D043	M4 (0.539)	M16	M? (0.36)	M (0.51)	S (0.932)	S (-0.266) R1	M (0.68); Cy (0.22)	M	0.9266	M
TcQ4DGU4	O3 (0.774)	Cy11.5	O (0.99)	O (0.97)	O	N/Cy (1.553) R3	Cy (0.83); N (0.13)	―	0.0344	Cy
TtQ22BA7	M3 (0.836)	M16	M? (0.42)	M (0.98)	M (0.984)	N/Cy (0.018) R1	N (0.35); M (0.25)	M	0.935	M
TtQ23WR9	M5 (0.259)	M7; S7	M (0.65)	O (0.86)	M (0.658)	N/Cy (-0.072) R1	N (0.9); Cy (0.06)	―	0.6654	M>Cy,N
TvA2E6S6	M4 (0.528)	Cy26	M (0.72)	M (0.62)	M (0.210)	N/Cy (-0.617) R1	M (0.87); Cy (0.04)	M	0.7699	M
TvA2FNQ8	O2 (0.817)	Cy10.5	O (0.99)	O (0.97)	O	N/Cy (1.80) R4	Cy (0.72); N (0.14)	―	0.0465	Cy

## Sheet: Table C
Table C: Bacterial Group I PP2C sequences derived from HMM searches
	There are 1043 UniProtKB sequences in the list
Accession	Accession	Accession	Accession	Accession	Accession	Accession	Accession	Accession
C8WPP0	A1T128	Q4JYB7	B7HLJ6	B0K1Y8	C6WU14	B4UE02	B9DPL5	C5VZC1
C7MMB9	A1U8T8	C7QFQ1	B9IVF2	B0KA05	A2SBU1	B8J7H6	B9EB97	C6GR55
C7N3I1	Q1BG43	D2PQK5	Q732K7	Q8R9T5	B1Y6Y9	A9FFZ0	B1MXU3	C6GVT4
C8W8H6	A3PSF5	Q9KYZ9	A9VTA1	A8MH90	A1VUB7	D0LUB4	Q03W18	Q5LYX6
B3Q498	A1KEI6	Q82BH8	A7GRJ3	A6TRW2	Q122I1	D0LIM5	Q04FQ8	Q5M3I9
A3PPH0	C1AJ15	C9ZCG3	Q8ER23	C8WW80	Q21RG3	A9GS47	B2A2K7	Q03JR5
B9KTY9	Q7U305	Q0RD04	Q9K9Y9	C6D4F3	A1TW78	A9FZL6	Q01YJ0	C6SS22
Q3IWI9	A5WI72	B1VQY2	D3FT87	A9KM94	A1WD23	A9GGK4	A1WUL4	Q8DVK2
A1B4V1	C6DQM9	A8M313	Q5WFK9	C4Z524	B9MHV7	A9GB18	Q0ABA8	B9DV43
A4XNG3	A5TY88	A4X7B4	D3UPB9	C4ZEV4	C5CRB5	A9GIE5	Q1DCF4	A2RD72
Q02KG0	P71588	A1SCP1	Q92AI7	A0Q111	A1KAU1	A9GWN7	D3PR37	B5XMI1
A6V7C1	A0PKD1	C5C5D4	B8DDT1	A5I4T3	D1BMC6	C1F3N4	Q72IA1	Q1J5J1
B7UV51	B2HI65	A5CLV1	D2NUU6	B1KX55	D1CCS3	A9GIM1	Q5SHY5	Q1JAJ9
Q9I355	Q744R1	B0RH89	D2P692	A7FW71	Q21JU5	B4SG41	B8GAJ2	Q1JFP2
Q3K4J1	A0Q8T5	Q6AHL6	Q8Y678	B1IIL6	C5BKX9	A9GNS3	A9WCN2	Q1JKQ1
Q87U90	B8ZTQ5	D2RCM8	C1KWC0	C1FSS5	B3PES2	D0LZ68	B9LGA5	Q48S23
Q1IFS0	Q9CDE5	B8DV81	Q71YJ5	C3L0K6	B4SLP1	Q1D452	A9AVS4	Q5XAP6
C3K7U3	B1ME75	D3R7M1	A0AJS6	A7GG91	B2FR61	A9GXN2	A5UTA7	Q7CEW1
A5G0A3	A8M6T7	C6A5T6	Q82ZE0	A5N7Y5	Q3BWP1	D0LIK4	A7NL74	Q7CMY8
D3P061	A4XC84	C6AGE4	C6VPY0	B9E1E6	Q8PNH6	Q2Y7H9	Q02DC6	Q99YM9
B8IIC2	D2SGG8	B7GSN3	Q88WL1	Q97IC3	B2SLV8	A0LLB6	D0LIL2	C5WIG0
B8ILY9	D3Q5N0	B3DNW5	Q03RS5	Q895P7	Q2P6Y0	B8FS75	Q6MDA5	B4U4H3
B0UB80	A8LWU3	Q8G6Q3	Q38XT4	A6LSK2	Q5H422	Q24U15	Q5SLV6	C0M778
B8ETF4	A4X5Q6	D2Q6Z1	Q038H5	B2V4B6	Q4URM5	Q3AC23	Q72GP9	C0MH32
Q98IK3	A4X0X9	A0ZZE0	B3WEW7	B2THT0	Q8PBX6	D3QDH5	D3PMS4	D3HHN5
A0LQT8	A8LWG2	A7Z4J6	C7TJV4	Q0TPL5	B0RTE5	A6QGB9	A7IE04	Q3K363
C9ZAH7	D0LA59	O34779	C7TD70	Q8XJL7	D2UBX9	A8Z3Q5	Q47IY7	Q8E1N6
Q82FB8	C7MRR8	Q65JS2	Q1WUA9	Q0SS82	Q9PBI8	D1GT29	A2RMW1	Q8E752
Q9XA19	A4F5S7	A8FD41	Q03FY1	B3E9M8	B0U361	D2N6J4	Q02WW2	B8CWT2
B1VQQ6	C6WCH8	A4IM50	A8YVW0	C8VZZ2	B2I5S1	Q2FHL9	D2BLK5	Q67PQ6
Q2J4L4	C8XIT0	Q5L0S0	Q5FJH7	Q2RK13	Q87C78	Q2FZ65	Q9CEF4	A5UYN4
Q0RB14	Q47KC7	C9RZQ0	Q049P2	A4XL77	Q6AK23	Q5HGL3	A3CPX2	D0LUI6
A8LCG6	C6WK60	C5D8R9	Q1G9I3	B9MR41	A4XX70	Q6GHL6	B1I7J6	A9GEH7
D2AXJ0	A6W427	B7GGG6	D0R3D9	D2RNU5	A4VNP6	A5ISA4	B8ZMJ6	D3EYP6
D2ARQ4	D1BTC1	D5DJP4	Q74IN1	Q1D1H4	B9LLA3	A6U138	C1C8X0	B8HFI7
D1ADG5	C7MH19	D5DQT1	Q044G8	Q2INX8	A9WJF5	A7X1H9	C1CFV5	A0JUG6
D2AQN0	D1BI25	B7IUM2	B2GD53	B4UE60	B8G544	D0K4D7	B2IS83	A1R4P1
D1A7D0	C5BUS2	B7HDY6	A5VKQ3	B8JDM9	A9AXC4	D3EVW5	C1CM69	D1BW25
C7MYX3	C7QYK1	Q819U4	B2G837	A7H8E3	Q1J1V2	Q7A5Z9	C1CSZ2	D1BBE3
C6WHQ9	D3QB48	Q636G3	C0ZFZ4	D0LRB5	C1CY57	Q99UP9	Q04J42	C7MEF3
A4FP04	Q6NKG9	A0RHN6	D3E5T6	Q6MQR3	Q9RRH8	Q6G9Z4	Q8DNR9	Q6AEZ6
Q5Z3R5	Q8FUI1	B7JJV0	B1I500	Q1B023	A1SI57	Q8NX15	Q97PA8	C8XDR4
C0ZLH2	A4Q9X6	C1EP87	A5D1B3	B8GNV1	A5UWY5	Q2YXJ7	B5E780	C5C498
Accession	Accession	Accession	Accession	Accession	Accession	Accession	Accession	Accession
C1B7V9	Q8NU94	C3L764	C9R7Z0	A4G8A6	A7NLS6	Q5HPX2	D3HAG5	D1BAG8
Q0SAD5	C4LLR9	C3P634	A4J585	A6T201	Q1DAQ0	Q8CPI7	A8AVV5	C7R062
A0QNG5	C3PIX4	Q6HEV2	B0TGT2	Q47AP2	A7HH00	Q4L5S0	A4VTF5	A5CQN1
A4T4V8	B1VE29	Q81WH5	D3T2W7	D5CMT5	Q2IFV2	Q49X00	A4VZN3	B0REY3
D2S565	B2JNL2	B2KD84	Q48JY5	D3SNT8	D3Q6F7	B8CQW9	C6X7Q5	B1XWW6
C5C9H8	B2TE69	D3RN47	Q4ZUM8	B9MPW4	C1F4X3	B1KPK9	Q3SLI1	A9BLI8
D2NNZ4	Q13KB9	C1A9N8	Q883P7	C1AEE8	Q2S793	A8FWZ6	A1KCM2	A1TM72
B2GL70	B3R585	A5G6Q4	A4XU42	Q7UUK3	D2QXQ7	Q084F2	Q5P5J7	C5CKB0
C7M1L2	Q0K8B0	D3P0J5	C1DHD1	D0LHZ2	Q47T82	A8H3K0	C4K995	D4I0Q0
A1SNQ4	Q46YJ8	D0LX82	A4VM58	D0LW39	B9KYT0	C5BND0	Q479A3	D4IFT4
D0LCL8	Q1LK87	C4L5X8	A6V742	A0LCE0	D1C4E9	Q21IE0	Q1GXA3	D2T469
Q83GY7	Q5P6N4	B1YIQ0	Q02KS3	Q89P80	Q113X1	B3PHD2	C6WYW0	B2VJE8
Q83IC7	A4XUQ6	Q10Z85	Q9I2W0	Q7UFS9	Q3MG58	A6W1P9	A6SXM4	D0KEX7
Q8G517	B7V0W1	Q3M1S6	B7VB97	C6WCL7	Q8YU84	A1SSU1	A4G6X7	D4GHL0
B3DTD8	Q02V05	B0JR35	A2SI83	B1XPR2	B2J0E6	C5BUK3	Q0KD26	D5C6F9
D2Q5Z9	Q9I757	A7NLS5	B1Y872	B8H853	B1XL75	B3PJF0	B3R3N1	A7MQ22
A1A313	A6UXK7	A5UWY4	C5CTF6	A0JQV5	D2QLX7	Q1H4I6	Q46YE5	C9Y428
A5CQ67	Q4K3P6	B8G543	A1VM46	A1R0V1	C6XYP4	C5CMV3	Q1LQ37	A8GG68
B0RE57	C3K499	A9WJF6	Q127V4	A9WTU1	Q01N90	Q47HV5	Q8XXF6	D4GCZ6
Q8DGS1	Q8D6T6	B9LLA4	Q60B87	B2GHD4	Q01PJ3	A4VKX5	C6BJZ4	C5CX66
B1XP18	Q7MDP7	A9AYG4	B8EMI4	C5C843	C4L8G7	Q89RH2	B2U8D7	C1DJT4
Q8YNP8	D0MCJ1	C1AC20	Q2G417	D2NQ69	Q10ZP9	Q6N4Y3	Q12DV4	A1K3V8
Q3M7P7	Q87HC8	C7LYL0	A9BQA2	A9WJ85	A3PRH8	B3QAZ0	A1VKF5	D0KWK3
B2J4V3	Q6LUE0	C1DF93	B7KFF2	B9LB90	A4WY38	Q3SHJ1	A1TT43	Q6AKH8
B1X126	Q080U9	D3UU70	B0JWK4	B8GBK2	Q28RY9	Q2SHD0	A1W4I9	Q2SEC1
C7QR28	C7R9B6	C4PMB2	B1WV81	A5V1X5	Q5LUJ0	B8IWP0	B9MEK1	A3DD41
B7K1V7	C5BU13	C4PQT1	B7K0P5	A7NFK9	Q28JQ2	A9IJ93	A9BTA6	B4U9D7
B7KER0	B3PHF7	O84261	C7QQ10	A9B6V6	Q0RB79	Q21GU7	A1WQF5	Q2SIF8
B0JTI2	Q3BTP2	Q3KMA3	B8HK62	A7NL43	Q2J4R0	A9W1T0	Q21XZ5	D5BAA6
P73626	Q2P1D3	B0B7H5	Q8YW85	A5UZ04	A8LCL6	C7CHL1	C5CYX6	Q7NP99
B8HRV8	Q5GYD1	B0BBP0	Q3MGF6	A9G6B7	B1ZQU3	B7KQ94	A2SJC1	C4ZCJ8
B0CF40	B2STH7	Q9PKD5	B2IZS9	Q7NGY0	A0QTQ6	B1M6N0	B1Y0K0	C4ZH63
Q10ZB9	Q8PF68	D1A0U3	B0C337	Q7NKS2	B1ZV98	A1K4P0	Q7NRD5	C7N9R7
Q2JXP3	Q3BMS5	Q9Z8E6	Q8DKD6	C7NIE9	A3DCV1	A1TX19	D3SC71	D1AH45
Q2JMV6	Q21KJ7	Q254A8	C1A6X0	C6WAT5	Q97N04	Q15Q57	Q47AU0	B2TKG3
B8HMJ0	B6EJ66	Q5L692	A9FQX8	D1AEH1	Q97LZ3	Q0C010	A1K464	A6M1N0
Q31N24	B5FD77	Q823L1	A9FES6	B1VX47	A6LAT9	Q2SF56	C4ZJL3	B0C3W3
Q5MZ30	Q5E660	Q47HU9	A8M334	Q82CH5	D2QKF6	B0TN48	A1WRD1	A5UEZ8
B0CBR6	D4H942	C4ZK57	A4X7C5	C9Z5X5	Q04R01	B1KHL9	Q21W18	Q4QKL4
Q3MGA6	Q6ABC1	Q5P7E4	Q8A432	Q9L254	Q04ZA9	A8FUP9	Q12AA7	A5UC98
Q8YZD0	A3DCY0	A1K501	B1HQE7	C7QHQ6	Q72PZ6	B4S0X2	A1VNE3	Q1QC78
B2J9E7	B8I260	C6WXA5	D3R2M7	Q2JAA0	Q8F681	Q0VQL6	A1W6Y9	Q4FRX8
Q118L2	B0S144	Q1H4J6	D5EYC8	Q0RIX6	C0QQR0	B7VTW7	B9MJM0	C7JB53
B0C744	Q0AXL9	C6X8X5	C7R6K3	A8LHB9	A6Q1E7	Q12HU0	A1TS67	A8H381
B1XM03	Q2SKN8	B1J5B1	C9XMU7	Q0RBP3	B0S1B9	A1STP5	C5CXF5	B0TKA4
B1WZD5	A8ZYR5	A5W6L3	C9YPF1	Q2J548	Q5N510	Q6LP74	A9BWB4	A1RK38
Accession	Accession	Accession	Accession	Accession	Accession
C7QLY8	B8FFB0	Q88L44	Q182R8	A8LF90	A2SHC6
B7K1A2	A0LNV4	B0KG86	C7RGU4	D2PSS7	B1XY99
B7K812	Q1IIH0	Q1ICL8	B5Y951	Q5YW98	A4G4I9
P72756	D0LV06	C3K0B6	O67075	D4HEA4	C3LKC0
Q8DIE6	D0LYN5	Q3KFD1	D3DHZ8	Q6A844	C3P8S0
D1B7C2	C7PNX4	Q6AS14	Q736T8	Q2S487	Q81R69
Q28MV9	A8IAY9	Q314G1	Q63AG5	C6WH78	Q8Z109
C7N289	C7N2A7	D3EE92	Q6HHV3	A8KZQ9	C0ZJ79
A9B1D5	B2UPH6	C7N649	C1EXR6	B9JYA1	B1HSM8
A7NKC4	A1R9H1	C8W3F8	A0REZ4	A7HXM2	B7UTA9
A5UWD6	Q47XY1	B0JRX9	B7JRQ0	A8L6A7	D2NK26
Q9RYH8	Q98PN6	Q2SNJ0	B7HTL5	B6JML5	A9EMX4
A9B4U9	Q6KH86	C9RRF7	B7HA00	Q87W16
C4LFK8	B3PN75	C9RJ64	Q81CH8	C8XHE8
A5CWD2	D1J8S5	B2UQ96	B7IJK4	A1VWQ3
A1AWW9	A5IY00	Q81AD7	C3LG68	Q5NWS2
Q1QV78	Q4A6S8	B7HCB6	C3PD15	D5EUI3
A6QAD1	Q6F1P6	B7ISH7	Q81PL9	Q47SC9
A6Q4Y1	Q2SSL3	B7JI67	A9VIC8	C6BWZ1
C6WUH5	Q6MTT7	C3L995	D3E9X9	C0QFG2
B3ENC2	Q2SSL4	C3P4K9	B1YH15	C1ESF5
D1AH46	B5ZB23	Q81Y58	A9B225	A9VT11
C7N9I8	B1AIK3	Q6HFG4	Q63XG9	B9J314
C7NEJ8	Q9PQS7	Q637J1	D1AAR6	Q2SHS7
B2TKG4	D3FIZ9	B7I093	D3V062	C9ZGQ9
A6M1M9	D3FHI1	B9IUF6	A9C323	A8L9E6
C0ZJ78	Q7NAK9	A0RH26	A9IAK1	A8L6A1
B1HSM7	P47354	C1EN80	Q21PA3	Q2SA56
Q55726	P75525	Q733J1	A5WFQ0	B4RSU2
B8I194	Q8EVK1	A9VPS3	Q1QB51	D5CM29
C7N6I2	C0R232	A7GQZ2	Q112I7	A6SZY3
D0KLT9	A7ZKQ1	A7FG86	B2IW63	A1KCE5
B1JLA8	B7LHM8	B2K956	Q3ME58	C7MV22
B2K3B4	B8F4H5	Q668J0	Q8YTA1	C7MI55
Q665Q0	A9AV56	Q0I302	B0C5E8	Q31P59
A7FE19	O66843	A8LZV5	B8HU32	B8FMR0
A4THN2	C8U733	Q5Z3C3	Q3M2E1	A1THU6
A9R1N0	B9K2F4	Q8DK91	B0JSG7	A7MPV8
D0JEU5	Q7CUN2	D2Q296	B5EPF1	Q6FAX2
D0JPB4	Q1M401	C7QFS9	B7J972	D3RRR5
Q1C314	B8HT04	D1A6B6	D3RV19	B6EQM5
Q1CMI7	A6T1W1	C9RJN4	B8HUC5	Q47UD5
Q7CGD4	Q2J7H5	Q7N7R7	B0RXC4	Q15T54
B5RKD1	A9WEK1	D3E626	D1CEF1	Q6MAE6
Q19NM9	B9LH07	A0RDG9	A4V7D8	Q10YS5
D5CKP8	B8G4Q8	B7JLN4	Q8FG06	A9B8V3

## Sheet: Table D
Table D: Bacterial Group II PP2C sequences derived from HMM searches
	There are 1696 UniProtKB sequences in the list
Accession	Accession	Accession	Accession	Accession	Accession	Accession	Accession	Accession
P40399	B0SH95	Q5L4S4	Q87HB6	A5GPV6	A4J5L3	A6UFR3	A7NMZ1	Q3IYJ3
A7Z1M7	B0SEJ2	D4H6D3	A7N457	A9B9K8	B0TDB5	Q988K4	A5UW73	Q5LWH9
Q65N51	B0SMX8	D3PBE9	Q608Q0	A9WFT4	Q72PZ1	B3PSM9	A9B249	Q1GCJ7
A8FA71	Q1IM31	B0S0R7	C9RWA9	B9LIJ8	Q8F687	Q2K6W7	C8X313	Q16D14
D5D9Y7	Q11T22	C7REE7	Q5L328	B8G658	Q04QZ6	C6B3V8	B0SIF4	A8LPF3
D5DWT8	A3DHD9	B0SFX1	A4IK70	A0LQJ1	Q04ZA4	Q1MEP7	B0SU22	Q28WC4
D3FRY4	B8I1L5	B0SPH2	C5D567	B1ZUZ8	D0LQ11	B5ZU20	Q75FU2	C8X119
Q9KFF3	B9MQE4	B0SCY5	B8FAC9	D2UBC0	D2R256	A9FJA3	Q8EXU5	A1WTI7
Q5WJV3	A4XN42	B0SLG2	B1ZZH1	B2SK54	Q7UP36	Q2WA83	Q04NN0	B1ZXR5
Q8CXL8	B0SBZ0	Q72PF0	B2ULF0	Q5GUV6	A0LL31	B8GRX5	Q04WW4	D3NX61
D3ULG1	B0SJH4	Q8F6Y5	Q7NK09	Q2NY53	Q39PX4	B8HW18	B3EF09	Q2W3W2
C1L1G2	A6LL48	Q04ZE6	B1X084	Q8PPW1	A5G6U0	Q2RY91	A1BHH2	D3NSE3
Q721S4	A6LNP9	Q72SF7	B7K2S3	Q3BY26	Q74AK9	Q55889	B4SFQ0	A5EDU4
D2P0E1	A7HJK3	Q8F363	C7QNQ6	B0RNA1	Q3A6S6	P74554	Q3B362	A4YP77
D2PBR3	D1AIM7	Q050B2	D3EP73	Q4UZ58	Q72TR7	A9FS73	B0SPK5	Q07SD0
Q8Y8K7	D1AVU7	Q04S80	B7K8U8	Q8P4T5	Q8F1G6	A9FS63	Q12BT3	D3NX60
B8DG67	A8MIK4	B0SAR5	B0JMW2	C7Q4L1	Q04QN3	A9FS53	D0MDK1	Q0AT15
Q92DC3	A6TMP3	B0SJF1	Q118A4	A9AZ77	Q053Z6	A9GCY5	B3QTF1	Q63F11
A0AH10	A9FJB0	B0SHP9	Q8YW58	A9B398	B0SEL1	A9G173	Q020R1	C1EZZ8
B1HY42	A9AXK6	B0SRB9	Q3MGI2	D0LXN6	B0SMZ8	A9G745	Q1IQ14	Q6HMG7
C0ZK28	B7GKR0	B0SPZ9	B2J3F3	C8X5E2	A9AYW7	D3P8T5	B0TIH1	A0RAL7
Q2FWJ1	O07014	B0SDQ8	B1XNK3	A4VI34	A0LW44	C6E5N2	Q1IMF3	C3LD16
A5IUL3	A4INE0	B0SM88	Q8DGS7	A6UXW3	A9B3I1	B5EHC0	B0SE00	C3P2Q2
A6U3F2	C9RSH2	Q72UQ9	B8HM62	Q02UQ6	B8FB76	B9M3G1	B0SMD4	Q81U90
D3EY96	Q5KZH4	Q8F087	B0C5Q5	Q9I6W0	C0QCF8	A5G367	Q1IRQ0	B7HYQ9
A6QIR3	B8FBY0	Q04VT8	P73256	B7V289	A0KWS5	Q39WA8	Q01VL2	B9ISD8
A7X4P3	B8FI36	Q04XN2	Q5N1J9	Q2KUQ6	A8H2H0	A5G7C0	Q1IJL8	Q81H20
A8Z4X0	B8FKU1	A1QZV6	Q8GIR9	Q5P4R5	B0TN95	B9M977	A9GWA1	Q73CH7
D0K6V5	C6BUU0	B2S0M4	Q2JXZ2	C1D6D9	B8CL69	A1ASE2	C4XLA9	B7HFX3
D1GQL1	B0SD70	B5RM78	Q2JJY8	D3NV58	A8FXH7	B3E3J7	Q1IN31	B7IK76
D2N8Z6	B0SL91	B5RPM4	A3PA58	D3P528	B1KMI9	A5G4K2	C1F324	A9VI15
Q2FF57	Q8F256	Q04XT5	A2BND7	D4GMW8	Q027G7	C6E712	A9ETR7	B7JCS3
Q2YUI6	Q72T85	Q04VN7	A8G1Z8	Q6D885	B7K304	B5EFT9	A9FU50	D5DC00
Q5HED4	C5CE55	Q72TM8	Q31DH3	C6DAZ2	C7QPJ0	Q39RT8	D0LVT9	D5E1M9
Q6G7P2	A9AV64	Q8F1M0	Q7V3Q8	D0KJP6	B7K9J4	Q74FA9	D0LRP4	B1HNT1
Q6GF06	B0B8G2	D3FXF3	A2BTW7	C6CBU9	B7JYK7	Q39TY3	B8F901	C6CXV6
Q7A0D8	B0BA41	Q5KZX3	Q3B0Z1	C6CEP2	C7QXL2	B9M0V3	B8FGH8	D3EIZ2
Q7A4H0	C4PPX4	Q2RLG3	Q7UA84	D2BU07	B7K4S1	B9M8H3	C9Y4D9	C4L3A8
Q99SI7	Q3KLA9	B5EGD1	Q3ANN8	A4G2G9	B7K4S0	Q39TT0	A7MPQ8	B1YLX8
Q5HME8	C4PN99	C6E4L5	Q7V9D7	C5ADY9	C7QM50	A1APG7	B5XRS9	Q2LXY9
Q7CCK0	O84592	A5G9P0	A2C5K8	B2JUD2	B7K0U0	Q607S2	D3RI55	Q2LW41
Q4L7V2	D3UV56	Q3JCH2	Q0IE71	Q1LL38	C7QMB8	Q3JEK9	D0ZCI2	C4XIF0
D3QIM3	Q9PJF2	B0TKE1	A5GHM3	A1TRA9	B8HTL9	Q3J6X5	C5B8U5	C4XPS2
Accession	Accession	Accession	Accession	Accession	Accession	Accession	Accession	Accession
Q49Z21	D0ZZP0	A8GZ93	A9B9K9	A9C242	B8HKF6	B5EE19	A1AZB3	C4XPV8
B9DMI6	Q9Z7B3	B8CLZ7	Q7VEK1	D0L0P2	B9JND5	B8G7Y2	A4WVX0	C4XP67
B9E8C1	Q821H6	B6EQV5	Q46I51	A9BY92	Q6W2C9	A9WIU0	B9KPT1	B0C2X8
B0SQW2	Q256G6	D0MCI0	A2BZB4	C8VZI8	Q92WB1	B9LKT5	A3PNQ6	B7KHT5
C7QV88	C7QGI0	B9LDB8	B9LGQ4	C9YVS5	A0LKD4	C7QHC5	A6W8H9	C9Z075
B7JXS3	D2BCF8	A9WAE0	B8GB99	B1VY89	C4XK04	A6W4X7	A6W4F9	Q82PH8
B1WY84	D2QWQ9	A9AX19	A1RAE4	D1A3C2	D3SAM6	A8M6S9	Q82PR4	B1VRE2
B0JJ18	Q1IT38	Q4FLB4	B8HHB5	D2SB95	Q01YK8	A4XC77	Q82Q23	Q82QC4
Q3M6Q8	Q029P3	D5EXA7	A0K1U5	A6WA38	Q5LBI2	D3QA50	C9ZCS8	Q9RJH0
Q8YXX1	C1F8F4	D5EY46	A5CUL8	C6W813	Q64S15	A9WIJ1	A8LDB6	C9ZE81
B2J411	Q01S47	D5EWB7	B0RIY7	D2S8S1	A6LHY0	B9LAN2	C9YX24	C9YYQ7
Q117K5	Q01YF8	D5EV32	A1RDS3	Q5Z352	Q0AW13	B8G421	C9ZE85	Q9RJ89
B8HU96	C4XL69	D5EYB8	B0RIY8	A6W474	A5CZZ2	A7NIJ3	D1BAL2	Q82PT6
Q8YQR0	C6BRY9	D5EYQ6	A5CUL9	C9YVA2	Q2W1F1	A5UV89	C6WD00	Q82FV1
Q3MCU7	B8FM25	D5EXB9	D2BA38	A8L3C3	A7IIB9	A9B3A2	D2SGP0	Q82NB2
B2J1J3	B8F9G7	D5EZB1	B0SHH3	Q0RIK5	A8HSV7	Q47QG0	Q2J9T3	C9ZD48
Q8YUQ5	B8FEP2	Q1IJG4	B0SQY1	D2S4V9	Q603Q2	Q47PN1	Q2J6H7	C9Z8P0
B8HJR9	C6BW79	Q1IHJ3	Q72S71	D1A914	A5V6D4	Q9EWN0	A8LES7	C7QGB7
Q8DJR9	C4XGD6	Q4FPP6	Q8F3G8	Q8CJX1	Q1MP73	C9Z324	Q2JBH9	Q826L6
Q2JHT3	C6BTS3	Q4FPP5	Q051Q5	B1W4Z4	Q72WJ0	Q82RA5	B1VR85	B1VWP0
Q2JVQ3	Q314X4	B0SCR0	Q04RW6	Q825W3	A1VHV9	Q9RK68	C9ZFH9	Q82QC3
B1XIW8	C7LVD1	B0SL38	Q8REK9	Q9K465	B8DMR1	Q47TS0	Q82FZ3	Q82RN1
B0C2M4	C4XI76	Q10UZ8	A6TS81	C9ZG15	Q0AVA0	D2BDK6	Q9KYF0	Q0RIW8
C6BU34	Q6AM07	P37979	B8F9N4	A8I1Y5	D1BYJ7	Q9L167	C7Q803	A8L114
Q60AL6	Q6ARC6	P74139	C9RM49	Q2WAI7	D3NVH9	Q82GG9	B1W2F8	C9Z763
D2BFR3	Q314S3	B8G3T7	Q6MBC4	D3NZ68	A9WIE5	D2S7Y1	C9ZF72	Q9FBT4
Q2W1D4	Q47L43	Q2W8A5	Q04WY1	B1VL05	B9LAI2	D2SD38	Q82ID5	Q0RPN4
B1VNJ4	B2J281	C4XN65	Q8EXR9	C6WQH9	B8G3B9	B1VMG6	Q9FBN8	Q2JDW2
D2B4F6	Q3MFF0	D0LNN0	Q75FS0	B1VN47	A9AWP0	D1A6H9	Q93HG7	A8L213
Q1ARZ9	Q8YWB2	Q2W139	B0S8W6	C9Z061	B8G3A1	A6W5Q9	B1VVM4	A8L6L3
Q1AVC8	Q10VG0	C8WNT7	B0SRQ4	Q82NQ7	A9WBT2	D2ATT2	Q9KZE4	Q2J788
C7QER6	B8HV39	Q7VWI8	Q6MKI6	Q9X7U6	B9LEA4	Q9X8W1	C7QHY2	Q0RDZ1
Q7NZP1	C8W350	Q7W895	Q6MIY1	C7Q7P3	A7NRP1	A6W534	Q82P79	D2SCC9
C7MQ33	C0QFD6	Q7WLV3	C1F8N2	C7QGD7	A5UPC2	A6WGJ8	C9ZHL0	A6W9I3
C8XI96	Q47EJ2	Q1IS13	Q1IL10	Q82P47	A9AWX6	D2SE18	Q9FC21	Q9K4J4
A5U265	C9RLK8	C1F533	Q025X3	Q9KY12	A8KX97	A6W600	Q82IG2	Q82P35
Q11034	C9RIJ8	Q026C0	Q31GT9	C9Z4L9	Q0REW9	D2SGL4	C9ZDA7	C9Z1P9
A5WM49	C9RRM3	Q021I4	A5GE57	Q0RBV1	A4FHZ8	D2S724	Q93IY1	D2SFP4
C6DTL9	A9WJP2	A1SKJ6	B9M887	A8L3R5	A4FHE2	A6W6J6	B1W2B8	A4TD79
A1KIF4	B9LLJ7	Q0SAR0	B5EB13	D2B5R5	B1VQ38	A6W450	Q82QR8	D2SBY3
C1AN09	Q3JEL0	A1U9X3	Q39VL8	C1A4A0	Q9RL36	A6W9K5	Q47P45	D1BEH6
Q7U068	A9GP68	A3PTH9	B1VSL5	B3E4C0	Q47N53	A6W9M1	C9Z0D6	B2HQM8
B2HPP7	B9KBI6	Q1BF08	C9Z1Q4	D3RV84	Q82PV5	D2SB49	Q825H9	D1A789
A0PUB8	Q9WYT8	A5CTA3	Q82P40	Q07JP5	D1BEH2	A6W4H9	Q9RJC6	D1A788
A0QD66	B1L926	B0RH50	Q9AJY3	B3E2T2	D2S4N8	D2S732	C9Z715	D2PWL8
Q73XE8	A5IJV4	Q8FQC0	B1VN22	A1AP72	Q310X6	A6WGK5	C9YT03	A1T6F1
Accession	Accession	Accession	Accession	Accession	Accession	Accession	Accession	Accession
A4T283	A8F5Z2	D1BXX1	C7QGD3	Q3B4K9	A1VDX9	D2SCQ7	Q82QE1	A4TDH5
D2R6C1	A6LLA4	A7NIB3	A6W537	Q3B435	Q72C33	D2SGS9	C9YXC2	A1U9R9
C8W7A6	B7IH60	A5UZS1	Q82R24	Q2LQH2	B8DPC4	A6W4U8	C9YVP3	Q1BF63
D1ACJ4	A7HJ77	Q1ASN8	Q99PY2	Q6AND8	D2PM25	A6W502	Q825W9	A3PTC5
Q73NM9	B8GBY7	A9WE08	Q82PG5	B8FDR8	D3Q282	D2SF18	Q9KYN1	A1TBM8
A0QEI1	Q82AS3	C6WS92	Q0RGG3	B1VMN8	C9RA10	A6Q8L7	B0SSR2	C4L9K5
Q73Y79	C9ZHE8	A8KYM8	A8L4M0	C7Q970	Q0B0Q4	C0QXT6	B0SHF1	Q0A9X1
A4TD81	C9YSU3	Q2J5P2	Q0RGJ1	A4TAL3	D3T500	B8FPY1	B0SQK1	D3SAC2
C6WEM1	D1ABE6	Q0RBZ2	A8LFK8	A1T9E2	B0K5A0	Q24RC4	B0SC43	D3RSJ0
B2HK94	D2B930	O86807	A6WAQ0	A1UGG8	B0KC31	D1B808	B0SKH3	Q2WAY4
A0Q9X6	Q47MZ6	Q82K90	A6W9U9	A3Q021	Q8R7K8	Q72RE9	B0SC44	Q2W1L8
Q744G6	D3EZ89	C9Z231	D3Q014	Q1B8I9	A3DIV1	Q8F4B9	B0SKH4	B0U8E2
Q5YUS9	Q0REY5	B1VXY7	A8LWJ7	A0R5B4	B8I8U8	Q04RR2	B0S9I1	B1M5V5
C6WBS8	C9ZEV0	D1A527	A4X123	A0QKE5	A6TJP2	Q051V9	B0SS70	Q01TV5
A6WG71	Q82LV8	C7QHG1	C7PY10	B2HEL4	A8MK28	A9KR59	B0SE51	A7H694
C7R2Q9	Q9ZBJ0	Q47T92	C9ZHI0	A0PRI4	C9XS94	C4ZC33	B0SMN4	C0QZI2
D1BEX4	C7Q878	B1VY32	D2B6I8	Q73UH7	C9YRV9	C9XN55	Q8F2U2	Q30WV5
D1C013	Q47P32	Q82BY9	Q9KZX9	Q5Z3J7	Q180Y8	C9YPQ8	Q72SQ8	C4XPH0
C5C336	Q0RG97	C9Z983	Q93RS3	Q9RD37	B2A3Q1	Q183C1	B0SS36	D5EXZ2
A6WFJ6	C7Q0Q0	Q9RDD1	C9Z7Z4	B1VRZ5	B8FZC8	B0SE61	B0S9E7	B9L9S3
Q93J36	C5BXY5	D1BDR2	D2AZA0	D1BJ18	Q251Q4	B0SMP4	B0SBF1	B9LAC6
C9ZC38	Q47TC9	A6WFF4	C7Q9G5	D1C0A5	Q2RM97	D4H5L9	B0SJN1	B0S9D2
Q82FM3	D1A6F3	Q9L195	B1VS28	Q1B529	B2A261	D3P8R0	Q04VU0	B0SS21
B1VP70	D2B9K4	C7QKM9	O69922	A1UK08	D0MEI0	Q04VZ7	Q04XM9	B1XIB2
B1VQW7	A1SHZ8	Q8CJV8	Q82NG9	A3Q3G3	B3QTE8	Q04XH5	Q8F082	C6C148
Q9F322	D3Q8A2	B1W4K7	B1W3X2	C9Z4I5	C0QJS4	Q72MB5	Q72UR4	A6VXG9
Q82F69	D2PWY5	Q1D3P3	Q99QI4	Q828C5	B0SAT4	Q8EYV6	Q8F451	Q11YM9
C9Z8T8	A1UNM8	Q0RBR8	C9ZHK8	Q9RKM0	B0SJJ7	B0SH33	Q72RL5	B2S2G6
Q82QZ5	Q1B1H2	Q2J7Y6	Q9L0E7	C9ZFG8	A6LR76	B0SQP8	B0SBJ3	D4GA28
C9YYN7	A3Q825	D0LQ54	O54162	B1VR74	B8FVN6	Q3AFK0	B0SJ83	O83248
Q9KYY8	C7MQ41	A5V5N4	B1VLU2	B1VLN2	Q24SD8	Q97EA9	B0SH46	Q73Q13
D2AY92	D2PQQ5	A6WEC2	B1VSZ0	Q9K406	B2S2G5	Q899H6	B0SQR1	Q07WT7
Q825F9	C9YVS2	D2SAD9	Q82F48	Q9L2J2	D4GA27	B1IGY5	Q8F9X0	B3E080
C9Z0B5	Q82PI0	C7Q6I9	C9Z8R0	C7Q5W1	O83247	A7GJC2	Q72W77	C0ZAI9
C9ZCM1	B1W4M4	B1VNX1	Q9F2J6	D0MFN4	Q73Q14	A5I7Q3	Q04X73	A3DCZ0
C9YVL8	Q5YUK5	Q82NZ8	C4XJ29	D0LJW5	C9RK37	A7FZB4	Q04WB0	Q4ZV66
D1A6V5	Q9X8X3	A6W4C1	C4XS68	C5AL39	C9RWV3	C1FND4	Q8F9W7	Q48KH7
B1VQK8	C7PZ92	D1BRL2	C4XIU4	D3P552	Q5KUC6	B1KTD0	Q72W74	Q884H6
Q9RJ90	C6WED1	A6W9K8	C4XGN8	B9KXP3	A4ITQ6	C3KVU8	Q04WA8	Q3K9G8
C9Z0B0	A3Q0M5	A8L1Z1	C6WS35	D1C2D8	B8FF95	A5N4K2	Q04X71	C3K5H7
Q825F3	A1UH23	Q0RPK3	D2B278	A7NFM2	A3DBJ5	B9DY64	B0SGG1	Q4KF92
Q9RJE1	Q1B7Y4	Q2JDT7	D1A8L6	A5V1Z3	A6TM29	A0PXM5	B0SPW2	B0KHA4
B1VRY7	A4TCY8	A6W4I3	D3FFH3	B9LEX5	B0SDX4	Q0SQ78	C0QXB7	A5W6E1
Q826A5	C6WQQ7	A0Q9X7	Q9FCG8	A9WCJ2	B0SMA6	Q0TMH9	B0SPK4	Q88KX4
C9Z530	B1VN23	Q744G5	Q82G89	B8GAL3	Q72PH5	Q8XHL0	B0SC17	B1J620
Q8CK42	Q9AJY2	B2HK93	C9ZH10	A9B613	Q8F6V3	A6LPK7	B0SJB2	Q1I7G4
Accession	Accession	Accession	Accession	Accession	Accession	Accession	Accession	Accession
B1VQ58	A1THC0	Q5YUT0	B1VS65	D1CFL4	Q04U89	B2TI21	B0SIR6	B7UWN8
Q0RR80	A4T484	A1SHC3	Q0RSX9	Q67LL4	Q053Q2	B2UXU1	B0SUE0	Q9I045
C7Q136	A1UIC1	Q0RTR0	Q2JGB5	C8W3S6	O83826	B8D062	B0S995	Q02NV5
B1W2P0	A3Q1T5	Q2JGM6	A8KY70	A5D5X2	B2S492	A4XFT5	B0SRS9	A6V3U1
D2AZK1	Q1B6Q4	A8L3H5	Q47ME5	A4J0S1	D4GBR5	B9MMD6	Q74CX0	A4XTM5
C6WD03	D2B1P6	Q2JCR0	A0LQX2	B1I1N1	Q73KV2	B0SAN4	B3E3L1	A4VK41
C1DP76	Q48GE8	A6WNJ8	B0K4D1	D2TAG9	Q0T5G2	Q5DYQ2	C7Q8E4	D0LLT0
Q21LQ5	Q884X2	A9L2U5	D3T5L5	B2VKX2	Q0TID6	B6EQT4	Q9F310	Q1CWB9
C5BR05	B0KQY8	A3D4E6	Q8RBW0	B5BI95	Q31ZS5	A1SQZ3	Q82CC2	D3NRF9
B3PDM6	A5W0K1	Q8EF68	B0KBV8	Q5PI86	Q32GX1	B1HSW9	C9Z7E5	A9GSF9
Q2SIH9	Q88EU0	A0KXD0	A3DCI6	A9MWN3	Q3Z0V0	A7H8G7	B1VXA0	D0LLS9
A1U0P5	B1JCG4	Q0HIE9	B2KCR0	B4SUE1	D3QR06	B1LWC5	A6WDU4	B0SE18
Q1QXI3	Q1I756	Q0HVI7	A4J4V9	B4TJN4	B2TZX9	B7KTW4	C0ZHF2	Q65N47
B8CL11	C5BSF6	A6W0H3	A5D6C1	B4TX65	B6I9V0	B7L1Q0	C6CRM2	A7Z1N1
A8H2D1	Q21IP0	D3RNM5	C5CFY3	B5F4J8	B7LXZ1	Q02BM8	D3E767	P17906
B0TMH5	B3PEZ3	C1D4M1	B8D0Z9	B5R3L9	C8TQP6	B2J7B8	Q9KGI3	A8FA75
B1KMD6	Q2SBW1	A6W6Q2	B8D0X1	B5R6K0	C8UNZ0	Q1INY6	D3FR20	D5D9Z1
A8FXR7	A1U253	Q7MQP8	B8HVP9	C9X5T4	C4ZTS8	C5A8M6	Q5WAE3	D5DWU2
A3QCR7	A0LDM2	B3E9J8	Q3A8P0	D0ZJ23	D2TL81	B2JKD7	C5D385	B8DG63
A3D6L5	A6W0W4	B8FFJ8	A7HJU9	Q7CQF1	B7LSF0	Q9RZT6	A4IJE0	C1L1G6
A6WQF1	Q21G04	A4SSK3	B7IGN2	Q8XGC1	A4WB97	A1TRF2	C9RXX3	Q721S0
B8EA20	C5BRQ3	A0KFC7	A6LKA9	B5FU40	D5C726	Q46RB3	Q5L3T6	D2P0E5
A9KVV4	Q2SPR3	A7IJ43	A8F5T7	C0Q380	B5XQ94	A9C0G6	B7GFJ1	D2PBR7
A0KUY7	A1WZ09	C6WNK5	A5IMG1	Q57NQ7	D3RAC0	Q13QY7	D5D977	Q8Y8K5
Q0HKM6	Q3IED7	Q4FPK0	B1LBG2	A9MPC1	A6TAL0	B2TGE3	D5DVN7	Q92DC0
Q0HWX7	Q5QZM7	A7HLR6	Q9X1E0	A8AG37	C9XTS5	A4VGB1	Q81J85	A0AH14
Q8ECE7	B4RXD7	Q6F892	B9K8G3	Q8FHX6	A7MMI3	Q3KBI0	B7HJ01	D3ULG5
A4Y8I4	Q15VH2	B0VV63	B8DZB4	B7MU21	A1JQA6	Q4US58	B7ISX2	Q5WJU9
A1RI05	A5F188	A3M2C6	B5YCN3	B7UQC7	B1JLE6	Q8PBE8	B9IZE5	D3FRY8
A1S7W6	C3LWZ7	B0V7P2	C4XH75	D2NHY2	A4TJ99	B0RY09	Q73FE6	Q9KFE9
Q07ZB9	C3NYN3	B2HTK0	Q3A3I2	A1AAF9	A9R9A7	Q8PN03	Q81VX8	Q8CXL5
Q12PI4	Q9KKL7	B7GZX5	A0LJD0	B7MKY7	D0JLX3	Q3BW10	Q63HD7	A7NNS9
B0SID6	Q7MBQ8	B7I6B8	B0SGH8	D5D152	D0JVF0	C7Q134	Q6HPV5	A5UVM2
B0SU02	Q8D4X9	C6XM12	B0SQ38	Q1RCK3	Q1C7S5	B1W2N8	B7HPX3	B8G855
B9M3D6	D3RPD9	D4H4G9	B0SCX6	A7ZL08	Q1CJ61	C6WD05	A0R8D4	A9WE48
C0QDZ1	A0LBV4	D4H1L1	B0SLF3	A7ZZH2	Q7CII2	D2AZK3	B7JK69	B9LIW9
C7LV69	A0LA49	Q30U42	Q821H5	B1ITL9	B2K3T0	Q0RR82	C1ESZ2	A9B320
C4XQQ3	A0L8E1	B9L8A4	Q5L4S3	B1LH66	Q66AN1	C9Z1Q0	C3LJ35	Q2RIF7
C0QFH6	A0LDH6	Q7M9T6	Q9Z7B4	B1XAS7	A7FI66	Q82P36	C3P9K8	C6VTH3
A8ZSN7	A0LAN5	A0LC21	D0ZZP1	B5YYE0	A8GFC1	Q9K4J3	A9VN75	C7PB89
C6BSJ6	Q47J75	A0L4R7	Q9PJF1	B7LHH8	C6CIJ9	C7MYT3	A7GJX4	C6XX25
A0LC69	Q7NSC1	A6TVD0	C4Z435	B7N446	D2C0T1	Q67JG8	Q65PF7	A5FF68
A4VMN3	Q7NUQ3	B2A7U2	Q6MQB5	B7NVK4	C6C5V8	B0TBN3	P37475	Q11VS7
A4XW58	Q47JW6	B1KSZ3	Q1ITF7	C5W3C9	C6DGX1	A7H8X2	A7Z0I7	B0UCZ8
B7V4P7	Q8F0P2	C3KX66	Q04YS8	C6EGN2	Q6D4R0	B4UFT5	A8F931	Q1IIM2
Q02QI0	Q04YM8	A7GE76	Q04UP8	C6UGA0	D0KDQ4	B8JEJ6	Q8EU21	A4SJ93
Accession	Accession	Accession	Accession	Accession	Accession	Accession	Accession	Accession
Q9HYP9	Q04UU9	C1FNX0	Q8F0H9	C6US48	C5BD90	Q2IPG2	C8WQT0	A0KNX4
A6V282	Q04UV0	B1IM99	Q72UH9	C8U6Z7	D3V1L8	Q47MT6	Q8D7S3	C5B8U4
C1DQE9	Q04YM7	A5I2V4	B0SA07	D2ADM1	B4EXS4	D1AA04	Q7MET7	A1VV61
Q4KG63	Q8F0P1	A7FUN5	B0SSD9	D3H2L7	D0MFG2	D2BCH5	B1I2G2	D3UV57
Q3KG21	C7MYT2	B8I4Y2	D4GG11	P0AEV1	Q2S2V0	A0LVA9	C9R9C1	B0B8G3
C3K0T9	B3PLM0	A9KQH2	D4IEA2	P0AEV2	C6VVZ8	D2PTL6	Q8RAY2	B0BA42
Q4ZQT9	B8EAC7	D1AQP3	D4I3X6	P0AEV3	B5EVH2	A1SME6	D0LVG9	O84593
C4PPX5	Q3KLA8	C4PNA0	Q256G7

## Sheet: Table E
Table E: Bacterial species positive for Bacterial Group II and Bacterial Group I
		PP2C Sequences
	Bacterial Group II Species				Bacterial Group I Species
	381 total species				414 total species
	Acaryochloris marina				Acaryochloris marina
	Acidithiobacillus ferrooxidans				Acetobacter pasteurianus
	Acidobacteria bacterium				Acidaminococcus fermentans
	Acidobacterium capsulatum				Acidimicrobium ferrooxidans
	Acidothermus cellulolyticus				Acidiphilium cryptum
	Acidovorax avenae				Acidithiobacillus ferrooxidans
	Acinetobacter baumannii				Acidobacteria bacterium
	Acinetobacter sp.				Acidobacterium capsulatum
	Actinosynnema mirum				Acidothermus cellulolyticus
	Aeromonas hydrophila				Acidovorax avenae
	Aeromonas salmonicida				Acidovorax ebreus
	Agrobacterium radiobacter				Acidovorax sp.
	Akkermansia muciniphila				Acinetobacter sp.
	Alicyclobacillus acidocaldarius				Actinosynnema mirum
	Aliivibrio salmonicida				Agrobacterium tumefaciens
	Alkalilimnicola ehrlichei				Agrobacterium vitis
	Alkaliphilus metalliredigens				Akkermansia muciniphila
	Alkaliphilus oremlandii				Alcanivorax borkumensis
	Allochromatium vinosum				Alicyclobacillus acidocaldarius
	Alteromonas macleodii				Aliivibrio salmonicida
	Ammonifex degensii				Alkalilimnicola ehrlichei
	Anabaena variabilis				Alkaliphilus metalliredigens
	Anaerocellum thermophilum				Alkaliphilus oremlandii
	Anaerococcus prevotii				Allochromatium vinosum
	Anaeromyxobacter dehalogenans				Alteromonas macleodii
	Anaeromyxobacter sp.				Ammonifex degensii
	Anoxybacillus flavithermus				Anabaena variabilis
	Aromatoleum aromaticum				Anaerocellum thermophilum
	Arthrobacter aurescens				Anaerococcus prevotii
	Arthrobacter chlorophenolicus				Anaeromyxobacter dehalogenans
	Arthrobacter sp.				Anaeromyxobacter sp.
	Atopobium parvulum				Anoxybacillus flavithermus
	Azorhizobium caulinodans				Aquifex aeolicus
	Azospirillum sp.				Aromatoleum aromaticum
	Azotobacter vinelandii				Arthrobacter aurescens
	Bacillus amyloliquefaciens				Arthrobacter chlorophenolicus
	Bacillus anthracis				Arthrobacter sp.
	Bacillus cereus				Atopobium parvulum
	Bacillus clausii				Azoarcus sp.
	Bacillus halodurans				Azorhizobium caulinodans
	Bacillus licheniformis				Azospirillum sp.
	Bacterial Group II Species				Bacterial Group I Species
	Bacillus megaterium				Azotobacter vinelandii
	Bacillus pseudofirmus				Bacillus amyloliquefaciens
	Bacillus pumilus				Bacillus anthracis
	Bacillus subtilis				Bacillus cereus
	Bacillus thuringiensis				Bacillus clausii
	Bacillus weihenstephanensis				Bacillus halodurans
	Bacteroides fragilis				Bacillus licheniformis
	Bdellovibrio bacteriovorus				Bacillus megaterium
	Beutenbergia cavernae				Bacillus pseudofirmus
	Bordetella avium				Bacillus pumilus
	Bordetella bronchiseptica				Bacillus subtilis
	Bordetella parapertussis				Bacillus thuringiensis
	Bordetella pertussis				Bacillus weihenstephanensis
	Borrelia duttonii				Bacteroides thetaiotaomicron
	Borrelia hermsii				Bdellovibrio bacteriovorus
	Borrelia recurrentis				Beutenbergia cavernae
	Borrelia turicatae				Bifidobacterium adolescentis
	Brachyspira hyodysenteriae				Bifidobacterium animalis
	Bradyrhizobium sp.				Bifidobacterium dentium
	Brevibacillus brevis				Bifidobacterium longum
	Burkholderia glumae				Bordetella petrii
	Burkholderia phymatum				Brachybacterium faecium
	Burkholderia phytofirmans				Brachyspira hyodysenteriae
	Burkholderia xenovorans				Bradyrhizobium japonicum
	Caldicellulosiruptor saccharolyticus				Brevibacillus brevis
	Carboxydothermus hydrogenoformans				Burkholderia phymatum
	Catenulispora acidiphila				Burkholderia phytofirmans
	Cellvibrio japonicus				Burkholderia pseudomallei
	Chitinophaga pinensis				Burkholderia xenovorans
	Chlamydia muridarum				Caldicellulosiruptor saccharolyticus
	Chlamydia pneumoniae				Carboxydothermus hydrogenoformans
	Chlamydia trachomatis				Catenulispora acidiphila
	Chlamydophila abortus				Cellvibrio japonicus
	Chlamydophila caviae				Chitinophaga pinensis
	Chlamydophila felis				Chlamydia muridarum
	Chlamydophila pneumoniae				Chlamydia pneumoniae
	Chlorobium limicola				Chlamydia trachomatis
	Chlorobium phaeobacteroides				Chlamydophila abortus
	Chloroflexus aggregans				Chlamydophila caviae
	Chloroflexus aurantiacus				Chlamydophila felis
	Chloroherpeton thalassium				Chlamydophila pneumoniae
	Chromobacterium violaceum				Chlorobium phaeobacteroides
	Chromohalobacter salexigens				Chloroflexus aggregans
	Citrobacter koseri				Chloroflexus aurantiacus
	Citrobacter rodentium				Chromobacterium violaceum
	Clavibacter michiganensis				Chromohalobacter salexigens
	Bacterial Group II Species				Bacterial Group I Species
	Clostridium acetobutylicum				Clavibacter michiganensis
	Clostridium beijerinckii				Clostridiales genomosp.
	Clostridium botulinum				Clostridium acetobutylicum
	Clostridium cellulolyticum				Clostridium beijerinckii
	Clostridium difficile				Clostridium botulinum
	Clostridium kluyveri				Clostridium cellulolyticum
	Clostridium novyi				Clostridium difficile
	Clostridium perfringens				Clostridium kluyveri
	Clostridium phytofermentans				Clostridium novyi
	Clostridium tetani				Clostridium perfringens
	Clostridium thermocellum				Clostridium phytofermentans
	Conexibacter woesei				Clostridium tetani
	Corynebacterium efficiens				Clostridium thermocellum
	Cronobacter turicensis				Colwellia psychrerythraea
	Cupriavidus pinatubonensis				Conexibacter woesei
	cyanobacterium UCYN-A				Coprothermobacter proteolyticus
	Cyanothece sp.				Corynebacterium aurimucosum
	Cytophaga hutchinsonii				Corynebacterium diphtheriae
	Dechloromonas aromatica				Corynebacterium efficiens
	Deferribacter desulfuricans				Corynebacterium glutamicum
	Deinococcus radiodurans				Corynebacterium jeikeium
	Delftia acidovorans				Corynebacterium kroppenstedtii
	Denitrovibrio acetiphilus				Corynebacterium urealyticum
	Desulfatibacillum alkenivorans				Cronobacter turicensis
	Desulfitobacterium hafniense				Cryptobacterium curtum
	Desulfobacterium autotrophicum				Cupriavidus necator
	Desulfococcus oleovorans				Cupriavidus pinatubonensis
	Desulfohalobium retbaense				Cupriavidus taiwanensis
	Desulfomicrobium baculatum				Cyanothece sp.
	Desulforudis audaxviator				Dechloromonas aromatica
	Desulfotalea psychrophila				Deinococcus deserti
	Desulfotomaculum acetoxidans				Deinococcus geothermalis
	Desulfotomaculum reducens				Deinococcus radiodurans
	Desulfovibrio desulfuricans				Delftia acidovorans
	Desulfovibrio magneticus				Desulfatibacillum alkenivorans
	Desulfovibrio salexigens				Desulfitobacterium hafniense
	Desulfovibrio vulgaris				Desulfobacterium autotrophicum
	Dickeya dadantii				Desulfococcus oleovorans
	Dickeya zeae				Desulforudis audaxviator
	Dictyoglomus thermophilum				Desulfotalea psychrophila
	Dictyoglomus turgidum				Desulfotomaculum acetoxidans
	Dinoroseobacter shibae				Desulfotomaculum reducens
	Dyadobacter fermentans				Desulfovibrio desulfuricans
	Edwardsiella ictaluri				Desulfovibrio salexigens
	Edwardsiella tarda				Eggerthella lenta
	Eggerthella lenta				Elusimicrobium minutum
	Bacterial Group II Species				Bacterial Group I Species
	Elusimicrobium minutum				Enterobacter cloacae
	Enterobacter cloacae				Enterobacter sakazakii
	Enterobacter sakazakii				Enterococcus faecalis
	Enterobacter sp.				Erwinia amylovora
	Erwinia amylovora				Erwinia pyrifoliae
	Erwinia carotovora				Erwinia tasmaniensis
	Erwinia pyrifoliae				Escherichia coli
	Erwinia tasmaniensis				Eubacterium eligens
	Escherichia coli				Eubacterium rectale
	Escherichia fergusonii				Exiguobacterium sibiricum
	Eubacterium eligens				Exiguobacterium sp.
	Eubacterium rectale				Fibrobacter succinogenes
	Exiguobacterium sibiricum				Finegoldia magna
	Exiguobacterium sp.				Frankia alni
	Fervidobacterium nodosum				Frankia sp.
	Fibrobacter succinogenes				Gardnerella vaginalis
	Finegoldia magna				Gemmatimonas aurantiaca
	Flavobacterium johnsoniae				Geobacillus kaustophilus
	Frankia alni				Geobacillus sp.
	Frankia sp.				Geobacillus thermodenitrificans
	Fusobacterium nucleatum				Geobacter lovleyi
	Gemmatimonas aurantiaca				Geobacter uraniireducens
	Geobacillus kaustophilus				Geodermatophilus obscurus
	Geobacillus sp.				Gloeobacter violaceus
	Geobacillus thermodenitrificans				Gordonia bronchialis
	Geobacter bemidjiensis				Haemophilus influenzae
	Geobacter lovleyi				Haemophilus parasuis
	Geobacter metallireducens				Haemophilus somnus
	Geobacter sp.				Hahella chejuensis
	Geobacter sulfurreducens				Haliangium ochraceum
	Geobacter uraniireducens				Halorhodospira halophila
	Geodermatophilus obscurus				Halothermothrix orenii
	Gloeobacter violaceus				Halothiobacillus neapolitanus
	Hahella chejuensis				Helicobacter pylori
	Haliangium ochraceum				Heliobacterium modesticaldum
	Halorhodospira halophila				Herminiimonas arsenicoxydans
	Halothermothrix orenii				Herpetosiphon aurantiacus
	Halothiobacillus neapolitanus				Hydrogenobacter thermophilus
	Heliobacterium modesticaldum				Hydrogenobaculum sp.
	Herminiimonas arsenicoxydans				Hyphomonas neptunium
	Herpetosiphon aurantiacus				Jannaschia sp.
	Hirschia baltica				Janthinobacterium sp.
	Idiomarina loihiensis				Jonesia denitrificans
	Jannaschia sp.				Kangiella koreensis
	Jonesia denitrificans				Kineococcus radiotolerans
	Kineococcus radiotolerans				Klebsiella pneumoniae
	Bacterial Group II Species				Bacterial Group I Species
	Klebsiella pneumoniae				Kocuria rhizophila
	Klebsiella variicola				Kribbella flavida
	Kosmotoga olearia				Kytococcus sedentarius
	Kribbella flavida				Lactobacillus acidophilus
	Laribacter hongkongensis				Lactobacillus brevis
	Lawsonia intracellularis				Lactobacillus casei
	Leptospira biflexa				Lactobacillus delbrueckii
	Leptospira borgpetersenii				Lactobacillus fermentum
	Leptospira interrogans				Lactobacillus gasseri
	Listeria innocua				Lactobacillus helveticus
	Listeria monocytogenes				Lactobacillus johnsonii
	Listeria seeligeri				Lactobacillus plantarum
	Listeria welshimeri				Lactobacillus reuteri
	Lysinibacillus sphaericus				Lactobacillus rhamnosus
	Macrococcus caseolyticus				Lactobacillus sakei
	Magnetococcus sp.				Lactobacillus salivarius
	Magnetospirillum magneticum				Lactococcus lactis
	Maricaulis maris				Leifsonia xyli
	Marinobacter aquaeolei				Leptospira borgpetersenii
	Marinomonas sp.				Leptospira interrogans
	Methylacidiphilum infernorum				Leptothrix cholodnii
	Methylobacterium chloromethanicum				Leptotrichia buccalis
	Methylobacterium radiotolerans				Leuconostoc citreum
	Methylobacterium sp.				Leuconostoc mesenteroides
	Methylococcus capsulatus				Listeria innocua
	Microcystis aeruginosa				Listeria monocytogenes
	Moorella thermoacetica				Listeria seeligeri
	Mycobacterium avium				Listeria welshimeri
	Mycobacterium bovis				Lysinibacillus sphaericus
	Mycobacterium gilvum				Macrococcus caseolyticus
	Mycobacterium marinum				Magnetococcus sp.
	Mycobacterium paratuberculosis				Marinobacter aquaeolei
	Mycobacterium smegmatis				Marinomonas sp.
	Mycobacterium sp.				Meiothermus ruber
	Mycobacterium tuberculosis				Mesoplasma florum
	Mycobacterium ulcerans				Methylibium petroleiphilum
	Mycobacterium vanbaalenii				Methylobacillus flagellatus
	Myxococcus xanthus				Methylobacterium chloromethanicum
	Nakamurella multipartita				Methylobacterium extorquens
	Natranaerobius thermophilus				Methylobacterium nodulans
	Nautilia profundicola				Methylobacterium radiotolerans
	Nitrosococcus oceani				Methylobacterium sp.
	Nocardia farcinica				Methylocella silvestris
	Nocardioides sp.				Methylococcus capsulatus
	Nostoc punctiforme				Methylotenera mobilis
	Nostoc sp.				Methylovorus sp.
	Bacterial Group II Species				Bacterial Group I Species
	Oceanobacillus iheyensis				Micrococcus luteus
	Opitutus terrae				Microcystis aeruginosa
	Paenibacillus sp.				Moorella thermoacetica
	Pantoea ananatis				Mycobacterium abscessus
	Parabacteroides distasonis				Mycobacterium avium
	Paracoccus denitrificans				Mycobacterium bovis
	Pectobacterium carotovorum				Mycobacterium gilvum
	Pectobacterium wasabiae				Mycobacterium leprae
	Pedobacter heparinus				Mycobacterium marinum
	Pelagibacter ubique				Mycobacterium paratuberculosis
	Pelobacter carbinolicus				Mycobacterium smegmatis
	Pelobacter propionicus				Mycobacterium sp.
	Pelodictyon luteolum				Mycobacterium tuberculosis
	Pelodictyon phaeoclathratiforme				Mycobacterium ulcerans
	Pelotomaculum thermopropionicum				Mycobacterium vanbaalenii
	Pirellula staleyi				Mycoplasma agalactiae
	Polaromonas sp.				Mycoplasma arthritidis
	Polaromonas naphthalenivorans				Mycoplasma capricolum
	Prevotella ruminicola				Mycoplasma gallisepticum
	Prochlorococcus marinus				Mycoplasma genitalium
	Proteus mirabilis				Mycoplasma hominis
	Protochlamydia amoebophila				Mycoplasma mobile
	Pseudoalteromonas atlantica				Mycoplasma mycoides
	Pseudoalteromonas haloplanktis				Mycoplasma penetrans
	Pseudomonas aeruginosa				Mycoplasma pneumoniae
	Pseudomonas entomophila				Mycoplasma pulmonis
	Pseudomonas fluorescens				Mycoplasma synoviae
	Pseudomonas mendocina				Myxococcus xanthus
	Pseudomonas putida				Nakamurella multipartita
	Pseudomonas stutzeri				Natranaerobius thermophilus
	Pseudomonas syringae				Nitratiruptor sp.
	Psychromonas ingrahamii				Nitrosospira multiformis
	Ralstonia metallidurans				Nocardia farcinica
	Rhizobium etli				Nocardioides sp.
	Rhizobium leguminosarum				Nostoc punctiforme
	Rhizobium loti				Nostoc sp.
	Rhizobium meliloti				Novosphingobium aromaticivorans
	Rhizobium sp.				Oceanobacillus iheyensis
	Rhodobacter sphaeroides				Oenococcus oeni
	Rhodococcus sp.				Opitutus terrae
	Rhodopirellula baltica				Paenibacillus sp.
	Rhodopseudomonas palustris				Pantoea ananatis
	Rhodospirillum rubrum				Parabacteroides distasonis
	Rhodothermus marinus				Paracoccus denitrificans
	Roseiflexus castenholzii				Parvibaculum lavamentivorans
	Roseiflexus sp.				Pectobacterium wasabiae
	Bacterial Group II Species				Bacterial Group I Species
	Roseobacter denitrificans				Pediococcus pentosaceus
	Rubrobacter xylanophilus				Pedobacter heparinus
	Saccharomonospora viridis				Pelodictyon phaeoclathratiforme
	Saccharophagus degradans				Pelotomaculum thermopropionicum
	Saccharopolyspora erythraea				Persephonella marina
	Salinibacter ruber				Photobacterium profundum
	Salinispora arenicola				Photorhabdus luminescens
	Salinispora tropica				Pirellula staleyi
	Salmonella agona				Polaromonas naphthalenivorans
	Salmonella arizonae				Polaromonas sp.
	Salmonella choleraesuis				Prevotella ruminicola
	Salmonella dublin				Propionibacterium acnes
	Salmonella enteritidis				Protochlamydia amoebophila
	Salmonella gallinarum				Pseudoalteromonas atlantica
	Salmonella heidelberg				Pseudomonas aeruginosa
	Salmonella newport				Pseudomonas entomophila
	Salmonella paratyphi				Pseudomonas fluorescens
	Salmonella schwarzengrund				Pseudomonas mendocina
	Salmonella typhi				Pseudomonas putida
	Salmonella typhimurium				Pseudomonas stutzeri
	Sanguibacter keddieii				Pseudomonas syringae
	Sebaldella termitidis				Psychrobacter arcticus
	Serratia proteamaculans				Psychrobacter cryohalolentis
	Shewanella amazonensis				Psychrobacter sp.
	Shewanella baltica				Psychromonas ingrahamii
	Shewanella denitrificans				Ralstonia metallidurans
	Shewanella frigidimarina				Ralstonia pickettii
	Shewanella halifaxensis				Ralstonia solanacearum
	Shewanella loihica				Renibacterium salmoninarum
	Shewanella oneidensis				Rhizobium etli
	Shewanella pealeana				Rhizobium leguminosarum
	Shewanella piezotolerans				Rhizobium loti
	Shewanella putrefaciens				Rhodobacter sphaeroides
	Shewanella sediminis				Rhodococcus erythropolis
	Shewanella sp.				Rhodococcus opacus
	Shewanella woodyi				Rhodococcus sp.
	Shigella boydii				Rhodoferax ferrireducens
	Shigella dysenteriae				Rhodopirellula baltica
	Shigella flexneri				Rhodopseudomonas palustris
	Shigella sonnei				Roseiflexus castenholzii
	Silicibacter pomeroyi				Roseiflexus sp.
	Silicibacter sp.				Rothia mucilaginosa
	Sinorhizobium medicae				Rubrobacter xylanophilus
	Solibacter usitatus				Ruthia magnifica
	Sorangium cellulosum				Saccharomonospora viridis
	Sphaerobacter thermophilus				Saccharophagus degradans
	Bacterial Group II Species				Bacterial Group I Species
	Sphingomonas wittichii				Saccharopolyspora erythraea
	Stackebrandtia nassauensis				Salinibacter ruber
	Staphylococcus aureus				Salinispora arenicola
	Staphylococcus carnosus				Salinispora tropica
	Staphylococcus epidermidis				Salmonella typhi
	Staphylococcus haemolyticus				Sanguibacter keddieii
	Staphylococcus lugdunensis				Sebaldella termitidis
	Staphylococcus saprophyticus				Serratia proteamaculans
	Streptobacillus moniliformis				Shewanella denitrificans
	Streptomyces avermitilis				Shewanella frigidimarina
	Streptomyces coelicolor				Shewanella halifaxensis
	Streptomyces griseus				Shewanella pealeana
	Streptomyces scabies				Shewanella piezotolerans
	Streptosporangium roseum				Shewanella sediminis
	Sulfurimonas denitrificans				Shewanella sp.
	Sulfurovum sp.				Shewanella woodyi
	Symbiobacterium thermophilum				Sideroxydans lithotrophicus
	Synechococcus elongatus				Silicibacter pomeroyi
	Synechococcus sp.				Slackia heliotrinireducens
	Synechocystis sp.				Solibacter usitatus
	Syntrophobacter fumaroxidans				Sorangium cellulosum
	Syntrophomonas wolfei				Sphaerobacter thermophilus
	Syntrophus aciditrophicus				Spirosoma linguale
	Teredinibacter turnerae				Stackebrandtia nassauensis
	Thermanaerovibrio acidaminovorans				Staphylococcus aureus
	Thermoanaerobacter italicus				Staphylococcus carnosus
	Thermoanaerobacter pseudethanolicus				Staphylococcus epidermidis
	Thermoanaerobacter sp.				Staphylococcus haemolyticus
	Thermoanaerobacter tengcongensis				Staphylococcus lugdunensis
	Thermobaculum terrenum				Staphylococcus saprophyticus
	Thermobifida fusca				Stenotrophomonas maltophilia
	Thermomicrobium roseum				Streptococcus agalactiae
	Thermomonospora curvata				Streptococcus dysgalactiae
	Thermosipho africanus				Streptococcus equi
	Thermosipho melanesiensis				Streptococcus gallolyticus
	Thermosynechococcus elongatus				Streptococcus gordonii
	Thermotoga lettingae				Streptococcus mitis
	Thermotoga maritima				Streptococcus mutans
	Thermotoga neapolitana				Streptococcus pneumoniae
	Thermotoga petrophila				Streptococcus pyogenes
	Thermotoga sp.				Streptococcus sanguinis
	Thioalkalivibrio sp.				Streptococcus suis
	Thiomicrospira crunogena				Streptococcus thermophilus
	Tolumonas auensis				Streptococcus uberis
	Treponema denticola				Streptomyces avermitilis
	Treponema pallidum				Streptomyces coelicolor
	Bacterial Group II Species				Bacterial Group I Species
	Trichodesmium erythraeum				Streptomyces griseus
	Vibrio cholerae				Streptomyces scabies
	Vibrio fischeri				Streptosporangium roseum
	Vibrio harveyi				Sulfurovum sp.
	Vibrio parahaemolyticus				Symbiobacterium thermophilum
	Vibrio sp.				Synechococcus elongatus
	Vibrio vulnificus				Synechococcus sp.
	Wolinella succinogenes				Synechocystis sp.
	Xanthobacter autotrophicus				Syntrophobacter fumaroxidans
	Xanthomonas albilineans				Syntrophomonas wolfei
	Xanthomonas axonopodis				Teredinibacter turnerae
	Xanthomonas campestris				Thauera sp.
	Xanthomonas oryzae				Thermanaerovibrio acidaminovorans
	Xenorhabdus bovienii				Thermoanaerobacter italicus
	Xylanimonas cellulosilytica				Thermoanaerobacter pseudethanolicus
	Yersinia enterocolitica				Thermoanaerobacter sp.
	Yersinia pestis				Thermoanaerobacter tengcongensis
	Yersinia pseudotuberculosis				Thermobaculum terrenum
					Thermobifida fusca
					Thermocrinis albus
					Thermomicrobium roseum
					Thermomonospora curvata
					Thermosynechococcus elongatus
					Thermus thermophilus
					Thioalkalivibrio sp.
					Thiobacillus denitrificans
					Tolumonas auensis
					Trichodesmium erythraeum
					Tropheryma whipplei
					Ureaplasma parvum
					Ureaplasma urealyticum
					Variovorax paradoxus
					Veillonella parvula
					Verminephrobacter eiseniae
					Vesicomyosocius okutanii
					Vibrio fischeri
					Vibrio parahaemolyticus
					Vibrio sp.
					Vibrio splendidus
					Vibrio vulnificus
					Xanthobacter autotrophicus
					Xanthomonas albilineans
					Xanthomonas axonopodis
					Xanthomonas campestris
					Xanthomonas oryzae
					Xenorhabdus bovienii
					Bacterial Group I Species
					Xylanimonas cellulosilytica
					Xylella fastidiosa
					Yersinia pestis
					Yersinia pseudotuberculosis
					Zunongwangia profunda

## Sheet: Table F
Table F: Subcellular Localization Predictions for PP2C7 Sequences from Photosynthetic Organisms
Protein	TargetP	WoLF PSort	PREDOTAR	Protein Prowler	PredSL	SLP-Local	SherLoc2	iPSORT	PCLR	MITOPROT	Consensus	PredAlgo	Final Prediction
	cTP(Ch), mTP(M), SP(S), Other(O)	Chloro(Ch), Mito(M), Cytoskel(Ck), Cyto(Cy), Nuc(N), Vac(V), Per(P), PlasM(PM)	Chloro(Ch), Mito(M), ER, Other(O)	cTP(Ch), mTP(M), SP(S), Other(O)	cTP(Ch), mTP(M), SP(S), Other(O)	Chloro(Ch), Mito(M), Cyto(Cy), Nuc(N), SP(S)	Chloro(Ch), Mito(M), Per(Px), PlMemb(PM)Cyto(Cy), Nuc(N), SP(S), Golgi(G)	cTP(Ch), mTP(M), SP(S), None(-)	cTP (Ch), No cTP (NCh), NotApplicable (N/A)	mTP, No	Mito (M), Chloro (Ch), Cyto (Cy), SP (S)	Mito(M), Chloro(Ch),SP(S), Other(O)	Mito (M), Chloro (Ch), Cyto (Cy), SP (S)
Photosynthetic Eukaryotes
182 seqs, 97 M or Ch
Protists
10 Seqs, 6 M or Ch (5M, 1Ch)
Cm177C	M4 (0.449)	Ch14	M? (0.23)	M (0.66)	M (0.999)	Ch (-0.269) R1	M (0.84); Ch (0.14)	M	Ch (0.569)	0.7087	M	N/A	M
Bn128656	O5 (0.306)	N8	O (0.95)	O (0.88)	O	N/Cy (0.051) R1	Cy (0.85); N (0.06)	Ch	NCh (0.014)	0.0301	Cy>N	N/A	Cy>N
Bn133658	O2 (0.897)	Cy5	O (0.98)	O (0.94)	O	N/Cy (2.49) R4	Cy (0.85); N (0.1)	―	NCh (0.003)	0.0068	Cy	N/A	Cy
Bn22912	O2 (0.899)	N5; Cy5	O (0.99)	O (0.92)	O	N/Cy (1.066) R2	Cy (0.78); Px (0.11)	―	NCh (0.002)	0.0075	Cy>N	N/A	Cy>N
Bn67247	O3 (0.770)	Ch5	M (0.50)	O (0.45)	M (0.993)	M (0.545) R1	Cy (0.79); M (0.07)	M	NCh (0.140)	0.0039	M>Cy	N/A	M>Cy
Bn72159	M1 (0.882)	Ch9	ER? (0.44)	M (0.96)	M (0.999)	M (0.176) R1	G (0.33); S (0.28)	M	Ch (0.728)	0.8987	M>Ch,S	N/A	M>Ch,S
Bn86085	M5 (0.799)	Ch7	M? (0.24)	M (0.90)	M (0.976)	M (0.492) R2	S (0.46); G (0.22)	M	NCh (0.329)	0.0341	M	N/A	M
Bn90739	Ch5 (0.511)	Ch14	Ch (0.60)	M (0.76)	M (0.672)	Ch (0.295) R2	Ch (0.59); Cy (0.25)	Ch	Ch (0.566)	0.8978	Ch>M	N/A	Ch>M
TpB8BUE5	M1 (0.935)	M18	M (0.79)	M (0.92)	M (0.980)	M (0.524) R1	M (0.6); Cy (0.27)	M	NCh (0.006)	0.9575	M	N/A	M
TpB8C6M9	M3 (0.696)	M14.5	O (0.97)	O (0.75)	O	N/Cy (0.309) R1	Cy (0.54); N (0.45)	M	NCh (0.015)	0.7526	Cy>M	N/A	Cy>M
Assemblage A
44 Seqs: 31 Ch, 9 Cy, 3 M, 1S
70.5% Chloroplastic (31/44)
Associated Green Algae
16 Seqs: 10 C; 4 Cy; 1 M; 1S
Bp7512291	Ch2 (0.963)	Ch13	Ch (0.96)	Ch (0.99)	Ch (0.99)	Ch (1.615) R4	Ch (0.73)	Ch	Ch (0.996)	0.9843	Ch	M	Ch
OlA4RV46	M4 (0.705)	Ch11	M (0.72)	M (0.99)	M (0.999)	M (2.149) R4	N (0.65)	M	Ch (0.487)	0.9904	M	Ch	Ch
Cr1g009700	Ch5 (0.192)	PM6	O (0.99)	M (0.58)	M (0.796)	S (-0.555) R1	M (0.58); Cy (0.28)	―	NCh (0.028)	0.1704	M>Cy	Ch	Ch
Cr1g010250	O5 (0.361)	N7; Ch5	O (0.99)	O (0.71)	O	N/Cy (-0.016) R1	M (0.97); Cy (0.01)	―	NCh (0.005)	0.1439	Cy>N	Ch	Ch
Cr3g158050	O5 (0.402)	N11	O (0.96)	M (0.85)	M (0.821)	M (0.096) R1	Cy (0.51)	M	Ch (0.616)	0.4727	M>Cy	Ch	Ch
Cr6g257850	M4 (0.389)	N6; Ch5	M? (0.26)	M (0.95)	M (0.999)	M (-0.736) R1	M (0.93); Cy (0.03)	M	Ch (0.621)	0.6183	M	Ch	Ch
Cr7g334750	O1 (0.931)	N9	O (0.99)	O (0.91)	O	N/Cy (2.086) R3	Cy (0.63); Ch (0.17)	―	NCh (0.006)	0.0008	Cy>N	Ch	Ch
Cv135009	S4 (0.581)	Ch11	O (0.94)	O (0.69)	S (0.949)	M (-0.219) R1	Px (0.90)	M	NCh (0.043)	0.0518	Unk	S	S
CvE1Z4W0	M3 (0.585)	Ch12	M (0.57)	M (0.84)	M (0.999)	M (0.543) R2	Ch (0.55); Cy (0.25)	M	Ch (0.607)	0.931	M	Ch	Ch
OtQ01BZ3	M4 (0.798)	Ch11	M (0.87)	M (0.97)	M (0.999)	M (1.21) R2	M (0.88); Ch (0.08)	Ch	Ch (0.853)	0.9604	M	Ch	Ch
OtQ01GJ0	O2 (0.810)	Ch6; Cy5	O (0.92)	O (0.92)	O	N/Cy (0.985) R2	Cy (0.75); N (0.21)	―	NCh (0.001)	0.0248	Cy	Cy	Cy
VcD8TUT2	M4 (0.509)	Ch9	O (0.96)	M (0.82)	M (1.000)	M (0.617) R3	M (0.86); Cy (0.07)	Ch	NCh (0.168)	0.3861	M>Ch	Cy	Cy
VcD8TXC0	M5 (0.591)	Ch9	M (0.62)	M (0.84)	M (0.999)	M (0.409) R1	M (0.41); PM ( 0.1)	M	NCh (0.102)	0.2336	M	Cy	Cy
VcD8UI13	M4 (0.618)	Ch13	Ch (0.67)	M (0.83)	M (0.999)	Ch (0.313) R1	Cy (0.96); Ch (0.02)	M	Ch (0.884)	0.5476	M,Ch	M	M
VcD8U9G1	M5 (0.481)	Ch8	O (0.80)	M (0.96)	M (0.999)	M (0.943) R3	Px (0.28); M (0.21)	―	NCh (0.281)	0.9654	M>Cy	Ch	Ch
VcD8U9G3	M3 (0.881)	N6; PM3	M? (0.49)	M (0.99)	M (0.981)	M (0.500) R1	M (0.88); Cy (0.06)	―	NCh (0.069)	0.1431	M	Cy	Cy
At2g30170 Group (Plants)
28 Seqs: 21 Ch; 5 Cy; 2 M
Ac00400441	Ch1 (0.935)	Ch10	Ch (0.60)	Ch (0.99)	Ch (0.999)	Ch (1.61) R3	Ch (0.76); Cy (0.1)	Ch	Ch (0.894)	0.7626	Ch	N/A	Ch
AlD7LBK9	M5 (0.600)	Ch7; M7	M? (0.34)	Ch (0.54); M (0.44)	M (0.911)	M (0.104) R1	Cy (0.55); N (0.35)	M	Ch (0.718)	0.409	M>Ch	N/A	M>Ch
At2g301701	Ch4 (0.583)	Ch11.5	M? (0.31)	Ch (0.81)	Ch (0.999)	M (-0.216) R1	Cy (0.45); N (0.28)	M	Ch (0.642)	0.7211	Ch>M	N/A	Ch>M
At2g301702	O2 (0.867)	Cy10	O (0.99)	O (0.93)	O	N/Cy (1.43) R3	Cy (0.85); N (0.09)	―	NCh (0.134)	0.0198	Cy	N/A	Cy
Bd2g039701	Ch4 (0.789)	Ch11	Ch (0.78)	Ch (0.98)	Ch (0.963)	Ch (1.43) R2	Cy (0.36); Ch (0.34)	M	Ch (0.996)	0.4696	Ch	N/A	Ch
Cp2.366	Ch2 (0.785)	Ch14	Ch (0.54)	Ch (0.83)	Ch (0.999)	Ch (0.353) R2	Cy (0.72); Ch (0.15)	Ch	Ch (0.791)	0.4306	Ch	N/A	Ch
Cs151870.1	Ch2 (0.936)	Ch14	Ch (0.94)	Ch (0.99)	Ch (0.999)	Ch (1.31) R3	Ch (0.41); Cy (0.3)	Ch	Ch (0.888)	0.1693	Ch	N/A	Ch
Gm18G057500	M5 (0.346)	Cy14	O (0.93)	O (0.63)	Ch (0.975)	N/Cy (0.056) R1	M (0.38)	―	NCh (0.267)	0.1193	Cy	N/A	Cy
Me012597m	Ch4 (0.473)	Ch9.5	O (0.82)	M (0.65)	S (0.583)	Ch (0.155) R1	Ch (0.73); Cy (0.14)	Ch	Ch (0.614)	0.4588	Ch	N/A	Ch
MgD00850.1	Ch4 (0.640)	Ch10	Ch (0.97)	Ch (0.88)	Ch (0.986)	Ch (0.293) R1	Ch (0.61); Cy (0.26)	Ch	Ch (0.848)	0.1559	Ch	N/A	Ch
Mt3g031360	Ch2 (0.726)	Ch10	Ch (0.72)	Ch (0.67)	Ch (0.949)	Ch (0.696) R2	N (0.35); Ch (0.23)	M	Ch (0.890)	0.5264	Ch	N/A	Ch
Os1g070901	Ch5 (0.777)	Ch11	Ch (0.74)	Ch (0.97)	Ch (0.991)	M (1.034) R1	Ch (0.5); M (0.31)	M	Ch (0.930)	0.3681	Ch	N/A	Ch
Ppa18043201	Ch5 (0.507)	Ch9; M5	O (0.76)	M (0.55); Ch (0.44)	M (0.999)	M (0.150) R1	Cy (0.59); N (0.19)	M	Ch (0.511)	0.6829	M>Ch	N/A	M>Ch
Ppa11G2700	O2 (0.751)	Cy3	O (0.93)	O (0.82)	S (0.991)	S (0.225) R1	Px (0.76)	―	NCh (0.005)	0.044	Cy	N/A	Cy
Ppe17663511	Ch5 (0.343)	Ch9	O (0.75)	Ch (0.88)	Ch (0.999)	Ch (0.444) R2	Ch (0.45); Cy (0.34)	M	Ch (0.643)	0.2251	Ch	N/A	Ch
PtB9GH69	Ch3 (0.847)	Ch11	M (0.51)	Ch (0.94)	Ch (0.978)	Ch (0.564) R1	M (0.72); Cy (0.12)	M	Ch (0.982)	0.9843	Ch>M	N/A	Ch>M
Pt282500.3	Ch3 (0.847)	Ch12	M (0.51)	Ch (0.94)	Ch (0.978)	Ch (0.953) R2	M (0.72); Cy (0.12)	M	Ch (0.982)	0.9843	Ch>M	N/A	Ch>M
Pt282500.4	Ch3 (0.847)	Ch13	M (0.51)	Ch (0.94)	Ch (0.978)	Ch (0.632) R2	M (0.72); Cy (0.12)	M	Ch (0.982)	0.9843	Ch>M	N/A	Ch>M
Pt282500.1	Ch3 (0.847)	Ch12	M (0.51)	Ch (0.94)	Ch (0.978)	Ch (0.976) R2	M (0.72); Cy (0.12)	M	Ch (0.982)	0.9843	Ch>M	N/A	Ch>M
Pt282500.6	O2 (0.837)	Cy11	O (0.99)	O (0.90)	O	N/Cy (0.364) R1	Cy (0.92); N (0.06)	―	NCh (0.010)	0.016	Cy	N/A	Cy
Pt282500.5	Ch3 (0.847)	Ch12	M (0.51)	Ch (0.94)	Ch (0.978)	Ch (1.444) R3	M (0.72); Cy (0.12)	M	Ch (0.982)	0.9843	Ch>M	N/A	Ch>M
RcB9RRI5	Ch3 (0.749)	Ch9	Ch (0.61)	Ch (0.87)	Ch (0.874)	Ch (0.338) R2	Ch (0.5); M (0.21)	M	Ch (0.703)	0.7144	Ch	N/A	Ch
Sb058700.1	Ch4 (0.792)	Ch8; M6	Ch (0.47)	Ch (0.97)	Ch (0.999)	Ch (0.612) R1	M (0.79); N (0.1)	M	Ch (0.986)	0.7795	Ch	N/A	Ch
Si014104m	Ch3 (0.830)	Ch11	Ch (0.90)	Ch (0.98)	Ch (0.999)	Ch (0.538) R1	Ch (0.43); Cy (0.24)	M	Ch (0.974)	0.9126	Ch	N/A	Ch
Si18177973	Ch3 (0.851)	Ch12	Ch (0.92)	S (0.64); M (0.23)	Ch (0.998)	Ch (0.618) R1	Ch (0.44); Cy (0.22)	M	Ch (0.989)	0.8985	Ch	N/A	Ch
VvD7SJQ3	Ch2 (0.876)	Cy7	Ch? (0.47)	M (0.95)	Ch (0.958)	Ch (0.546) R2	Ch (0.76); M (0.12)	Ch	Ch (0.866)	0.0964	Ch	N/A	Ch
Zm2G030961	Ch2 (0.818)	Ch6	Ch (0.90)	M (0.86)	Ch (0.999)	Ch (0.678) R2	Cy (0.55); Ch (0.31)	Ch	Ch (0.971)	0.0492	Ch	N/A	Ch
Zm2G030963	O2 (0.847)	Ch7	O (0.98)	O (0.92)	O	N/Cy (0.972) R2	Cy (0.49); Px (0.34)	―	NCh (0.007)	0.0197	Cy	N/A	Cy
Assemblage B
128 Seqs: 65 Cy; 30 M; 28 Ch; 5 Mixed predictions
74.2% Non-Chloroplastic (95/128)
Associated Green Algae
7 Seqs: 3 M; 2 Cy; 2 Ch
Cr1g036200	M3 (0.700)	Ch9; M4	M (0.56)	M (0.95)	M (0.999)	M (0.351) R2	M (0.95); Ch (0.01)	M	Ch (0.822)	0.987	M	M	M
Cr6g256300	M3 (0.777)	Ch14	Ch? (0.36)	M (0.60)	M (0.998)	M (0.413) R1	M (0.74); Ch (0.2)	M	Ch (0.873)	0.9794	M	M	M
CvE1ZHW0	O3 (0.662)	Ch6; Cy5	O (0.97)	O (0.85)	O	N/Cy (-0.098) R1	Px (0.72)	Ch	NCh (0.006)	0.0098	Cy	O	Cy
Ot32153	O2 (0.846)	N6	O (0.99)	O (0.93)	O	N/Cy (1.565) R2	Cy (0.53); N (0.44)	―	NCh (0.005)	0.0662	Cy>N	Cy	Cy
OtQ01BE9	Ch3 (0.657)	N4; Cy4	O (0.97)	M (0.69)	M (0.905)	Ch (-0.251) R1	N (0.77); Cy (0.22)	―	NCh (0.250)	0.4399	Unk	Ch	Ch
VcD8THL8	M2 (0.837)	Ch14	M? (0.38)	M (0.97)	M (0.999)	M (0.471) R2	Ch (0.98); M (0.02)	M	Ch (0.451)	0.8601	M	M	M
VcD8U5M4	Ch2 (0.844)	Ch12	Ch (0.93)	Ch (0.82)	O; M (0.547)	Ch (1.264) R2	M (0.74); Cy (0.18)	Ch	NCh (0.331)	0.9292	Ch>M	Ch	Ch
At4g33500 Group (All Plants)
28 Seqs: 15 Ch; 10 Cy; 2 M; 1 Ch,M
Ac01400573	Ch5 (0.252)	N9	Ch? (0.44)	O (0.55)	O	M (-0.488) R1	Ch (0.25); Cy (0.24)	M	NCh (0.289)	0.2529	Ch?	N/A	Ch?
AlD7M8Q5	Ch4 (0.624)	Ch11	Ch (0.73)	M (0.61); Ch (0.33)	Ch (0.964)	Ch (0.476) R2	Cy (0.42); Ch (0.3)	Ch	Ch (0.842)	0.2452	Ch	N/A	Ch
At4g335001	Ch3 (0.688)	Ch12.5	Ch (0.62)	Ch (0.71)	Ch (0.982)	Ch (0.435) R1	Cy (0.49); Ch (0.19)	Ch	Ch (0.664)	0.1222	Ch	N/A	Ch
Bd1g716901	Ch3 (0.714)	Ch7; Cy6	O (0.93)	Ch (0.55); O (0.27)	Ch (0.975)	N/Cy (0.221) R1	Cy (0.88); N (0.07)	Ch	NCh (0.178)	0.0875	Ch>Cy	N/A	Ch>Cy
Bd1g716902	Ch3 (0.714)	Ch6; Cy6	O (0.93)	Ch (0.55); O (0.27)	Ch (0.975)	N/Cy (-0.429) R1	Cy (0.88); N (0.07)	Ch	NCh (0.178)	0.0966	Ch>Cy	N/A	Ch>Cy
Bd3g255921	Ch2 (0.874)	Cy10	Ch? (0.26	Ch (0.70)	Ch (0.999)	Ch (0.273) R1	M (0.26)	Ch	Ch (0.971)	0.0056	Ch	N/A	Ch
Cp793.1	O3 (0.732)	Ch4; N4; Cy4	O (0.99)	O (0.92)	O	N/Cy (0.510) R2	Cy (0.75); N (0.16)	―	NCh (0.021)	0.429	Cy	N/A	Cy
Gm15G05230	Ch4 (0.647)	Ch13	M? (0.34)	M (0.83)	Ch (0.956)	S (-0.501) R1	M (0.25): N (0.24)	M	Ch (0.855)	0.7645	M>Ch	N/A	M>Ch
Mt2g008590	Ch2 (0.936)	Ch13	Ch (0.55)	Ch (0.90)	Ch (0.999)	Ch (0.841) R2	Ch (0.5); Cy (0.22)	M	Ch (0.937)	0.4791	Ch	N/A	Ch
MgB00626.1	Ch5 (0.352)	Cy7;Ch4	Ch? (0.37)	M (0.86)	M (0.834)	M (0.162) R1	Ch (0.40)	M	Ch (0.584)	0.12	Ch,M	N/A	Ch,M
Os10g22460	Ch2 (0.842)	Cy6; Ch3	O (0.85)	O (0.40); Ch (0.31)	Ch (0.999)	Ch (-0.387) R1	S (0.51); M (0.17)	Ch	Ch (0.911)	0.0021	Ch>Cy	N/A	Ch>Cy
Os3g092201	M3 (0.765)	Ch11	M? (0.40)	M (0.92)	M (0.986)	M (0.300) R1	M (0.32); S (0.24)	Ch	Ch (0.797)	0.9555	M	N/A	M
Os3g092202	O4 (0.545); Ch (0.307)	Cy7; Ch3	O (0.98)	O (0.82)	S (0.958)	N/Cy (0.319) R1	Cy (0.87); N (0.07)	―	NCh (0.032)	0.0145	Cy	N/A	Cy
Os3g092203	O4 (0.520); Ch (0.318)	Cy7; Ch3	O (0.99)	O (0.82)	S (0.984)	N/Cy (0.289) R1	Cy (0.88); N (0.06)	―	NCh (0.053)	0.156	Cy	N/A	Cy
Os3g092204	O4 (0.548); Ch (0.303)	NCh5; Cy4; Ch3	O (0.98)	O (0.82)	S (0.972)	N/Cy (0.266) R1	Cy (0.87); N (0.07)	―	NCh (0.032)	0.019	Cy	N/A	Cy
Os3g092205	O3 (0.813)	Cy5; NCh4	O (0.99)	O (0.95)	O	N/Cy (1.492) R2	Cy (0.84); N (0.08)	―	NCh (0.006)	0.1423	Cy	N/A	Cy
Os3g092206	O4 (0.518); Ch (0.318)	NCh5; Ch4	O (0.99)	O (0.82)	S (0.990)	N/Cy (0.235) R1	Cy (0.88); N (0.06)	―	NCh (0.053)	0.0203	Cy	N/A	Cy
Ppa26G0316	Ch5 (0.173)	Ch14	O (0.90)	M (0.80)	M (0.724)	Ch (0.522) R2	M (0.38); Cy (0.37)	Ch	Ch (0.645)	0.882	Ch>M	N/A	Ch>M
Ppe018548m	Ch4 (0.478)	Ch4; N2	Ch (0.63)	M (0.69)	Ch (0.996)	M (0.746) R2	M (0.69); Cy (0.16)	M	Ch (0.798)	0.1485	Ch>M	N/A	Ch>M
RcB9T5J5	Ch1 (0.973)	Ch7; M5.5	Ch (0.78)	Ch (0.99)	Ch (0.997)	Ch (0.806) R2	Ch (0.88); Cy (0.05)	M	Ch (0.994)	0.4079	Ch	N/A	Ch
Sb1G473300	O5 (0.436)	Cy8	O (0.97)	O (0.47)	Ch (0.935)	N/Cy (0.432) R1	Px (0.56)	―	NCh (0.169)	0.0148	Cy	N/A	Cy
Sb77.28330	O2 (0.926)	Cy5	O (0.99)	O (0.92)	O	N/Cy (1.900) R3	Px (0.57); Cy (0.4)	―	NCh (0.000)	0.011	Cy	N/A	Cy
Si035541m	Ch3 (0.836)	Cy7;N5	O (0.78)	Ch (0.52)	Ch (0.990)	Ch (0.363) R1	M (0.52)	Ch	Ch (0.939)	0.0049	Ch	N/A	Ch
Si034814m	O4 (0.679); Ch (0.295)	Cy5; Ch3	O (0.99)	O (0.90)	O; Ch (0.419)	N/Cy (0.521) R1	Cy (0.83); N (0.12)	―	NCh (0.042)	0.0183	Cy	N/A	Cy
SmSc116	Ch (0.369)	Ch13	Ch? (0.39)	M (0.39)	S (0.975)	Ch (0.476)	Ch (0.65); M (0.12)	Ch	NCh (0.155)	0.8172	Ch	N/A	Ch
VvD7STF3	M4 (0.690)	Ch12	Ch? (0.43)	M (0.93)	Ch (0.996)	Ch (-0.193) R1	Ch (0.65); Cy (0.17)	M	Ch (0.940)	0.3538	Ch>M	N/A	Ch>M
ZmC0PH22	Ch5 (0.499)	Cy7; NCh3; Ch2	O (0.96)	Ch (0.45); O (0.35)	Ch (0.807)	N/Cy (0.324) R1	Cy (0.84); N (0.13)	―	NCh (0.259)	0.0155	Cy>Ch	N/A	Cy>Ch
ZmB6U2F2	Ch4 (0.468)	Cy6; NCh5; Ch2	O (0.77)	Ch (0.41); M (0.34)	Ch (0.999)	M (0.078) R1	Ch (0.44); Cy (0.29)	M	Ch (0.792)	0.0187	Ch>M,Cy	N/A	Ch>M,Cy
At4g16580 Group (All Plants)
44 Seqs: 25 M; 9 Cy; 8 Ch; 2 M,Cy
Ac01000434	M4 (0.632)	N4; M4	M (0.72)	M (0.97)	M (0.999)	M (-0.322) R1	M (0.87); Ch (0.05)	―	Ch (0.591)	0.9891	M	N/A	M
Ac00700162	Ch5 (0.169)	Ch11	M (0.43)	M (0.57); Ch (0.39)	Ch (0.997)	S (0.279) R1	Ch (0.54); Cy (0.3)	M	Ch (0.619)	0.9666	Ch>M	N/A	Ch>M
AlD7MCE3	M5 (0.355)	Ch5; Cy5	O (0.89)	M (0.55); O (0.39)	M (0.673)	M (0.187) R1	Cy (0.67); N (0.1)	―	NCh (0.030)	0.2431	M>Cy	N/A	M>Cy
AlD7MMD8	Ch4 (0.839)	Ch14	Ch (0.55)	Ch (0.94)	Ch (0.998)	Ch (0.169) R1	Ch (0.7); Cy (0.14)	M	Ch (0.926)	0.9178	Ch	N/A	Ch
At4g165801	M5 (0.389)	Ch7; N3	O (0.87)	M (0.64)	O; M (0.459)	M (0.202) R1	Cy (0.72); N (0.09)	M	NCh (0.028)	0.2981	M>Cy	N/A	M>Cy
At5g667201	Ch4 (0.862)	Ch14	Ch (0.56)	Ch (0.93)	Ch (0.989)	Ch (0.460) R2	Ch (0.66); Cy (0.17)	M	Ch (0.946)	0.9941	Ch	N/A	Ch
At5g667202	Ch4 (0.862)	Ch14	Ch (0.56)	Ch (0.93)	Ch (0.989)	Ch (0.447) R2	Ch (0.66); Cy (0.17)	M	Ch (0.946)	0.9942	Ch	N/A	Ch
Bd1g045201	M3 (0.708)	Ch7; M4	O (0.87)	M (0.67)	M (0.999)	Ch (0.013) R1	M (0.83); N (0.06)	―	NCh (0.168)	0.8357	M>Ch,Cy	N/A	M>Ch,Cy
Bd1g045202	O4 (0.587); M (0.315)	Cy6; Ch3	O (0.96)	O (0.83)	O; M (0.372)	N/Cy (0.047) R1	Cy (0.74); N (0.17)	Ch	Ch (0.607)	0.046	Cy>Ch	N/A	Cy>Ch
Bd3g034801	M1 (0.916)	Ch10	M (0.55)	M (0.93)	M (0.999)	M (-0.369) R1	Ch (0.44); M (0.41)	M	NCh (0.172)	0.9406	M	N/A	M
Cp158.2	M5 (0.267)	Ch10	M (0.62)	M (0.95)	S (0.7533)	S (-0.038) R1	M (0.73); Ch (0.09)	M	Ch (0.490)	0.9991	M>Ch,S	N/A	M>Ch,S
Cp64.64	M4 (0.859)	M5.5; N5	M (0.53)	M (0.89)	M (0.999)	M (-0.407) R1	Cy (0.66); M (0.19)	M	NCh (0.038)	0.8148	M	N/A	M
Cs201270.1	M4 (0.426)	Ch10	M (0.50)	M (0.94)	M (0.999)	M (-0.341) R1	M (0.52); Cy (0.28)	M	NCh (0.166)	0.827	M	N/A	M
Cs342170.1	O5 (0.297); M (0.176)	M5; N4.5	O (0.86)	M (0.86)	M (0.999)	N/Cy (-0.522) R1	S (0.73); Cy (0.09)	M	NCh (0.317)	0.1021	M>Cy	N/A	M>Cy
Cs342170.2	O5 (0.297); M (0.176)	N8.5	O (0.86)	M (0.86)	M (0.999)	N/Cy (-0.323) R1	S (0.73); Cy (0.09)	M	NCh (0.317)	0.0724	M>Cy,N	N/A	M>Cy,N
Gm1G177100	O2 (0.881)	Ck11	O (0.95)	O (0.90)	O	N/Cy (0.0467) R1	Cy (0.87); Px (0.04)	M	NCh (0.014)	0.047	Cy	N/A	Cy
Gm2G058600	Ch4 (0.702)	Cy8	O (0.97)	O (0.65)	O; M (0.215)	Ch (-0.126) R1	Ch (0.45); Cy (0.39)	―	NCh (0.261)	0.0518	Cy>Ch	N/A	Cy>Ch
Gm11G65900	O5 (0.498); Ch (0.343)	Ch10	O (0.94)	O (0.49); M (0.31)	O; Ch (0.319)	S (-0.101) R1	Cy (0.54); Ch (0.22)	―	NCh (0.211)	0.8253	Cy	N/A	Cy
Gm14G76700	O4 (0.670); M (0.358)	M9	Ch? (0.25)	M (0.89)	M (0.579)	N/Cy (-0.524) R1	Cy (0.51); M (0.32)	―	NCh (0.335)	0.8499	M>Cy	N/A	M>Cy
Gm16G14120	Ch5 (0.584)	Cy7	O (0.97)	O (0.79)	M (0.999)	N/Cy (0.150) R1	Cy (0.72); N (0.1)	―	NCh (0.118)	0.033	Cy	N/A	Cy
Gm17G24910	O5 (0.505); M (0.341)	N5; Ch3.5; M3.5	Ch (0.56)	M (0.88)	O; M (0.148)	Ch (-0.578) R1	M (0.44); Cy (0.43)	―	NCh (0.280)	0.8481	M>Ch,Cy	N/A	M>Ch,Cy
Mt5g019790	Ch2 (0.807)	Ch14	Ch? (0.38)	Ch (0.76)	Ch (0.956)	S (-0.116) R1	Ch (0.42); M (0.37)	M	Ch (0.923)	0.9444	Ch	N/A	Ch
Me17960498	M5 (0.438)	Cy12	O (0.80)	O (0.51), M (0.45)	O	N/Cy (0.772) R2	Px (0.69)	―	NCh (0.059)	0.0538	Cy	N/A	Cy
Me011964m	Ch5 (0.420)	Ch10	M? (0.35)	M (0.88)	S (0.852)	M (0.348) R1	M (0.93); Ch (0.03)	M	Ch (0.909)	0.9937	M>Ch	N/A	M>Ch
Me033523m	O4 (0.696); M (0.399)	Ch6.5; M6	M? (0.41)	M (0.95)	M (0.971)	N/Cy (-0.499) R1	Cy (0.61); M (0.25)	―	NCh (0.030)	0.3361	M,Cy	N/A	M,Cy
MgN00503.1	M5 (0.634)	M7; Ch5.5	O (0.82)	M (0.96)	M (0.999)	M (-0.352) R1	M (0.43); Cy (0.42)	M	NCh (0.614)	0.4588	M	N/A	M
MgH00184.1	M5 (0.358)	Ch14	Ch (0.65)	M (0.70)	Ch (0.999)	S (0.282) R1	Ch (0.68); Cy (0.16)	Ch	Ch (0.753)	0.7575	Ch>M	N/A	Ch>M
MgC00702.1	M5 (0.306)	M9	Ch (0.46)	M (0.96)	M (0.998)	S (-0.334) R1	Ch (0.64); Cy (0.19)	M	Ch (0.701)	0.9635	M>Ch	N/A	M>Ch
Os3g594701	O5 (0.687) M (0.535)	Ch6	O (0.96)	S (0.43); M (0.39)	M (0.999)	N/Cy (-0.394) R1	Cy (0.54); M (0.16)	―	NCh (0.100)	0.9319	Cy>M	N/A	Cy>M
Ppa11G7910	O5 (0.381)	Ch7; N6	M (0.60)	M (0.89)	M (0.632); Ch (0.435)	S (-0.819) R1	Cy (0.75); M (0.08)	―	Ch (0.909)	0.8434	M>Cy>Ch	N/A	M>Cy>Ch
Ppe005911m	Ch2 (0.914)	Ch12	Ch? (0.48)	Ch (0.60); M (0.38)	Ch (0.995)	S (0.019) R1	Ch (0.36); Cy (0.34)	Ch	Ch (0.871)	0.9497	Ch	N/A	Ch
Ppe004472m	O5 (0.410); M (0.262)	Ch10	O (0.88)	M (0.94)	M (0.651)	S (0.077) R1	Cy (0.74); M (0.09)	―	NCh (0.095)	0.8825	Cy>M	N/A	Cy>M
Pt5G125700	M4 (0.639)	Ch12	M (0.65)	M (0.98)	M (0.944)	M (0.943) R2	M (0.97); N (0.01)	M	Ch (0.965)	0.9777	M	N/A	M
Pt7G028900	M4 (0.619)	Ch10.5; M7	M? (0.37)	M (0.95)	M (0.951)	M (0.107) R1	M (0.96); Cy (0.02)	M	Ch (0.947)	0.9606	M	N/A	M
Pt14G04280	O5 (0.392); M (0.345)	M8.5	M? (0.41)	M (0.94)	M (0.850)	N/Cy (-0.374) R1	Cy (0.52); M (0.22)	M	NCh (0.161)	0.7447	M>Cy	N/A	M>Cy
RcB9SGJ1	M4 (0.555)	Ch11	Ch (0.54)	M (0.98)	Ch (0.976)	M (0.532) R2	M (0.92); Ch (0.04)	M	Ch (0.849)	0.9878	M>Ch	N/A	M>Ch
RcB9R7R1	O5 (0.484); M (0.448)	N5.5; M5.5	M? (0.29)	M (0.95)	M (0.966)	M (-0.295) R1	Cy (0.8); N (0.09)	―	NCh (0.119)	0.6022	M>Cy	N/A	M>Cy
Sb1G043800	M4 (0.738)	Ch7; M5	O (0.89)	S (0.48); M (0.39)	M (0.999)	M (-0.250) R1	Cy (0.71); M (0.13)	M	NCh (0.116)	0.8444	M>Cy	N/A	M>Cy
Si035555m	M5 (0.623)	Ch8	O (0.90)	M (0.60); S (0.26)	M (0.999)	M (-0.437) R1	M (0.36); Cy (0.31)	―	NCh (0.114)	0.8275	M>Cy	N/A	M>Cy
Sm141804	Ch4 (0.645)	Ch12	Ch? (0.45)	Ch (0.51); M (0.42)	Ch (0.956)	Ch (0.121) R2	Ch (0.73); Cy (0.16)	M	Ch (0.851)	0.6055	Ch	N/A	Ch
Vv01009670	O5 (0.541); Ch (0.428)	N6; S6	O (0.99)	O (0.58); Ch (0.22)	O	N/Cy (0.337) R1	Cy (0.83); N (0.12)	―	NCh (0.017)	0.1192	Cy>N	N/A	Cy>N
Vv01019004	M5 (0.415)	Ch10	O (0.94)	M (0.51); O (0.41)	O	N/Cy (-0.309) R1	Cy (0.7); N (0.17)	M	NCh (0.343)	0.2024	M,Cy	N/A	M,Cy
ZmB4F9L2	M4 (0.701)	Ch7	O (0.88)	S (0.47); M (0.40)	M (0.999)	M (-0.217) R1	M (0.73); Cy (0.07)	M	NCh (0.137)	0.7372	M	N/A	M
ZmAC210013	M1 (0.928)	Ch8	O (0.82)	M (0.98)	M (0.999)	M (-0.369) R1	PM ( 0.4); M (0.3)	―	NCh (0.006)	0.8795	M>Cy	N/A	M>Cy
Dicot Group
29 Seqs: 25 Cy; 2 Ch; 1 Ch,Cy; 1 Cy?/M?
Ac01500245	Ch4 (0.576)	Ch13	Ch? (0.45)	Ch (0.75)	O	Ch (0.864) R2	Px (0.30)	Ch	Ch (0.654)	0.334	Ch	N/A	Ch
Ac00300030	Ch4 (0.576)	Ch13	Ch? (0.45)	Ch (0.75)	O	Ch (0.849) R2	Px (0.28)	Ch	Ch (0.654)	0.3412	Ch	N/A	Ch
Cp14.253	O3 (0.707)	Cy10	O (0.83)	O (0.89)	O	N/Cy (0.824) R2	Cy (0.6); N (0.37)	―	NCh (0.162)	0.023	Cy	N/A	Cy
Cp77.28	O2 (0.922)	Ch5	O (0.99)	O (0.93)	O	N/Cy (0.826) R3	Cy (0.86); N (0.09)	―	NCh (0.005)	0.2825	Cy	N/A	Cy
Cs057660.1	O4 (0.728)	Cy13	O (0.99)	O (0.87)	O	N/Cy (0.448) R1	Cy (0.68); N (0.24)	―	NCh (0.030)	0.0417	Cy	N/A	Cy
Cs057820.1	Ch5 (0.484)	Ch11	O (0.99)	O (0.79)	O	Ch (0.410) R2	Cy (0.67); N (0.26)	Ch	NCh (0.206)	0.0585	Ch,Cy	N/A	Ch,Cy
MgJ01692.1	O3 (0.796)	Cy9	O (0.99)	O (0.92)	O	N/Cy (0.579) R2	Px (0.61)	―	NCh (0.059)	0.1121	Cy	N/A	Cy
MgJ01693.1	O4 (0.701)	Ch8	O (0.92)	O (0.79)	O; S (0.277)	S (0.442) R1	Cy (0.89); N (0.1)	―	NCh (0.016)	0.0394	Cy	N/A	Cy
Mg17686264	O1 (0.913)	Cy11	O (0.99)	O (0.92)	O	N/Cy (0.985) R2	Cy (0.51); N (0.41)	―	NCh (0.002)	0.007	Cy	N/A	Cy
MgI00841.1	O1 (0.921)	Cy9	O (0.97)	O (0.91)	O; S (0.466)	N/Cy (0.871) R2	Cy (0.87); N (0.07)	―	NCh (0.004)	0.0039	Cy	N/A	Cy
MgJ01694.1	O4 (0.733); S (0.485)	Ch11	O (0.86)	O (0.77)	O; S (0.257)	S (0.253) R1	Cy (0.58); N (0.33)	―	NCh (0.030)	0.1578	Cy	N/A	Cy
MgJ01695.1	O3 (0.727)	N9	O (0.97)	O (0.90)	S (0.569); Ch (0.564)	N/Cy (0.129) R1	Cy (0.69); N (0.2)	Ch	NCh (0.023)	0.0539	Cy>N	N/A	Cy>N
Ppe021890m	O1 (0.926)	Cy7	O (0.99)	O (0.90)	O	N/Cy (1.578) R3	Cy (0.8); N (0.15)	―	NCh (0.001)	0.0216	Cy	N/A	Cy
Ppe17649018	O2 (0.785)	Pp4; Ch3; N2	O (0.96)	O (0.92)	O	N/Cy (0.523) R2	N (0.42); Cy (0.38)	―	NCh (0.102)	0.0376	Cy>N	N/A	Cy>N
Ppe017442m	O3 (0.762	Ch4; Pp4	M? (0.22)	O (0.90)	S (0.675)	N/Cy (0.344) R2	Cy (0.87); N (0.09)	Ch	NCh (0.010)	0.0103	Cy>Ch	N/A	Cy>Ch
Ppe021121m	O2 (0.829)	Cy9	O (0.99)	O (0.90)	O	N/Cy (1.145) R3	Cy (0.6); N (0.37)	―	NCh (0.007)	0.0253	Cy	N/A	Cy
Ppe022479m	O2 (0.902)	Cy9	O (0.97)	O (0.90)	O	N/Cy (0.752) R2	Cy (0.82); N (0.12)	―	NCh (0.026)	0.0741	Cy	N/A	Cy
Ppe014726m	O1 (0.965)	Cy9	O (0.99)	O (0.91)	O	N/Cy (0.739) R2	Cy (0.41); N (0.32)	―	NCh (0.003)	0.044	Cy	N/A	Cy
Pt1G089200	O4 (0.758); Ch (0.420)	Cy5; N4	O (0.99)	O (0.89)	O	N/Cy (1.270) R2	Cy (0.61); N (0.18)	―	NCh (0.354)	0.009	Cy	N/A	Cy
Pt05s174901	O2 (0.902)	Ch9	O (0.99)	O (0.78)	O	N/Cy (0.192) R1	Px (0.71)	―	NCh (0.005)	0.5202	Cy	N/A	Cy
Pt9G021300	O3 (0.689)	Cy7	O (0.98)	O (0.47)	O	M (-0.636) R1	Px (0.54)	M	NCh (0.084)	0.3385	Cy	N/A	Cy
Pt11s018201	O3 (0.741)	Ch4; Cy4; N4	O (0.96)	O (0.64); M (0.31)	O	N/Cy (-0.218) R1	N (0.87); Cy (0.11)	―	NCh (0.238)	0.2452	Cy>N	N/A	Cy>N
Pt11s103701	O2 (0.793)	Ch4; G4	O (0.99)	O (0.91)	O	N/Cy (0.090) R1	N (0.67); Cy (0.26)	―	NCh (0.032)	0.0056	Cy>N	N/A	Cy>N
Pt5G160600	O2 (0.916)	N6	O (0.99)	O (0.92)	O	N/Cy (1.322) R3	Px (0.64)	―	NCh (0.003)	0.1497	Cy	N/A	Cy
Pt17G02390	O2 (0.802)	Ck6	O (0.96)	O (0.73)	O	Ch (-0.188) R1	Ps (0.80)	―	NCh (0.256)	0.0446	Cy	N/A	Cy
Pt1G381000	O5 (0.631); M (0.478)	Ch7;N4	O (0.86)	M (0.75)	M (0.994)	M (0.145) R1	Px (0.40)	―	NCh (0.034)	0.644	Cy?,M?	N/A	Cy?,M?
RcB9SG89	O2 (0.878)	Cy9	O (0.95)	O (0.90)	O	N/Cy (0.852) R2	Cy (0.52); N (0.47)	―	NCh (0.016)	0.1332	Cy	N/A	Cy
Vv01008770	O3 (0.775)	Cy5; N4	O (0.97)	O (0.92)	O	N/Cy (0.193) R1	Cy (0.62); N (0.33)	―	NCh (0.006)	0.0203	Cy	N/A	Cy
Vv01033565	O5 (0.746); Ch (0.554)	N14	O (0.98)	O (0.75)	Ch (0.947)	N/Cy (0.569) R1	Cy (0.84); N (0.11)	―	NCh (0.384)	0.0318	Cy>N	N/A	Cy>N
Monocot Group
20 Seqs:, 19 Cy; 1 Ch
Bd1g363301	O3 (0.844)	Cy7;Ch6	O (0.99)	O (0.88)	O	N/Cy (0.497) R3	Px (0.50)	―	NCh (0.001)	0.0391	Cy	N/A	Cy
Bd1g366901	M4 (0.673)	Cy9	O (0.98)	M (0.80)	O; M (0.226)	M (0.063) R1	Cy (0.82); M (0.06)	―	NCh (0.144)	0.0764	Cy>M	N/A	Cy>M
Bd1g375001	O4 (0.537); M (0.327)	Ch6; Cy4	O (0.83)	O (0.82)	M (0.724)	Ch (0.026) R1	Cy (0.82); N (0.06)	―	NCh (0.181)	0.0282	Cy>Ch	N/A	Cy>Ch
Bd3g461601	O1 (0.980)	Cy4; NCh2	O (0.99)	O (0.92)	O	N/Cy (1.532) R3	Cy (0.74); N (0.21)	―	NCh (0.001)	0.0009	Cy	N/A	Cy
Bd3g495402	O4 (0.567)	Cy7	O (0.94)	O (0.66)	O	N/Cy (-0.582) R1	Px (0.77)	―	NCh (0.184)	0.2322	Cy	N/A	Cy
Bd3g495501	O4 (0.701); M (0.374)	Cy9	O (0.98)	O (0.89)	O; S (0.325)	N/Cy (0.866) R3	Cy (0.91); N (0.06)	―	NCh (0.006)	0.3237	Cy	N/A	Cy
Os2g422501	O2 (0.851)	Cy10	O (0.99)	O (0.93)	O	N/Cy (1.646) R3	Cy (0.92); N (0.03)	―	NCh (0.002)	0.086	Cy	N/A	Cy
Os2g422701	O5 (0.477); M (0.351)	Cy9	O (0.99)	O (0.57); M (0.38)	M (0.926)	Ch (-0.231) R1	Cy (0.86); N (0.07)	―	NCh (0.042)	0.4736	Cy	N/A	Cy
Sb4G224300	O4 (0.638); Ch (0.258)	Cy5	O (0.98)	O (0.91)	O	N/Cy (0.192) R1	Cy (0.87); N (0.09)	―	NCh (0.002)	0.1003	Cy	N/A	Cy
Sb4G318900	M4 (0.629)	Ch8	O (0.97)	M (0.51); O (0.46)	O	N/Cy (0.278) R1	Cy (0.85); N (0.09)	―	NCh (0.009)	0.0812	Cy>M	N/A	Cy>M
Si019081m	O5 (0.691); Ch (0.502)	Cy5; NCh4	O (0.99)	O (0.91)	O; S (0.460)	N/Cy (0.351) R1	Cy (0.88); N (0.08)	―	NCh (0.013)	0.1604	Cy	N/A	Cy
Si019662m	O2 (0.802)	Cy7	O (0.99)	O (0.93)	O	N/Cy (0.859) R2	Cy (0.9); N (0.03)	―	NCh (0.002)	0.0497	Cy	N/A	Cy
Si019809m	O3 (0.817)	Cy7; NCh5	O (0.99)	O (0.93)	O	N/Cy (1.346) R3	N (0.58); Cy (0.4)	―	NCh (0.002)	0.0369	Cy>N	N/A	Cy>N
Si019722m	O3 (0.737)	Cy13	O (0.99)	O (0.92)	S (0.657)	N/Cy (0.699) R2	Cy (0.79); Px (0.08)	―	NCh (0.016)	0.0546	Cy	N/A	Cy
Si18173120	M4 (0.522)	Ch5; M3	O (0.77)	M (0.79)	M (1.000)	Ch (0.600) R2	Cy (0.54); M (0.28)	Ch	Ch (0.690)	0.2792	Ch>M>Cy	N/A	Ch>M>Cy
Zm2g0321401	O1 (0.915)	NCh7; Pp5	O (0.99)	O (0.75)	M (0.588)	N/Cy (-0.649) R1	Cy (0.82); N (0.1)	―	NCh (0.040)	0.0396	Cy	N/A	Cy
ZmB6U793	O4 (0.460); M (0.202)	Cy8	O (0.98)	O (0.86)	O	Ch (0.244) R1	Ch (0.59); Cy (0.23)	―	NCh (0.002)	0.1617	Cy>Ch	N/A	Cy>Ch
Zm2g4121561	O3 (0.813)	Cy10	O (0.99)	O (0.91)	S (0.834)	N/Cy (0.351) R1	Cy (0.81); N (0.11)	―	NCh (0.001)	0.3659	Cy	N/A	Cy
Zm2g4735361	O3 (0.791)	Cy10	O (0.99)	O (0.89)	S (0.862)	N/Cy (0.041) R1	Cy (0.81); N (0.12)	―	NCh (0.001)	0.368	Cy	N/A	Cy
ZmAC2178873	O5 (0.599); Ch (0.402)	Cy12	O (0.98)	O (0.91)	O; S (0.479)	N/Cy (0.748) R1	Cy (0.81); M (0.1)	―	NCh (0.004)	0.1086	Cy	N/A	Cy

## Sheet: Table G
Table G: Summary of plant PP2C7 Gene Expression data.
PP2C7 Gene							Site of Max			Stress		Hormone
Group		Species		Probe/Gene			Expression			Response		Response
						Photosynthetic		Non-Photosynthetic/Specialed
30170		Arabidopsis		At2g30170		21 day shoots
		Medicago		Mtr.27410.1.S1_at/Medtr3g031360.1		Leaf 28 days
		Tomato		LesAffx.35972.1.S1_at/Solyc06g007350.2.1		Cotelydon
		Populus		PtpAffx.13701.1.A1_at/POPTR_0001s2893		Mature leaf
				Ptp.5027.1.S1_at/POPTR_0001s2893				Seedlings in dark
		Rice		Os.5408.1.S1_at/LOC_Os01g07090.1		Shoot
		Barley		Contig13371_at/MLOC_19725.2		Seedling leaf
		Maize		ZmPP46 (GRMZM2G003096)		V5_Tip of stage 2 leaf
33500		Arabidopsis		At4g33500		Shoot 21 days
		Medicago		Mtr.7881.1.S1_at/medtr2g008670.1		Leaf 28 days
		Tomato		Les.759.1.A1_at/Solyc01g105020.2.1		Seedling
		Rice		Os.11601.1.S1_at/LOC_Os10g22460.1				Root
				Os.46691.1.A1_x_at/LOC_Os10g22460.1				Root 7d seedling
				17825/LOC_Os10g22460/Os10g0370000				Root, vegetative				Abscisic acid (root 2X reduction)
				Os03g09220						Biotic, Abiotic stress response
				7676/LOC_Os03g09220/Os03g0192500		Leaf Blade	sl >	Lemma, 7mm floret				Jasmonic acid (root 1.6X increase)
				43513/LOC_Os03g09220/Os03g0192500		Leaf Blade	sl >	Lemma, 7mm floret				Jasmonic acid (root 1.6X increase)
				Os.7974.2.S1_at/LOC_Os03g09220.2				inflorescence (P6 22-30cm)		Coleoptiles, 4d anoxic
		Maize		ZmPP82 (GRMZM2G071087)		V5_Tip of stage 2 leaf				Post ABA tanscription level => drought response
				ZmPP82 (GRMZM2G071087)		VT_Thirteenth leaf				Upregulated by cold stress
16580		Arabidopsis		At4g16580/gene not on chip
				At5g66720/gene not on chip
		Populus		PtpAffx.152041.1.S1_at/POPTR_0014s0423				Root
		Medicago		Mtr.48583.1.S1_at/Medtr5g019790.1		Leaf 28 day
				Mtr.39542.1.S1_at/Medtr5g019790				Pod 21 day
		Tomato		LesAffx.68099.1.S1_at/Solyc12g089091.1.1				pericarp walls (flesh)
				LesAffx.5120.1.S1_at/Solyc07g064310.1.1				Skin (exocarp)
		Soybean		Gma.12590.1.A1_at/Glyma16g25560				Globular stage embryo
				GmaAffx.83171.1.S1_at/Glyma11g07030				4d seedling root
		Rice		Os.9591.1.S1_at/LOC_Os03g59470.1		Mature leaf
				40036/LOC_Os03g59470(Os03g0809300)		Leaf blade, vegetative	sl >	inflorescence (lemma, 7mm floret)				Jasmonic acid (root 1.4X increase)
		Maize		ZmPP78 (AC210013.4_FG011)		V5_Tip of stage 2 leaf
				ZmPP23 (GRMZM2G134227)				16DAP endosperm
		Wheat		Ta.592.1.S1_at/gb|BQ172270				Mature anthers
Dicot
		Populus		PtpAffx.200357.1.S1_at/POPTR_0001s1084				Female catkins
				PtpAffx.201351.1.S1_s_at/POPTR_001s3900				Root
				PtpAffx.222293.1.S1_x_at/POPTR_005s17490				Male catkins
				also POPTR_0017s05320
Monocot
		Rice		OsAffx.24684.1.S1_at/LOC_Os02g42250.1				seed (S5 21-29 dap)		Cold stress 7d seedling
				OsAffx.12452.1.S1_at/LOC_Os02g42270.1				coleoptile, 4d aerobic		Salt stress 7d seedling

## Sheet: Table H
Table H: Summary of plant PP2C7 Gene Co-Expression network data
						Co-Expressed Genes
Gene		Probe/		Organism		Gene	Gene	Protein
Group		Gene				Locus	Name	Annotation	MR	Corr	Comment
30170		267247_at/At2g30170		Arabidopsis
				Ath c5.0 set		At3g55330	PPL1	PsbP-like protein 1	18.6	0.794	Photosystem
				(microarray)		At2g39470	PPL2	PsbP-like protein 2	20.4	0.777
						At1g76450	PsbP	Photosystem II reaction center PsbP family protein	33.8	0.8
						At5g23120	HCF136	photosystem II stability/assembly factor, chloroplast (HCF136)	40.5	0.791
						At1g05385	Psb27-H1	photosystem II 11 kDa protein-related	43.3	0.581
						At3g56650	Mog1	Mog1/PsbP/DUF1795-like photosystem II reaction center PsbP family protein	46.1	0.779
						At1g19150	Lhca6	photosystem I light harvesting complex gene 6	50.9
						At1g14150	PQL2	PsbQ-like 2	81.3	0.753
						At5g11450	Mog1	Mog1/PsbP/DUF1795-like photosystem II reaction center PsbP family protein	111.6	0.702
						At1g77090	Mog1	Mog1/PsbP/DUF1795-like photosystem II reaction center PsbP family protein	119.2	0.558
						At2g28605	PsbP	Photosystem II reaction center PsbP family protein	132.4	0.732
						At5g01920	STN8	Protein kinase superfamily protein	164.7	0.695
						At5g38660	APE1	acclimation of photosynthesis to environment	175.7	0.665
						At2g46820	TMP14	photosystem I P subunit	186.8	0.671
						At2g34860	DnaJ	DnaJ/Hsp40 cysteine-rich domain superfamily protein	24	0.766	Stress Response
						At2g32500	Stress responsive alpha-beta barrel domain	Stress responsive alpha-beta barrel domain protein	81.5	0.758
						At4g34190	2014-09-01	stress enhanced protein 1	102.7	0.781
						At1g75690	DnaJ	DnaJ/Hsp40 cysteine-rich domain superfamily protein	118.3	0.73
						At3g61080	kinase	Protein kinase superfamily protein	21.6	0.628	Signal transduction
				Ath2 c1.0 set:		At5g64040	PSAN	photosystem I reaction center subunit PSI-N, chloroplast, putative / PSI-N, putative (PSAN)	65.4	na	Photosystem
				(RNA seq)		At2g30570	PSBW	photosystem II reaction center W	72.5	na
						At1g73060	LPA3	Low PSII Accumulation 3	83	na
						At4g05180	PSII-Q	photosystem II subunit Q-2	88.7	na
						At1g52230	PSI-H	photosystem I subunit H2	90.9	na
						At1g55670	PSAG	photosystem I subunit G	95.3	na
						At4g03280	PGR1	photosynthetic electron transfer C	98.6	na
						At4g28750	PSAE-1	Photosystem I reaction centre subunit IV / PsaE protein	107.4	na
						At2g20260	PSAE-2	photosystem I subunit E-2	110.5	na
						At5g66570	PSBO1	PS II oxygen-evolving complex 1	113.2	na
						At3g16140	PSAH-1	photosystem I subunit H-1	116.9	na
						At1g64770	PnsB2	NDH-dependent cyclic electron flow 1	127.6	na
						At4g12800	PSAL	photosystem I subunit l	127.7	na
						At1g79040	PSBR	photosystem II subunit R	131.5	na
						At4g10340	LHCB5	light harvesting complex of photosystem II 5	134.7	na
						At1g08380	PSAO	photosystem I subunit O	138.6	na
						At1g15980	PnsB1	NDH-dependent cyclic electron flow 1	144.3	na
						At1g06680	PSII-P	photosystem II subunit P-1	146.2	na
						At2g20890	THF1	photosystem II reaction center PSB29 protein	147.5	na
						At1g03600	PSB27	photosystem II family protein	148.8	na
						At4g02770	PSAD-1	photosystem I subunit D-1	149.5	na
						At1g31330	PSAF	photosystem I subunit F	163.8	na
						At3g21055	PSBTN	photosystem II subunit T	168.5	na
						At1g61520	LHCA3	photosystem I light harvesting complex gene 3	192.2	na
		LOC_Os01g07090		Rice		Os01g0938100		Photosystem II protein PsbW, class I family protein.	43.681	0.745847	Photosystem
		Os01g0164600				Os01g0792400		Similar to Photosystem I assembly protein ycf4.	51.381	0.707566
						Os01g0881600		Photosystem II reaction center J protein.	52.972	0.732845
						Os08g0252100		Similar to Photosystem II P680 chlorophyll A apoprotein (CP-47 protein).	83.964	0.701243
						Os09g0296800		Chlorophyll A-B binding protein family protein.	86.741	0.639984
						Os01g0805300		Photosystem II oxygen evolving complex protein PsbP family protein.	91.564	0.675814
						Os08g0347500		Photosystem II oxygen evolving complex protein PsbP family protein.	123	0.682089
						Os05g0549100		Similar to Serine/threonine-protein kinase SNT7, chloroplast precursor (EC 2.7.1.37) (Stt7 homolog). (Rice STN7 homologue)	189.832	0.62568
						Os05g0480000		Protein kinase domain containing protein. (Rice STN8 homologue)	255.75	0.610267
						Os11g0216100		Similar to Chaperone protein dnaJ.	94.101	0.685877	Stress response
						Os07g0626400		Similar to Chaperone protein dnaJ.	102.059	0.681679
						Os03g0822800		Similar to Chaperone protein dnaJ 1.	148.916	0.64225
						Os10g0356000		Similar to Ribulose bisphosphate carboxylase large chain precursor (EC 4.1.1.39) (RuBisCO large subunit).	54.553	0.729072	Carbon fixation
						Os02g0725200		Rubisco methyltransferase family protein.	74.94	0.710059
						Os05g0427800		Similar to Ribulose bisphosphate carboxylase large chain precursor (EC 4.1.1.39) (RuBisCO large subunit).	103.942	0.665415
						Os04g0658300		Similar to Ribulose bisphosphate carboxylase/oxygenase activase, chloroplast precursor (RuBisCO activase) (RA).	190.455	0.60287
						Os04g0304200		Similar to Nonphototropic hypocotyl protein 1 (EC 2.7.1.37) (Phototropin).	31.464	0.721914	Signal transduction
						Os01g0552300		Similar to Protein phosphatase-2C.	64.42	0.656101
						Os03g0776100		Similar to Somatic embryogenesis receptor kinase-like protein.	166.157	0.558647
33500		253335_at/At4g33500		Arabidopsis		At4g18240	SSIV	starch synthase 4	4.2	0.599	First-order link (Starch metabolism)
				Ath c5.0 set		At3g29320	PHS1	Glycosyl transferase, family 35	15.3	0.637
				(microarray)		At1g11720	SS3	starch synthase 3	18.2	0.446
						At2g39930	ISA1	isoamylase 1	29.1	0.709
						At1g03310	ISA2	debranching enzyme 1	30.9	0.699
						At5g03650	starch branching enzyme 2.2	starch branching enzyme 2.2	36.5	0.531
						At5g04360	PU1	limit dextrinase	44.6	0.637
						At1g10760	SOP1	Pyruvate phosphate dikinase, PEP/pyruvate binding domain	65.6	0.579
						At5g26570	PWD	catalytics;carbohydrate kinases;phosphoglucan, water dikinases	90.4	0.621
						At2g40840	DPE2	disproportionating enzyme 2	96.1	0.548
						At3g10940	LSF2	dual specificity protein phosphatase (DsPTP1) family protein	104.8	0.689
						At3g46970	PHS2	alpha-glucan phosphorylase 2	113.7	0.624
						At3g52180	SEX4	dual specificity protein phosphatase (DsPTP1) family protein	123	0.598
						At3g01510	LSF1	like SEX4 1	151	0.612
						At1g69830	AMY3	alpha-amylase-like 3	159.6	0.547
						At1g08550	NPQ1	non-photochemical quenching 1	8.5	0.699	Photosystem
						At1g76450	PsbP	Photosystem II reaction center PsbP family protein	171	0.759
						At4g04340	ERD	ERD (early-responsive to dehydration stress) family protein	64.2	0.451	Stress response
						At2g34860	DnaJ	DnaJ/Hsp40 cysteine-rich domain superfamily protein	192.5	0.783
						At2g32500	Stress responsive alpha-beta barrel domain	Stress responsive alpha-beta barrel domain protein	195.8	0.691
						At5g03420	kinase	5'-AMP-activated protein kinase-related	23.8	0.623	Signal transduction
						At1g71810	kinase	Protein kinase superfamily protein	97	0.623
						At1g67840	CSK	chloroplast sensor kinase	185.3	0.719
				Ath2 c1.0 set:		At4g05180	PSII-Q	photosystem II subunit Q-2	27.5	na	Photosystem
				(RNA seq)		At1g06680	PSII-P	photosystem II subunit P-1	84.4	na
						At4g28750	PSAE-1	Photosystem I reaction centre subunit IV / PsaE protein	86.1	na
						At2g20260	PSAE-2	photosystem I subunit E-2	98.6	na
						At1g52230	PSI-H	photosystem I subunit H2	100.2	na
						At4g02770	PSAD-1	photosystem I subunit D-1	103.5	na
						At1g30380	PSAK	photosystem I subunit K	104	na
						At3g01440	PQL2	PsbQ-like 1	107.5	na
						At1g08380	PSAO	photosystem I subunit O	119.7	na
						At1g55670	PSAG	photosystem I subunit G	130.8	na
						At5g66570	PSBO1	PS II oxygen-evolving complex 1	140.7	na
						At1g79040	PSBR	photosystem II subunit R	144.3	na
						At4g12800	PSAL	photosystem I subunit l	148.2	na
						At2g06520	PSBX	photosystem II subunit X	155.7	na
						At4g10340	LHCB5	light harvesting complex of photosystem II 5	179.3	na
						At3g61470	LHCA2	photosystem I light harvesting complex gene 2	192	na
						At1g76080	CDSP32	chloroplastic drought-induced stress protein of 32 kD	127.2	na	Stress response
						At3g59780	phosphatase	Rhodanese/Cell cycle control phosphatase superfamily protein	15	na
						At5g21222	kinase	protein kinase family protein	105.5	na	Signal transduction
						At2g39190	ATH8	Protein kinase superfamily protein	196.8	na
		LOC_Os10g22460		Rice		Os02g0744700		Similar to Starch synthase isoform zSTSII-2 (EC 2.4.1.21). (Rice SSII-B)	4.69	0.639301	First-order link (Starch metabolism)
		Os10g0370000				Os08g0428900		Chaperonin Cpn60/TCP-1 family protein.	9.798	0.578538	Stress response
						Os03g0399500		Chaperonin Cpn60/TCP-1 family protein.	14.697	0.617597
						Os12g0270300		Disease resistance protein family protein.	114.604	0.458436
						Os05g0592800		Similar to Protein phosphatase 2C ABI2 (EC 3.1.3.16) (PP2C) (Abscisic acid- insensitive 2).	127.012	0.4977	ABA response
						Os01g0239000		Similar to Phosphate starvation regulator protein (Regulatory protein of P- starvation acclimation response Psr1).	165	0.489814
						Os12g0562600		Similar to Protein kinase.	4.472	0.635373	First-order link (Signal transduction)
						Os02g0663100		GRAS transcription factor domain containing protein.	11.489	0.610966
						Os01g0921800		Cyclin-like F-box domain containing protein.	11.533	0.592704
						Os04g0567800		Similar to Zn finger protein (Fragment).	12.49	0.610504
						Os05g0228400		Helix-loop-helix DNA-binding domain containing protein.	16.093	0.553206
						Os06g0717200		Protein kinase-like domain containing protein.	17.493	0.593997
						Os02g0276900		Helix-loop-helix DNA-binding domain containing protein.	20.494	0.588177
						Os03g0821200		Similar to Zn finger protein (Fragment).	28.531	0.584167
						Os05g0588300		Protein kinase domain containing protein.	29	0.56701
						Os06g0713400		Cyclin-like F-box domain containing protein.	35.412	0.552539
						Os07g0617700		Cyclin-like F-box domain containing protein.	42.626	0.580787
						Os02g0787500		Zinc finger, RING-type domain containing protein.	46.733	0.500481
						Os12g0583500		BTB domain containing protein.	47.497	0.540231
						Os12g0562500		Similar to Protein kinase-like protein (Fragment).	54.332	0.517393
						Os11g0150700		Protein kinase-like domain containing protein.	54.772	0.45788
						Os04g0590900		Similar to RING-H2 finger protein ATL1B.	57.236	0.533752
						Os04g0197200		Protein kinase-like domain containing protein.	57.948	0.517299
						Os01g0763200		Similar to Transcription factor PCF7 (Fragment).	64.42	0.510433
						Os03g0640800		Similar to HD-Zip protein (Homeodomain transcription factor) (ATHB-14) (Homeodomain-leucine zipper protein 14).	70.2	0.546887
						Os03g0294800		Similar to Ser-thr protein kinase (Fragment).	71.309	0.545572
						Os11g0235200		TGF-beta receptor, type I/II extracellular region family protein.	74.498	0.516996
						Os11g0218000		Eukaryotic transcription factor, DNA-binding domain containing protein.	77.846	0.52717
						Os01g0236700		Plant regulator RWP-RK domain containing protein.	86.081	0.552007
						Os12g0102500		Protein kinase-like domain containing protein.	87.75	0.501688
						Os05g0112200		Similar to Zn finger protein (Fragment).	90.2	0.555239
						Os02g0606200		Zinc finger, B-box domain containing protein.	90.951	0.505625
						Os02g0174000		Homeodomain-like containing protein.	91.324	0.47968
						Os05g0571000		Protein kinase-like domain containing protein.	92.563	0.535762
						Os06g0663900		Protein kinase-like domain containing protein.	99.272	0.481107
						Os11g0180900		Similar to Typical P-type R2R3 Myb protein (Fragment).	105.071	0.492085
						Os02g0265200		WRKY transcription factor 39.	107.787	0.476019
						Os01g0195000		Zinc finger, C2H2-type domain containing protein.	108.13	0.478155
						Os03g0776100		Similar to Somatic embryogenesis receptor kinase-like protein.	109.22	0.513661
						Os02g0439200		Protein kinase PKN/PRK1, effector domain containing protein.	110.824	0.480425
						Os02g0255000		Similar to Cyclic nucleotide-gated ion channel 1 (AtCNGC1) (Cyclic nucleotide-and calmodulin-regulated ion channel 1).	112.374	0.511282
						Os11g0267000		GUN4-like domain containing protein.	114.717	0.541536
						Os02g0635600		Protein kinase domain containing protein.	121.074	0.480663
						Os06g0308900		Similar to Zinc finger DHHC domain containing protein 15.	124.515	0.446306
						Os03g0816100		Similar to Protein kinase.	124.996	0.463808
						Os10g0155300		Cyclin-like F-box domain containing protein.	125.463	0.502276
						Os03g0786400		Zinc finger, C2H2-type domain containing protein.	125.579	0.472685
						Os07g0508900		Zinc finger, Dof-type family protein.	125.996	0.486386
						Os03g0764800		Serine/threonine-protein kinase SAPK8 (EC 2.7.1.37) (Osmotic stress/abscisic acid-activated protein kinase 8).	133.716	0.477951
						Os06g0233200		Similar to RING-H2 finger protein ATL1R (RING-H2 finger protein ATL8).	151.4	0.478693
						Os04g0631600		Basic helix-loop-helix dimerisation region bHLH domain containing protein.	157.607	0.467006
						Os02g0502500		Protein kinase-like domain containing protein.	168.997	0.471153
						Os11g0158500		Basic helix-loop-helix dimerisation region bHLH domain containing protein.	177.736	0.511882
						Os03g0766500		Similar to Two-component response regulator ARR1. Splice isoform 2.	182.956	0.463227
						Os07g0586900		GRAS transcription factor domain containing protein.	183.902	0.516116
						Os02g0775600		Zinc finger, C2H2-type domain containing protein.	183.989	0.465928
						Os09g0369000		Similar to DRE binding factor 1.	188.284	0.49193
		LOC_Os03g09220		Rice		Os05g0549100		Similar to Serine/threonine-protein kinase SNT7, chloroplast precursor (EC 2.7.1.37) (Stt7 homolog). (Rice STN7 homologue)	9.165	0.766121	First-order link (Photosystem)
		Os03g0192500				Os07g0160400		Glyoxalase/bleomycin resistance protein/dioxygenase domain containing protein.	10.724	0.769566	Stress response
						Os10g0519300		Similar to Avr9/Cf-9 rapidly elicited protein 102 (Fragment).	22.249	0.658479
						Os09g0375900		Hypoxia induced protein conserved region family protein.	36.878	0.646364
						Os07g0626400		Similar to Chaperone protein dnaJ.	41.893	0.694501
						Os03g0310800		Similar to Hypersensitive reaction associated Ca2+-binding protein.	43.566	0.642065
						Os05g0529700		Heat shock protein DnaJ family protein.	55.812	0.634942
						Os10g0567000		Camphor resistance CrcB protein family protein.	65.498	0.64719
						Os09g0272000		Heavy metal transport/detoxification protein domain containing protein.	71.358	0.603942
						Os05g0543700		Similar to Chaperone protein dnaJ.	72.111	0.572033
						Os01g0101700		Heat shock protein DnaJ, N-terminal domain containing protein.	76.942	0.641902
						Os03g0198300		Heat shock protein DnaJ, N-terminal domain containing protein.	80	0.648087
						Os03g0388100		Heavy metal transport/detoxification protein domain containing protein.	92.806	0.629265
						Os01g0536000		Similar to CBL-interacting serine/threonine-protein kinase 24 (EC 2.7.1.37) (SNF1-related kinase 3.11) (SALT OVERLY SENSITIVE 2 protein).	133.862	0.580949
						Os03g0807900		Chaperonin-like RbcX family protein.	159.295	0.599475
						Os04g0583000		Cyclin-like F-box domain containing protein.	12	0.750265	Signal Transduction
						Os01g0658400		Ubiquitin-conjugating enzyme OsUBC5a.	18.138	0.666288
						Os05g0358500		Protein phosphatase 2C-like domain containing protein.	21.024	0.682571
						Os10g0560400		Similar to CONSTANS-like protein CO9 (Fragment).	25.456	0.698774
						Os02g0532800		Helix-turn-helix, Fis-type domain containing protein.	44.43	0.668595
						Os05g0408200		SBP domain containing protein.	46.69	0.623019
						Os06g0724400		Zinc finger, Zim17-type family protein.	70.484	0.644648
						Os09g0240200		Zinc finger, CONSTANS-type domain containing protein.	72.595	0.650028
						Os06g0728700		Homeodomain-like containing protein.	73.756	0.603834
						Os02g0234300		U box domain containing protein.	79.448	0.550792
						Os06g0179700		Similar to DNA-binding protein phosphatase 2C.	87.149	0.566308
						Os01g0686700		Zinc finger, RING-type domain containing protein.	106.701	0.553269
						Os06g0662200		Eukaryotic transcription factor, DNA-binding domain containing protein.	113.635	0.527752
						Os08g0104300		Similar to RING finger family protein.	113.987	0.567545
						Os02g0226200		HAD-superfamily subfamily IB hydrolase, hypothetical 1 protein.	118.11	0.48211
						Os07g0589000		Lateral organ boundaries, LOB domain containing protein.	119.971	0.518065
						Os09g0527900		Similar to Hd1-like protein.	120.192	0.558867
						Os01g0770400		Cyclin-like F-box domain containing protein.	127.102	0.525659
						Os01g0292200		Protein kinase-like domain containing protein.	127.891	0.527909
						Os01g0314800		Late embryogenesis abundant protein 3 family protein.	135.897	0.561422
						Os05g0323800		Protein kinase domain containing protein.	136.081	0.572742
						Os01g0236700		Plant regulator RWP-RK domain containing protein.	142.222	0.583027
						Os11g0147800		Similar to Wali7 protein (Fragment).	142.317	0.486791
						Os11g0118300		NPH3 domain containing protein.	149.479	0.517059
						Os03g0254900		Zinc finger, RING-type domain containing protein.	152.872	0.545073
						Os01g0878300		Protein kinase-like domain containing protein.	153.278	0.45543
						Os02g0203000		Eukaryotic transcription factor, DNA-binding domain containing protein.	158.537	0.526568
						Os03g0782500		Basic helix-loop-helix dimerisation region bHLH domain containing protein.	162.693	0.489609
						Os07g0119000		Similar to MAP3K gamma protein kinase (Fragment).	163.951	0.464677
						Os07g0646100		Protein phosphatase 2C family protein.	166.829	0.545255
						Os12g0117400		Similar to RPT2-like protein.	167.248	0.503831
						Os03g0161900		Similar to Heat shock factor 1 (Fragment).	169.493	0.52934
						Os05g0534400		Similar to Calcineurin B-like protein 4 (SALT OVERLY SENSITIVE 3 protein).	172.003	0.539087
						Os03g0126800		Protein kinase domain containing protein.	174.786	0.558299
						Os03g0764600		Homeodomain-like containing protein.	183.049	0.500992
						Os01g0720400		HAD-superfamily subfamily IB hydrolase, hypothetical 1 protein.	189.947	0.53258
						Os03g0169600		Zinc finger, Dof-type family protein.	190.872	0.510059
						Os09g0546900		Similar to Auxin induced protein.	192.873	0.53725
						Os08g0157600		Homeodomain-like containing protein.	193.675	0.555547
						Os03g0319400		CIPK-like protein 1 (EC 2.7.1.37) (OsCK1).	195.704	0.519138
						Os07g0501900		Zinc finger, RING-type domain containing protein.	198.273	0.527469
16580		At4g16580/gene not on chip		Arabidopsis
		At5g66720/gene not on chip
		LOC_Os03g59470		Rice		Os06g0654000		Peptidase C19, ubiquitin carboxyl-terminal hydrolase 2 family protein.	2	0.683285	First-order link (Signal Transduction)
		Os03g0809300				Os12g0163400		Tubby family protein.	2.449	0.670987	First-order link (Signal Transduction)
						Os02g0822400		No apical meristem (NAM) protein domain containing protein.	3.464	0.65622	First-order link (Signal Transduction)
						Os02g0221500		Paraneoplastic encephalomyelitis antigen family protein.	5	0.627324	First-order link (Signal Transduction)
						Os07g0178100		Similar to ETO1-like protein 1 (Ethylene overproducer 1-like protein 1).	6.481	0.600244	First-order link (Signal Transduction)
						Os03g0272300		Zinc finger, RING-type domain containing protein.	11.358	0.49398
						Os03g0253500		D111/G-patch domain containing protein.	11.662	0.556461
						Os04g0403200		Zinc finger, RING-type domain containing protein.	31.225	0.471258
						Os10g0431000		Similar to DNA-binding protein-like.	40.743	0.410821
						Os06g0301000		Zinc finger, RING-type domain containing protein.	40.817	0.488173
						Os11g0176100		RNA-binding region RNP-1 (RNA recognition motif) domain containing protein.	44.272	0.520117
						Os09g0369000		Similar to DRE binding factor 1.	46.669	0.546609
						Os08g0428100		Cyclin-like F-box domain containing protein.	47.286	0.484989
						Os03g0376800		KH domain containing protein.	47.508	0.475804
						Os09g0299200		Homeodomain-like containing protein.	49.639	0.528483
						Os04g0619700		Cyclin-like F-box domain containing protein.	57.271	0.456573
						Os06g0308900		Similar to Zinc finger DHHC domain containing protein 15.	62.048	0.461025
						Os02g0639000		NLI interacting factor domain containing protein.	66.393	0.478058
						Os08g0157900		Similar to NAM protein.	70.675	0.491154
						Os08g0510700		Homeodomain-like containing protein.	73.892	0.444987
						Os07g0695400		KIP1-like domain containing protein.	81.166	0.432577
						Os04g0394300		Zinc finger, CCCH-type domain containing protein.	81.548	0.486168
						Os02g0236200		Similar to Shaggy-related protein kinase eta (EC 2.7.1.-) (ASK-eta) (BRASSINOSTEROID-INSENSITIVE 2) (ULTRACURVATA1).	82.462	0.468606
						Os12g0640800		Similar to Serine/threonine-protein kinase PRP4 homolog (EC 2.7.1.37) (PRP4 pre- mRNA processing factor 4 homolog) (PRP4 kinase).	88.814	0.520358
						Os09g0248200		Frigida-like family protein.	93.005	0.364707
						Os07g0584500		RNA-binding region RNP-1 (RNA recognition motif) domain containing protein.	99.167	0.422276
						Os02g0521300		C2 domain containing protein.	103.923	0.406484
						Os04g0402500		Zinc finger, RING-type domain containing protein.	107.215	0.443406
						Os07g0627300		Similar to Myb-related protein B (B-Myb).	107.778	0.432615
						Os02g0573400		Peptidase C19, ubiquitin carboxyl-terminal hydrolase 2 family protein.	115.274	0.446784
						Os04g0571800		Zinc finger, RING-type domain containing protein.	126.523	0.444819
						Os11g0101200		Similar to CONSTANS-like protein CO6 (Fragment).	128.662	0.473665
						Os11g0163600		Tubby family protein.	133.101	0.439511
						Os02g0150800		Cyclin-like F-box domain containing protein.	135.941	0.470699
						Os01g0691700		Similar to Serine/threonine protein phosphatase 2A.	138.481	0.431141
						Os06g0166100		FAR1 domain containing protein.	139.986	0.468548
						Os06g0714200		Similar to CDPK-related protein kinase (Fragment).	155.897	0.396146
						Os01g0936100		Similar to Protein kinase.	163.401	0.440066
						Os05g0301600		Protein phosphatase inhibitor 2 (IPP-2) family protein.	164.024	0.394121
						Os11g0183700		SWIRM domain containing protein.	176.031	0.441435
						Os06g0598900		Similar to Serine-threonine kinase receptor-associated protein (UNR-interacting protein) (WD-40 repeat protein PT-WD) (MAP activator with WD repeats).	180.555	0.413087
						Os07g0106100		Leucine-rich repeat, SDS22 containing protein.	193.041	0.424017
						Os03g0659400		Zinc finger, CCHC-type domain containing protein.	195.752	0.413757
						Os05g0592800		Similar to Protein phosphatase 2C ABI2 (EC 3.1.3.16) (PP2C) (Abscisic acid- insensitive 2).	42.083	0.53763	Stress response
						Os05g0414300		Disease resistance protein family protein.	115.326	0.46851
						Os09g0460000		Heat shock protein DnaJ, N-terminal domain containing protein.	155.897	0.389024
						Os01g0151100		HSP20-like chaperone domain containing protein.	156.971	0.419807
						Os03g0277100		HSP20-like chaperone domain containing protein.	157.366	0.420749
						Os08g0547200		RabGAP/TBC domain containing protein.	25.159	0.398003	Vesicle Transport
						Os01g0351300		Exocyst complex subunit Sec15-like family protein.	30.984	0.522853
						Os06g0195600		Similar to SAC domain protein 3.	81.29	0.479052
						Os05g0346100		Phox-like domain containing protein.	109.709	0.486034
						Os02g0709800		RabGAP/TBC domain containing protein.	134.209	0.436093
						Os10g0467200		Pex2 / Pex12, N-terminal domain containing protein.	166.409	0.413565
						Os03g0227000		Similar to Coatomer gamma subunit (Gamma-coat protein) (Gamma-COP).	172.076	0.444185

## Sheet: Table I
	Table I: PP2C7 Accessory domain data
NCBI CDD (Conserved Domain Database) Search Results												Comments		HHPred					Coils/Pcoils			Cellular Localization/Function
Query	Hit type	PSSM-ID	From	To	E-Value	Bitscore	Accession	Short name	Incomplete	Superfamily
Animals
BfC3XVP8	superfamily	260203	57	293	2.12275e-17	78.5522	cl00120	PP2Cc superfamily	-	-
BtE1BEW5	superfamily	260203	63	299	3.04749e-16	75.4706	cl00120	PP2Cc superfamily	-	-
CiF6WRK0	superfamily	260203	111	357	4.01125e-17	78.5522	cl00120	PP2Cc superfamily	-	-
DeB3NBB9	superfamily	260203	76	316	2.20748e-16	75.8258	cl00120	PP2Cc superfamily	-	-
DmQ9VAH4	superfamily	260203	68	306	5.89329e-18	80.063	cl00120	PP2Cc superfamily	-	-
DmQ9W0E2	superfamily	260203	76	316	2.56129e-17	78.5222	cl00120	PP2Cc superfamily	-	-
DmQ9W3R1	superfamily	260203	133	371	5.64767e-15	72.7742	cl00120	PP2Cc superfamily	-	-
DrB0S510	superfamily	260203	53	289	4.08861e-16	74.7002	cl00120	PP2Cc superfamily	-	-
GgE1BQP0	superfamily	260203	53	289	8.28612e-16	73.9298	cl00120	PP2Cc superfamily	-	-
HsQ8NI37	superfamily	260203	60	296	2.91151e-16	75.4706	cl00120	PP2Cc superfamily	-	-
IsB7Q5I3	superfamily	260203	72	319	1.21896e-17	79.7078	cl00120	PP2Cc superfamily	-	-
MdF6QCG5	superfamily	260203	70	306	3.25453e-16	75.4706	cl00120	PP2Cc superfamily	-	-
MmQ6NVE9	superfamily	260203	66	302	9.62037e-16	73.9298	cl00120	PP2Cc superfamily	-	-
NvA7SF16	specific	238083	56	293	1.15092e-18	84.6854	cd00143	PP2Cc	-	cl00120
NvA7SF16	superfamily	260203	56	293	1.15092e-18	84.6854	cl00120	PP2Cc superfamily	-	-
OcXP_002719794	superfamily	260203	62	298	2.85612e-16	75.4706	cl00120	PP2Cc superfamily	-	-
RnD4A520	superfamily	260203	63	299	8.57539e-16	73.9298	cl00120	PP2Cc superfamily	-	-
TaB3RSN4	superfamily	260203	51	292	1.5441e-13	67.7367	cl00120	PP2Cc superfamily	-	-
TaB3S663	specific	238083	43	277	1.07233e-23	96.6266	cd00143	PP2Cc	-	cl00120
TaB3S663	superfamily	260203	43	277	1.07233e-23	96.6266	cl00120	PP2Cc superfamily	-	-
XlQ6GR25	superfamily	260203	53	289	5.79028e-16	74.315	cl00120	PP2Cc superfamily	-	-
Fungi
AnXP_001388978	specific	214625	502	681	3.28569e-07	51.6069	smart00332	PP2Cc	-	cl00120
AnXP_001388978	superfamily	260203	502	681	3.28569e-07	51.6069	cl00120	PP2Cc superfamily	-	-
AnA2R8U5	superfamily	260203	120	319	1.73682e-18	83.5598	cl00120	PP2Cc superfamily	-	-
FgXP_38578	superfamily	260203	100	290	9.74653e-15	72.389	cl00120	PP2Cc superfamily	-	-
FgXP380611	superfamily	260203	96	372	0.00536403	36.9207	cl00120	PP2Cc superfamily	-	-
GcF0XSC7	specific	189035	377	532	1.51796e-71	230.36	cd09865	PIN_Utp23	-	cl14812				PIN_Utp23 (P=100%)								rRNA processing
GcF0XSC7	superfamily	265458	377	532	1.51796e-71	230.36	cl14812	PIN_SF superfamily	-	-
GcF0XSC7	superfamily	260203	222	339	0.00309293	38.4615	cl00120	PP2Cc superfamily	N	-
LbB0CSE3	superfamily	260203	132	384	1.97607e-10	59.6774	cl00120	PP2Cc superfamily	-	-
LbB0E226	superfamily	260203	390	492	4.9566e-08	53.0991	cl00120	PP2Cc superfamily	N	-
MaE9DZX4	specific	189035	263	417	4.45817e-70	224.196	cd09865	PIN_Utp23	-	cl14812				PIN_Utp23 (P=100%)								rRNA processing
MaE9DZX4	superfamily	265458	263	417	4.45817e-70	224.196	cl14812	PIN_SF superfamily	-	-
MaE9DZX4	superfamily	260203	2	167	0.000949035	39.2536	cl00120	PP2Cc superfamily	-	-
ScP38797	specific	238083	87	342	1.71588e-28	111.264	cd00143	PP2Cc	-	cl00120
ScP38797	superfamily	260203	87	342	1.71588e-28	111.264	cl00120	PP2Cc superfamily	-	-
SpQ09189	specific	238083	48	257	1.22107e-24	99.323	cd00143	PP2Cc	-	cl00120
SpQ09189	superfamily	260203	48	257	1.22107e-24	99.323	cl00120	PP2Cc superfamily	-	-
UmQ4PIE3	superfamily	260203	164	345	1.6313e-09	55.7597	cl00120	PP2Cc superfamily	C	-
VaC9SMH5	specific	189035	390	544	1.04297e-66	217.263	cd09865	PIN_Utp23	-	cl14812				PIN_Utp23 (P=100%)								rRNA processing
VaC9SMH5	superfamily	265458	390	544	1.04297e-66	217.263	cl14812	PIN_SF superfamily	-	-
VaC9SMH5	superfamily	260203	193	281	0.00385342	38.0763	cl00120	PP2Cc superfamily	N	-
VdG2WZ17	specific	189035	522	676	2.45175e-65	215.337	cd09865	PIN_Utp23	-	cl14812				PIN_Utp23 (P=100%)								rRNA processing
VdG2WZ17	superfamily	265458	522	676	2.45175e-65	215.337	cl14812	PIN_SF superfamily	-	-
VdG2WZ17	superfamily	260203	122	405	9.05773e-07	49.6323	cl00120	PP2Cc superfamily	-	-
Protists
Aca4341592	specific	214625	229	367	8.34343e-10	57.3849	smart00332	PP2Cc	N	cl00120
Aca4341592	superfamily	260203	229	367	8.34343e-10	57.3849	cl00120	PP2Cc superfamily	N	-
Bn128656	superfamily	260203	160	213	1.08826e-06	47.3569	cl00120	PP2Cc superfamily	N	-
Bn133658	superfamily	260203	183	404	4.96928e-08	52.3287	cl00120	PP2Cc superfamily	-	-
Bn22912	superfamily	260203	54	244	8.94858e-13	65.0702	cl00120	PP2Cc superfamily	-	-
Bn67247	superfamily	260203	240	442	3.85093e-14	71.2035	cl00120	PP2Cc superfamily	-	-
Bn72159	specific	214625	278	401	0.000297965	41.2065	smart00332	PP2Cc	N	cl00120
Bn72159	superfamily	260203	278	401	0.000297965	41.2065	cl00120	PP2Cc superfamily	N	-
Bn86085	superfamily	260203	122	383	1.61002e-14	72.389	cl00120	PP2Cc superfamily	-	-
Bn86085	specific	128789	466	499	0.00295324	35.54	smart00513	SAP	-	cl02640				SAP (P=97.5%)								Nuc/Cyto, DNA/RNA binding
Bn86085	superfamily	261387	466	499	0.00295324	35.54	cl02640	SAP superfamily	-	-
Bn90739	superfamily	260203	621	813	8.79719e-07	49.6323	cl00120	PP2Cc superfamily	N	-
Bn90739	specific	257258	379	471	1.34749e-05	44.2461	pfam12733	Cadherin-like	-	cl15057				Cadherin-like (P=97.6%)								Carbo binding
Bn90739	superfamily	257258	379	471	1.34749e-05	44.2461	cl15057	Cadherin-like superfamily	-	-
ChQ5CGW9	superfamily	260203	45	364	1.56284e-15	74.6703	cl00120	PP2Cc superfamily	-	-
ChQ5CI93	specific	238083	54	249	2.5397e-22	92.7746	cd00143	PP2Cc	-	cl00120
ChQ5CI93	superfamily	260203	54	249	2.5397e-22	92.7746	cl00120	PP2Cc superfamily	-	-
ChQ5CLN7	superfamily	260203	213	384	2.9167e-08	53.5143	cl00120	PP2Cc superfamily	N	-
DdQ54JD8	specific	214625	161	383	6.79603e-14	69.7113	smart00332	PP2Cc	-	cl00120
DdQ54JD8	superfamily	260203	161	383	6.79603e-14	69.7113	cl00120	PP2Cc superfamily	-	-
DdQ54VY2	superfamily	260203	330	462	2.26133e-11	62.759	cl00120	PP2Cc superfamily	N	-
LmE9AD96	No Hits
LmQ4Q3D3	superfamily	260203	37	268	5.74207e-09	54.2847	cl00120	PP2Cc superfamily	-	-
LmQ4Q9N3	superfamily	260203	92	353	4.1005e-17	78.9074	cl00120	PP2Cc superfamily	-	-
MbA9UVZ4	specific	188744	502	554	6.09383e-29	111.592	cd09358	LIM_Mical_like	-	cl02475
MbA9UVZ4	superfamily	261300	502	554	6.09383e-29	111.592	cl02475	LIM superfamily	-	-				LIM (P=99.6%)								Zinc finger protein interaction
MbA9UVZ4	superfamily	260136	47	145	3.27751e-14	71.0468	cl00011	PLAT superfamily	-	-				PLAT (P=99.8%)								Sequestered substrate access
MbA9UVZ4	superfamily	260203	212	408	2.8368e-07	51.9735	cl00120	PP2Cc superfamily	-	-
NgD2V3D8	specific	214625	7	114	2.78904e-06	45.0585	smart00332	PP2Cc	C	cl00120
NgD2V3D8	superfamily	260203	7	114	2.78904e-06	45.0585	cl00120	PP2Cc superfamily	C	-
NgD2VGQ6	superfamily	260203	40	308	9.28187e-18	79.7078	cl00120	PP2Cc superfamily	-	-
NgD2VI18	superfamily	260203	310	479	1.15568e-19	88.1822	cl00120	PP2Cc superfamily	C	-
NgD2VM13	specific	238083	316	559	2.12637e-18	84.3002	cd00143	PP2Cc	-	cl00120
NgD2VM13	superfamily	260203	316	559	2.12637e-18	84.3002	cl00120	PP2Cc superfamily	-	-
Pc507758	superfamily	260203	46	214	1.8799e-09	56.2107	cl00120	PP2Cc superfamily	-	-
Pc18840	specific	214625	126	295	1.22843e-11	62.3925	smart00332	PP2Cc	N	cl00120
Pc18840	superfamily	260203	126	295	1.22843e-11	62.3925	cl00120	PP2Cc superfamily	N	-
Pc507244	specific	214625	126	295	1.22843e-11	62.3925	smart00332	PP2Cc	N	cl00120
Pc507244	superfamily	260203	126	295	1.22843e-11	62.3925	cl00120	PP2Cc superfamily	N	-
Pc508553	superfamily	260203	136	432	3.79894e-11	61.9886	cl00120	PP2Cc superfamily	-	-
Pc508553	superfamily	271773	1	26	0.00411797	35.8123	cl15354	CBS_pair superfamily	N	-				CBS domain (P=80.8%) Not confirmed
Pc573107	superfamily	260203	34	232	1.81057e-06	47.3511	cl00120	PP2Cc superfamily	-	-
Ps131054	superfamily	265675	77	189	4.67149e-12	63.2869	cl15354	CBS_pair superfamily	-	-				CBS_pair (P=99.9%)								Ligand binding, regulatory
Ps131054	superfamily	260203	313	588	8.22401e-11	61.6034	cl00120	PP2Cc superfamily	-	-
Ps131054	multi-dom	223591	77	189	3.07342e-07	49.0069	COG0517	COG0517	-	-
Ps131748	superfamily	260203	82	250	3.22244e-11	61.6034	cl00120	PP2Cc superfamily	-	-
Ps556737	specific	214625	150	316	2.73822e-10	58.5405	smart00332	PP2Cc	N	cl00120
Ps556737	superfamily	260203	150	316	2.73822e-10	58.5405	cl00120	PP2Cc superfamily	N	-
Ps334045	superfamily	260203	82	250	3.22244e-11	61.6034	cl00120	PP2Cc superfamily	-	-
Ps561228	superfamily	260203	72	242	7.50337e-06	45.4251	cl00120	PP2Cc superfamily	-	-
PtA0C6Z0	superfamily	260203	37	279	8.88849e-18	79.3226	cl00120	PP2Cc superfamily	-	-
PtA0CTS5	superfamily	260203	33	248	4.32687e-21	88.5674	cl00120	PP2Cc superfamily	-	-
TbQ386X6	specific	214625	37	220	3.74876e-05	43.1325	smart00332	PP2Cc	-	cl00120
TbQ386X6	superfamily	260203	37	220	3.74876e-05	43.1325	cl00120	PP2Cc superfamily	-	-
TbQ57Z96	superfamily	260203	85	254	5.87683e-13	66.5811	cl00120	PP2Cc superfamily	-	-
TbQ585I2	superfamily	260203	20	259	4.3566e-13	66.2258	cl00120	PP2Cc superfamily	-	-
TcQ4CSE9	superfamily	260203	23	261	8.55284e-13	65.4554	cl00120	PP2Cc superfamily	-	-
TcQ4D043	specific	214625	37	219	8.25484e-06	45.0585	smart00332	PP2Cc	-	cl00120
TcQ4D043	superfamily	260203	37	219	8.25484e-06	45.0585	cl00120	PP2Cc superfamily	-	-
TcQ4DGU4	superfamily	260203	87	352	7.82025e-14	69.3074	cl00120	PP2Cc superfamily	-	-
TpB8BUE5	superfamily	260203	2	195	2.96738e-07	49.2471	cl00120	PP2Cc superfamily	-	-
TpB8C6M9	specific	238122	33	63	6.60956e-05	40.589	cd00201	WW	-	cl00157				WW (P=99.6%)								Protein interactions
TpB8C6M9	superfamily	260224	33	63	6.60956e-05	40.589	cl00157	WW superfamily	-	-
TpB8C6M9	superfamily	260203	338	566	1.66091e-13	69.2775	cl00120	PP2Cc superfamily	-	-
TtQ22BA7	superfamily	260203	28	286	1.79514e-10	58.907	cl00120	PP2Cc superfamily	-	-
TtQ23WR9	superfamily	260203	49	257	5.79825e-12	63.1442	cl00120	PP2Cc superfamily	-	-
TvA2E6S6	superfamily	260203	32	252	2.91377e-18	80.063	cl00120	PP2Cc superfamily	-	-
TvA2FNQ8	specific	214625	15	179	5.14668e-11	59.3109	smart00332	PP2Cc	-	cl00120
TvA2FNQ8	superfamily	260203	15	179	5.14668e-11	59.3109	cl00120	PP2Cc superfamily	-	-
Cm177C	superfamily	260203	84	282	2.2851e-14	71.2334	cl00120	PP2Cc superfamily	-	-
Green Algae
Cr1g009700	superfamily	260203	1905	2061	6.06716e-12	66.9663	cl00120	PP2Cc superfamily	-	-
Cr1g009700	superfamily	251274	402	483	0.00111583	39.8888	cl03574	Seryl_tRNA_N superfamily	-	-		FP due to Coiled-coil domain?		No confirmation					CC dom (100-900)
Cr1g009700	specific	250967	605	644	0.00876579	36.8262	pfam01920	Prefoldin_2	N	cl09111		FP due to Coiled-coil domain?		No confirmation
Cr1g009700	superfamily	263721	605	644	0.00876579	36.8262	cl09111	Prefoldin superfamily	N	-		FP due to Coiled-coil domain?		No confirmation
Cr1g009700	multi-dom	224117	214	927	1.22776e-21	101.715	COG1196	Smc	N	-		FP due to Coiled-coil domain?		SMC (P=99.7%)
Cr1g010250	superfamily	260203	1849	2004	2.1715e-13	71.2035	cl00120	PP2Cc superfamily	-	-
Cr1g010250	superfamily	267654	471	539	0.00379145	40.6755	cl19301	DUF1597 superfamily	C	-		FP due to Coiled-coil domain?							CC dom (50-800)
Cr1g010250	superfamily	267466	264	370	0.00956507	37.1778	cl19113	ApoLp-III_like superfamily	C	-		FP due to Coiled-coil domain?
Cr1g010250	multi-dom	255805	83	786	0.000394052	44.227	pfam10174	Cast	-	-		FP due to Coiled-coil domain?		Cast (P=97.7%)
Cr1g036200	superfamily	260136	70	194	1.09013e-10	59.1056	cl00011	PLAT superfamily	-	-				PLAT (P=100%)								Sequestered substrate access
Cr1g036200	superfamily	260203	238	505	7.83897e-09	55.0251	cl00120	PP2Cc superfamily	-	-
Cr3g158050	specific	119437	139	226	5.99302e-17	78.8786	cd05467	CBM20	-	cl15347				CBM20 (P=99.5%)								Starch binding
Cr3g158050	superfamily	265673	139	226	5.99302e-17	78.8786	cl15347	CBM20 superfamily	-	-
Cr3g158050	superfamily	260203	1383	1574	1.78115e-17	83.945	cl00120	PP2Cc superfamily	-	-
Cr6g256300	specific	238083	150	364	2.4071e-19	85.0706	cd00143	PP2Cc	-	cl00120
Cr6g256300	superfamily	260203	150	364	2.4071e-19	85.0706	cl00120	PP2Cc superfamily	-	-
Cr7g334750	superfamily	260203	479	660	5.06726e-11	61.9804	cl00120	PP2Cc superfamily	-	-
Cr7g334750			207	314										TIR (Toll/Interleukin 1 Receptor) (P=97.2%)								Disease Resistance?
CvE1ZHW0	superfamily	260203	107	326	1.4005e-16	76.5962	cl00120	PP2Cc superfamily	-	-
CvE1Z4W0	specific	240668	554	617	1.01224e-09	56.5445	cd00590	RRM_SF	-	cl17169				RRM (P=100%)								RNA/protein binding
CvE1Z4W0	superfamily	266524	554	617	1.01224e-09	56.5445	cl17169	RRM_SF superfamily	-	-
CvE1Z4W0	specific	214636	821	893	4.23161e-16	74.9375	smart00360	RRM	-	cl17169
CvE1Z4W0	superfamily	266524	821	893	4.23161e-16	74.9375	cl17169	RRM_SF superfamily	-	-
CvE1Z4W0	superfamily	266524	638	713	1.58581e-09	56.2016	cl17169	RRM_SF superfamily	-	-
CvE1Z4W0	superfamily	260203	295	494	2.63181e-08	54.6399	cl00120	PP2Cc superfamily	-	-
CvE1Z4W0	multi-dom	233516	555	893	1.55823e-32	130.446	TIGR01661	ELAV_HUD_SF	-	-
Ot32153	superfamily	260136	56	171	5.10734e-17	76.8248	cl00011	PLAT superfamily	-	-				cd01754 PLAT_plant_stress (P=100%)								Lipid/membrane protein interaction, stress induced
Ot32153			7	46										cd01757 PLAT_Rab6IP1								Liipid/membrane protein interaction
Ot32153	superfamily	260203	237	439	2.73383e-12	65.0403	cl00120	PP2Cc superfamily	-	-
OtQ01BE9	superfamily	260136	148	263	9.58448e-17	76.8248	cl00011	PLAT superfamily	-	-				cd01754 PLAT_plant_stress (P=100%)								Lipid/membrane protein interaction, stress induced
OtQ01BE9			75	135										cd01757 PLAT_Rab6IP1								Liipid/membrane protein interaction
OtQ01BE9	superfamily	260203	329	566	8.32092e-15	73.5147	cl00120	PP2Cc superfamily	-	-
OtQ01BZ3	specific	214625	37	279	2.04529e-09	55.4589	smart00332	PP2Cc	-	cl00120
OtQ01BZ3	superfamily	260203	37	279	2.04529e-09	55.4589	cl00120	PP2Cc superfamily	-	-
OtQ01GJ0	superfamily	260203	2	134	1.44549e-15	70.8482	cl00120	PP2Cc superfamily	N	-
OlA4RV46	superfamily	260203	54	229	2.33396e-09	56.5959	cl00120	PP2Cc superfamily	-	-
OlA4RV46	specific	128789	392	424	0.00519179	34.7696	smart00513	SAP	-	cl02640				SAP (P=97.9%)								Nuc/Cyto, DNA/RNA binding
	superfamily	261387	392	424	0.00519179	34.7696	cl02640	SAP superfamily	-	-
OtCh3Contig	specific	214625	8	217	3.49318e-10	58.1553	smart00332	PP2Cc	-	cl00120
OtCh3Contig	superfamily	260203	8	217	3.49318e-10	58.1553	cl00120	PP2Cc superfamily	-	-
OtCh3Contig	specific	128789	298	330	0.00535081	34.3844	smart00513	SAP	-	cl02640				SAP (P=96.4%)								Nuc/Cyto, DNA/RNA binding
OtCh3Contig	superfamily	261387	298	330	0.00535081	34.3844	cl02640	SAP superfamily	-	-
Bp7512291	superfamily	260203	23	227	8.1532e-13	66.5811	cl00120	PP2Cc superfamily	-	-
														SAP (P=96.6%)								Nuc/Cyto, DNA/RNA binding
VcD8THL8	superfamily	260203	132	361	1.37851e-16	77.3666	cl00120	PP2Cc superfamily	-	-
VcD8TUT2	specific	119437	97	175	3.16115e-17	80.0342	cd05467	CBM20	-	cl15347				CBM20 (P=99.5%)								Starch binding
VcD8TUT2	superfamily	265673	97	175	3.16115e-17	80.0342	cl15347	CBM20 superfamily	-	-
VcD8TUT2	superfamily	260203	1581	1779	6.5657e-18	85.4858	cl00120	PP2Cc superfamily	-	-
VcD8TXC0	superfamily	260203	292	480	4.24456e-09	55.432	cl00120	PP2Cc superfamily	-	-
VcD8TXC0			2	101										TIR (Toll/Interleukin 1 Receptor) (P=97.8%)								Disease Resistance?
VcD8U5M4	superfamily	260203	124	353	4.50084e-15	72.7443	cl00120	PP2Cc superfamily	-	-
VcD8U5M4	superfamily	260136	40	81	0.00417206	35.6084	cl00011	PLAT superfamily	N	-												Sequestered substrate access
VcD8U9G1	superfamily	260203	2710	2891	2.07616e-10	62.7291	cl00120	PP2Cc superfamily	-	-
VcD8U9G1	superfamily	267466	1572	1666	1.46703e-05	46.4226	cl19113	ApoLp-III_like superfamily	C	-		FP due to Coiled-coil domain?		No confirmation					CC dom (1400-2100)
VcD8U9G1	specific	197544	2044	2139	0.00030845	41.9317	smart00150	SPEC	-	cl02488		FP due to Coiled-coil domain?		No confirmation
VcD8U9G1	superfamily	261305	2044	2139	0.00030845	41.9317	cl02488	Spectrin superfamily	-	-		FP due to Coiled-coil domain?		No confirmation
VcD8U9G1	superfamily	238103	1461	1675	0.00044383	42.818	cl19080	SPEC superfamily	-	-		FP due to Coiled-coil domain?		No confirmation
VcD8U9G1	superfamily	238103	1632	1810	0.000509439	42.818	cl19080	SPEC superfamily	-	-		FP due to Coiled-coil domain?		No confirmation
VcD8U9G1	superfamily	267466	1352	1419	0.00884522	38.1079	cl19113	ApoLp-III_like superfamily	NC	-		FP due to Coiled-coil domain?		No confirmation
VcD8U9G1	multi-dom	255805	1354	2138	6.25245e-16	83.1322	pfam10174	Cast	-	-		FP due to Coiled-coil domain?		Cast (P=99.8%)
VcD8U9G3	superfamily	260203	1522	1699	4.19121e-09	58.1067	cl00120	PP2Cc superfamily	-	-
VcD8U9G3	superfamily	267466	187	291	0.0001753	42.1976	cl19113	ApoLp-III_like superfamily	C	-		FP due to Coiled-coil domain?		No confirmation					CC dom (1-800)
VcD8U9G3	multi-dom	258135	81	410	0.00124797	41.8212	pfam13868	Trichoplein	-	-		FP due to Coiled-coil domain?		No confirmation
VcD8U9G3	multi-dom	259749	630	801	0.00872302	37.9717	pfam15619	Lebercilin	-	-		FP due to Coiled-coil domain?		No confirmation
Cr6g257850	superfamily	260203	60	267	1.72454e-12	65.4554	cl00120	PP2Cc superfamily	-	-
Cv135009	superfamily	260203	204	375	1.57881e-09	55.7597	cl00120	PP2Cc superfamily	-	-
VcD8UI13	superfamily	260203	90	312	1.00504e-09	57.7514	cl00120	PP2Cc superfamily	-	-
At2g30170 Plant Group
Ac00400441	superfamily	260203	55	254	4.33881e-19	83.5598	cl00120	PP2Cc superfamily	-	-
AlD7LBK9	specific	214625	42	254	5.23761e-17	77.4153	smart00332	PP2Cc	-	cl00120
AlD7LBK9	superfamily	260203	42	254	5.23761e-17	77.4153	cl00120	PP2Cc superfamily	-	-
At2g301701	specific	214625	39	251	1.60448e-17	78.5709	smart00332	PP2Cc	-	cl00120
At2g301701	superfamily	260203	39	251	1.60448e-17	78.5709	cl00120	PP2Cc superfamily	-	-
At2g301702	specific	214625	1	174	2.13664e-13	65.4741	smart00332	PP2Cc	-	cl00120
At2g301702	superfamily	260203	1	174	2.13664e-13	65.4741	cl00120	PP2Cc superfamily	-	-
Bd2g039701	specific	214625	59	287	1.59206e-10	59.3109	smart00332	PP2Cc	-	cl00120
Bd2g039701	superfamily	260203	59	287	1.59206e-10	59.3109	cl00120	PP2Cc superfamily	-	-
Cp2.366	superfamily	260203	55	263	1.24189e-16	76.6262	cl00120	PP2Cc superfamily	-	-
Cs151870.1	specific	214625	70	255	4.20256e-16	74.7189	smart00332	PP2Cc	-	cl00120
Cs151870.1	superfamily	260203	70	255	4.20256e-16	74.7189	cl00120	PP2Cc superfamily	-	-
Gm18G05750	superfamily	260203	73	254	6.95732e-16	74.315	cl00120	PP2Cc superfamily	-	-
Me012597m	superfamily	260203	70	257	1.66637e-15	73.1295	cl00120	PP2Cc superfamily	-	-
MgD00850.1	specific	238083	76	263	1.80534e-19	84.6854	cd00143	PP2Cc	-	cl00120
MgD00850.1	superfamily	260203	76	263	1.80534e-19	84.6854	cl00120	PP2Cc superfamily	-	-
Mt3g031360	superfamily	260203	54	244	9.28994e-16	73.9298	cl00120	PP2Cc superfamily	-	-
Os1g070901	specific	214625	61	232	4.66128e-12	63.9333	smart00332	PP2Cc	-	cl00120
Os1g070901	superfamily	260203	61	232	4.66128e-12	63.9333	cl00120	PP2Cc superfamily	-	-
Ppa1804320	superfamily	260203	92	327	2.28251e-13	67.7666	cl00120	PP2Cc superfamily	-	-
Ppa11G2700	superfamily	260203	209	423	5.36508e-15	73.5446	cl00120	PP2Cc superfamily	-	-
Ppe1766351	superfamily	260203	98	257	2.08154e-10	58.1366	cl00120	PP2Cc superfamily	N	-
PtB9GH69	superfamily	260203	63	243	7.03635e-13	66.2258	cl00120	PP2Cc superfamily	-	-
Pt282500.3	superfamily	260203	63	246	1.26157e-13	66.9962	cl00120	PP2Cc superfamily	-	-
Pt282500.4	superfamily	260203	63	246	1.13355e-13	67.3814	cl00120	PP2Cc superfamily	-	-
Pt282500.1	superfamily	260203	63	246	1.00752e-12	64.685	cl00120	PP2Cc superfamily	-	-
Pt282500.6	superfamily	260203	21	204	1.32309e-13	65.8406	cl00120	PP2Cc superfamily	-	-
Pt282500.5	superfamily	260203	63	174	4.97459e-08	50.4327	cl00120	PP2Cc superfamily	C	-
RcB9RRI5	superfamily	260203	66	294	4.82631e-18	80.4482	cl00120	PP2Cc superfamily	-	-
Sb058700.1	superfamily	260203	60	226	8.43616e-12	63.1442	cl00120	PP2Cc superfamily	-	-
Si014104m	superfamily	260203	60	226	2.26588e-11	61.9886	cl00120	PP2Cc superfamily	-	-
Si18177973	superfamily	260203	92	258	1.74464e-11	62.3738	cl00120	PP2Cc superfamily	-	-
Sm25080170	specific	214625	4	209	7.53015e-13	65.4741	smart00332	PP2Cc	-	cl00120
Sm25080170	superfamily	260203	4	209	7.53015e-13	65.4741	cl00120	PP2Cc superfamily	-	-
VvD7SJQ3	superfamily	260203	67	243	3.78287e-15	72.389	cl00120	PP2Cc superfamily	-	-
Zm2G030961	superfamily	260203	87	257	9.495e-13	66.2258	cl00120	PP2Cc superfamily	-	-
Zm2G030963	specific	214625	6	95	1.21245e-05	43.1325	smart00332	PP2Cc	N	cl00120
Zm2G030963	superfamily	260203	6	95	1.21245e-05	43.1325	cl00120	PP2Cc superfamily	N	-
At4g16580 Plant Group
Ac01000434	superfamily	260203	280	500	4.66128e-18	82.7594	cl00120	PP2Cc superfamily	-	-
Ac00700162	superfamily	260203	201	421	5.3272e-17	79.2926	cl00120	PP2Cc superfamily	-	-
AlD7MCE3	superfamily	260203	235	455	2.02135e-15	74.6703	cl00120	PP2Cc superfamily	-	-
AlD7MMD8	superfamily	260203	186	407	4.31318e-17	79.2926	cl00120	PP2Cc superfamily	-	-
At4g165801	superfamily	260203	235	455	1.62164e-15	75.0554	cl00120	PP2Cc superfamily	-	-
At5g667201	superfamily	260203	187	408	8.98758e-16	75.4406	cl00120	PP2Cc superfamily	-	-
At5g667202	superfamily	260203	184	405	8.72351e-16	75.4406	cl00120	PP2Cc superfamily	-	-
Bd1g045201	superfamily	260203	245	465	3.61421e-16	76.9814	cl00120	PP2Cc superfamily	-	-
Bd1g045202	superfamily	260203	124	344	1.15186e-16	77.3666	cl00120	PP2Cc superfamily	-	-
Bd3g034801	superfamily	260203	148	367	1.74458e-13	68.5071	cl00120	PP2Cc superfamily	-	-
Cp158.2	superfamily	260203	219	439	1.78868e-17	80.8334	cl00120	PP2Cc superfamily	-	-
Cp64.64	superfamily	260203	258	478	8.8235e-12	63.8847	cl00120	PP2Cc superfamily	-	-
Cs201270.1	specific	214625	221	441	1.52665e-10	60.0813	smart00332	PP2Cc	-	cl00120
Cs201270.1	superfamily	260203	221	441	1.52665e-10	60.0813	cl00120	PP2Cc superfamily	-	-
Cs342170.1	superfamily	260203	274	494	2.89163e-15	74.2851	cl00120	PP2Cc superfamily	-	-
Cs342170.2	specific	214625	251	373	1.48518e-09	56.9997	smart00332	PP2Cc	C	cl00120
Cs342170.2	superfamily	260203	251	373	1.48518e-09	56.9997	cl00120	PP2Cc superfamily	C	-
Gm1G177100	superfamily	260203	162	413	3.96431e-08	52.7439	cl00120	PP2Cc superfamily	-	-
Gm2G058600	superfamily	260203	130	350	1.21122e-16	77.3666	cl00120	PP2Cc superfamily	-	-
Gm11G65900	superfamily	260203	143	363	4.77752e-16	75.8258	cl00120	PP2Cc superfamily	-	-
Gm14G76700	superfamily	260203	277	497	5.57639e-14	70.4331	cl00120	PP2Cc superfamily	-	-
Gm16G14120	superfamily	260203	128	348	3.62785e-16	75.8258	cl00120	PP2Cc superfamily	-	-
Gm17G24910	superfamily	260203	277	497	1.02038e-13	69.6627	cl00120	PP2Cc superfamily	-	-
Mt5g019790	superfamily	260203	220	443	2.18758e-14	71.5887	cl00120	PP2Cc superfamily	-	-
Me17960498	superfamily	260203	161	381	4.83022e-16	75.8258	cl00120	PP2Cc superfamily	-	-
Me011964m	specific	214625	164	287	5.04981e-09	54.6885	smart00332	PP2Cc	C	cl00120
Me011964m	superfamily	260203	164	287	5.04981e-09	54.6885	cl00120	PP2Cc superfamily	C	-
Me033523m	superfamily	260203	280	500	1.29159e-15	75.4406	cl00120	PP2Cc superfamily	-	-
MgN00503.1	superfamily	260203	275	495	5.14077e-16	76.5962	cl00120	PP2Cc superfamily	-	-
MgH00184.1	specific	238083	195	415	1.51596e-19	86.6114	cd00143	PP2Cc	-	cl00120
MgH00184.1	superfamily	260203	195	415	1.51596e-19	86.6114	cl00120	PP2Cc superfamily	-	-
MgC00702.1	superfamily	260203	270	458	3.07478e-09	56.1807	cl00120	PP2Cc superfamily	-	-
Os3g594701	superfamily	260203	250	470	1.05656e-14	72.7443	cl00120	PP2Cc superfamily	-	-
Ppa11G7910	superfamily	260203	340	571	4.42945e-13	68.1219	cl00120	PP2Cc superfamily	-	-
Ppe005911m	superfamily	260203	209	429	1.84544e-13	68.5071	cl00120	PP2Cc superfamily	-	-
Ppe004472m	superfamily	260203	279	467	4.61654e-12	64.6551	cl00120	PP2Cc superfamily	-	-
Pt5G125700	superfamily	260203	194	414	5.78661e-10	58.1067	cl00120	PP2Cc superfamily	-	-
Pt7G028900	superfamily	260203	188	376	2.02002e-13	68.5071	cl00120	PP2Cc superfamily	-	-
Pt14G04280	superfamily	260203	281	501	4.17123e-17	80.063	cl00120	PP2Cc superfamily	-	-
RcB9SGJ1	superfamily	260203	187	407	2.22611e-16	77.3666	cl00120	PP2Cc superfamily	-	-
RcB9R7R1	superfamily	260203	283	503	2.02809e-14	71.9739	cl00120	PP2Cc superfamily	-	-
Sb1G043800	superfamily	260203	240	460	1.3323e-17	81.2186	cl00120	PP2Cc superfamily	-	-
Si035555m	superfamily	260203	239	459	1.09954e-17	81.6038	cl00120	PP2Cc superfamily	-	-
Sm141804	superfamily	260203	275	494	1.09709e-14	72.7443	cl00120	PP2Cc superfamily	-	-
Vv01009670	superfamily	260203	48	268	3.09055e-16	74.6703	cl00120	PP2Cc superfamily	-	-
Vv01019004	superfamily	260203	103	323	1.59683e-17	79.2926	cl00120	PP2Cc superfamily	-	-
ZmB4F9L2	superfamily	260203	237	457	2.04197e-17	80.8334	cl00120	PP2Cc superfamily	-	-
ZmAC210013	superfamily	260203	176	396	3.80488e-18	81.989	cl00120	PP2Cc superfamily	-	-
At4g33500 Plant Group
Ac01400573	superfamily	260203	268	351	0.000932888	39.2319	cl00120	PP2Cc superfamily	C	-
AlD7M8Q5	specific	256755	707	1052	2.71298e-148	448.626	pfam11955	PORR	-	cl13402		Annotation Error
AlD7M8Q5	superfamily	256755	707	1052	2.71298e-148	448.626	cl13402	PORR superfamily	-	-
AlD7M8Q5	superfamily	260203	486	670	7.25399e-17	81.2186	cl00120	PP2Cc superfamily	-	-
AlD7M8Q5	superfamily	260305	113	186	0.00530849	36.428	cl00257	HU_IHF superfamily	-	-				No confirmation of HU_IHF => FP
At4g335001	superfamily	260203	499	683	6.0398e-16	77.3666	cl00120	PP2Cc superfamily	-	-
At4g335001	superfamily	249921	257	406	0.00665884	38.0517	cl19919	Late_protein_L2 superfamily	C	-				No confirmation of Late protein dom => FP
At4g335001	multi-dom	113514	92	467	0.00302676	39.2734	pfam04747	DUF612	N	-				No confirmation of DUF612 => FP
Bd1g716901	specific	214625	340	574	5.55759e-18	83.1933	smart00332	PP2Cc	-	cl00120
Bd1g716901	superfamily	260203	340	574	5.55759e-18	83.1933	cl00120	PP2Cc superfamily	-	-
Bd1g716902	superfamily	260203	355	461	5.89419e-11	61.5735	cl00120	PP2Cc superfamily	C	-
Bd3g255921	superfamily	260203	54	236	2.19988e-17	78.137	cl00120	PP2Cc superfamily	-	-
Cp16426364	specific	238083	85	273	6.76958e-21	90.0782	cd00143	PP2Cc	-	cl00120
Cp16426364	superfamily	260203	85	273	6.76958e-21	90.0782	cl00120	PP2Cc superfamily	-	-
Cp16426364	superfamily	254387	40	58	0.00159719	38.5916	cl06662	RVT_2 superfamily	C	-				RVT_2 (P=96.1%)								Mobile genetic element
Gm15G05230	superfamily	260203	581	799	4.72943e-10	59.6475	cl00120	PP2Cc superfamily	-	-
Mt2g008590	superfamily	260203	1032	1250	3.2579e-06	48.8619	cl00120	PP2Cc superfamily	-	-
MgB00626.1	superfamily	260203	352	494	6.06751e-09	55.4403	cl00120	PP2Cc superfamily	C	-
Os10g22460	superfamily	260203	238	424	3.5583e-16	76.9814	cl00120	PP2Cc superfamily	-	-
Os10g22460	superfamily	253989	98	195	0.00328213	38.3135	cl18502	COPI_C superfamily	C	-				No confirmation of COPI_C => FP
Os3g092201	superfamily	260203	358	557	4.69482e-16	77.3966	cl00120	PP2Cc superfamily	-	-
Os3g092202	superfamily	260203	342	528	7.11736e-16	76.5962	cl00120	PP2Cc superfamily	-	-
Os3g092203	superfamily	260203	340	526	6.75611e-16	76.5962	cl00120	PP2Cc superfamily	-	-
Os3g092204	superfamily	260203	193	392	2.10691e-16	77.3966	cl00120	PP2Cc superfamily	-	-
Os3g092205	superfamily	260203	201	387	5.30503e-16	76.211	cl00120	PP2Cc superfamily	-	-
Os3g092206	superfamily	260203	191	390	2.00438e-16	77.3966	cl00120	PP2Cc superfamily	-	-
Ppa26G0316	specific	238083	258	442	1.26592e-19	87.3818	cd00143	PP2Cc	-	cl00120
Ppa26G0316	superfamily	260203	258	442	1.26592e-19	87.3818	cl00120	PP2Cc superfamily	-	-
Ppe1765873	superfamily	260203	374	561	4.42906e-12	65.4255	cl00120	PP2Cc superfamily	-	-
RcB9T5J5	superfamily	260203	546	744	3.83653e-16	78.167	cl00120	PP2Cc superfamily	-	-
Sb1G473300	superfamily	260203	11	147	1.60601e-08	50.4027	cl00120	PP2Cc superfamily	N	-
Sb77.28330	superfamily	260203	29	112	1.45403e-06	43.8543	cl00120	PP2Cc superfamily	N	-
Si035541m	superfamily	260203	322	518	1.42021e-15	75.8558	cl00120	PP2Cc superfamily	-	-
Si034814m	superfamily	260203	365	584	1.00894e-16	79.2926	cl00120	PP2Cc superfamily	-	-
SmSc116	specific	214625	17	118	7.08149e-09	54.3033	smart00332	PP2Cc	N	cl00120
SmSc116	superfamily	260203	17	118	7.08149e-09	54.3033	cl00120	PP2Cc superfamily	N	-
VvD7STF3	superfamily	260203	546	765	1.21336e-12	67.3515	cl00120	PP2Cc superfamily	-	-
ZmC0PH22	specific	238083	365	588	1.87152e-18	84.6854	cd00143	PP2Cc	-	cl00120
ZmC0PH22	superfamily	260203	365	588	1.87152e-18	84.6854	cl00120	PP2Cc superfamily	-	-
ZmB6U2F2	specific	214625	318	521	9.59654e-16	76.2597	smart00332	PP2Cc	-	cl00120
ZmB6U2F2	superfamily	260203	318	521	9.59654e-16	76.2597	cl00120	PP2Cc superfamily	-	-
Dicot Plant Group
Ac01500245	superfamily	260203	23	249	4.88511e-16	73.5147	cl00120	PP2Cc superfamily	-	-
Ac00300030	superfamily	260203	23	249	7.0662e-16	73.1295	cl00120	PP2Cc superfamily	-	-
Cp14.253	superfamily	260203	46	274	1.97478e-16	75.4406	cl00120	PP2Cc superfamily	-	-
Cp77.28	superfamily	260203	52	247	1.6461e-13	67.3515	cl00120	PP2Cc superfamily	-	-
Cs057660.1	superfamily	260203	23	245	2.05893e-14	69.2775	cl00120	PP2Cc superfamily	-	-
Cs057820.1	specific	214625	26	258	5.57458e-14	68.1705	smart00332	PP2Cc	-	cl00120
Cs057820.1	superfamily	260203	26	258	5.57458e-14	68.1705	cl00120	PP2Cc superfamily	-	-
MgJ01692.1	specific	238083	53	282	2.03581e-21	90.0782	cd00143	PP2Cc	-	cl00120
MgJ01692.1	superfamily	260203	53	282	2.03581e-21	90.0782	cl00120	PP2Cc superfamily	-	-
MgJ01693.1	specific	214625	29	248	1.25562e-19	84.3489	smart00332	PP2Cc	-	cl00120
MgJ01693.1	superfamily	260203	29	248	1.25562e-19	84.3489	cl00120	PP2Cc superfamily	-	-
Mg17686264	superfamily	260203	5	251	6.89393e-14	68.1518	cl00120	PP2Cc superfamily	-	-
MgI00841.1	superfamily	260203	1	184	9.29515e-10	56.5959	cl00120	PP2Cc superfamily	-	-
MgJ01694.1	superfamily	260203	24	250	4.79591e-16	73.8999	cl00120	PP2Cc superfamily	-	-
MgJ01695.1	specific	214625	23	250	9.46816e-14	67.7853	smart00332	PP2Cc	-	cl00120
MgJ01695.1	superfamily	260203	23	250	9.46816e-14	67.7853	cl00120	PP2Cc superfamily	-	-
Ppe021890m	superfamily	260203	17	241	6.44981e-19	81.989	cl00120	PP2Cc superfamily	-	-
Ppe1764901	superfamily	260203	61	230	1.74403e-11	62.3738	cl00120	PP2Cc superfamily	-	-
Ppe017442m	superfamily	260203	60	246	8.02555e-14	68.537	cl00120	PP2Cc superfamily	-	-
Ppe021121m	specific	238083	11	235	3.81951e-20	85.4558	cd00143	PP2Cc	-	cl00120
Ppe021121m	superfamily	260203	11	235	3.81951e-20	85.4558	cl00120	PP2Cc superfamily	-	-
Ppe022479m	specific	214625	20	226	1.45454e-10	58.5405	smart00332	PP2Cc	-	cl00120
Ppe022479m	superfamily	260203	20	226	1.45454e-10	58.5405	cl00120	PP2Cc superfamily	-	-
Ppe014726m	superfamily	260203	15	249	6.37345e-13	66.5811	cl00120	PP2Cc superfamily	-	-
Pt1G089200	superfamily	260203	64	212	8.28198e-11	59.2922	cl00120	PP2Cc superfamily	-	-
Pt05s174901	superfamily	260203	80	246	2.85668e-18	81.2486	cl00120	PP2Cc superfamily	-	-
Pt9G021300	specific	214625	102	330	5.05767e-16	75.1041	smart00332	PP2Cc	-	cl00120
Pt9G021300	superfamily	260203	102	330	5.05767e-16	75.1041	cl00120	PP2Cc superfamily	-	-
Pt11s018201	specific	214625	3	153	7.15921e-12	60.8517	smart00332	PP2Cc	-	cl00120
Pt11s018201	superfamily	260203	3	153	7.15921e-12	60.8517	cl00120	PP2Cc superfamily	-	-
Pt11s10370	specific	214625	29	153	4.68846e-06	44.6733	smart00332	PP2Cc	N	cl00120
Pt11s10370	superfamily	260203	29	153	4.68846e-06	44.6733	cl00120	PP2Cc superfamily	N	-
Pt5G160600	specific	214625	3	198	4.3008e-11	58.9257	smart00332	PP2Cc	-	cl00120
Pt5G160600	superfamily	260203	3	198	4.3008e-11	58.9257	cl00120	PP2Cc superfamily	-	-
Pt17G02390	No Hits		16	110										PP2C (P=99.9)
Pt1G381000	superfamily	260203	45	150	9.59445e-11	56.981	cl00120	PP2Cc superfamily	C	-
RcB9SG89	superfamily	260203	32	270	6.38375e-11	60.0626	cl00120	PP2Cc superfamily	-	-
Vv01008770	superfamily	260203	7	259	9.19298e-15	70.8482	cl00120	PP2Cc superfamily	-	-
Vv01033565	specific	191868	904	1007	8.23111e-48	167.943	pfam07839	CaM_binding	-	cl06741				CaM_binding (P=100%)								Calmodulin binding
Vv01033565	superfamily	244487	904	1007	8.23111e-48	167.943	cl06741	CaM_binding superfamily	-	-
Vv01033565	specific	191868	664	775	1.3942e-45	161.78	pfam07839	CaM_binding	-	cl06741				CaM_binding (P=99.4%)								Calmodulin binding
Vv01033565	superfamily	244487	664	775	1.3942e-45	161.78	cl06741	CaM_binding superfamily	-	-
Vv01033565	specific	214625	1055	1248	4.21351e-14	72.7929	smart00332	PP2Cc	-	cl00120
Vv01033565	superfamily	260203	1055	1248	4.21351e-14	72.7929	cl00120	PP2Cc superfamily	-	-
Monocot Plant Group
Bd1g363301	specific	214625	82	304	4.46635e-13	66.2445	smart00332	PP2Cc	-	cl00120
Bd1g363301	superfamily	260203	82	304	4.46635e-13	66.2445	cl00120	PP2Cc superfamily	-	-
Bd1g366901	specific	214625	82	304	3.66748e-13	66.6297	smart00332	PP2Cc	-	cl00120
Bd1g366901	superfamily	260203	82	304	3.66748e-13	66.6297	cl00120	PP2Cc superfamily	-	-
Bd1g375001	specific	214625	86	307	4.22371e-17	77.8005	smart00332	PP2Cc	-	cl00120
Bd1g375001	superfamily	260203	86	307	4.22371e-17	77.8005	cl00120	PP2Cc superfamily	-	-
Bd3g461601	specific	214625	33	264	7.42475e-07	47.7549	smart00332	PP2Cc	-	cl00120
Bd3g461601	superfamily	260203	33	264	7.42475e-07	47.7549	cl00120	PP2Cc superfamily	-	-
Bd3g495402	specific	214625	133	358	4.39233e-09	55.0737	smart00332	PP2Cc	-	cl00120
Bd3g495402	superfamily	260203	133	358	4.39233e-09	55.0737	cl00120	PP2Cc superfamily	-	-
Bd3g495501	specific	214625	115	316	1.10427e-06	47.7549	smart00332	PP2Cc	-	cl00120
Bd3g495501	superfamily	260203	115	316	1.10427e-06	47.7549	cl00120	PP2Cc superfamily	-	-
Os2g422501	specific	214625	88	311	1.63817e-09	56.2293	smart00332	PP2Cc	-	cl00120
Os2g422501	superfamily	260203	88	311	1.63817e-09	56.2293	cl00120	PP2Cc superfamily	-	-
Os2g422701	superfamily	260203	86	314	5.59869e-12	63.4995	cl00120	PP2Cc superfamily	-	-
Sb4G224300	superfamily	260203	119	328	1.31925e-05	44.6247	cl00120	PP2Cc superfamily	-	-
Sb4G318900	specific	214625	100	316	2.72453e-12	64.3185	smart00332	PP2Cc	-	cl00120
Sb4G318900	superfamily	260203	100	316	2.72453e-12	64.3185	cl00120	PP2Cc superfamily	-	-
Si019081m	specific	214625	78	306	3.30809e-09	55.4589	smart00332	PP2Cc	-	cl00120
Si019081m	superfamily	260203	78	306	3.30809e-09	55.4589	cl00120	PP2Cc superfamily	-	-
Si019662m	specific	214625	89	302	1.46801e-09	56.2293	smart00332	PP2Cc	-	cl00120
Si019662m	superfamily	260203	89	302	1.46801e-09	56.2293	cl00120	PP2Cc superfamily	-	-
Si019809m	specific	214625	100	305	1.93117e-09	55.8441	smart00332	PP2Cc	-	cl00120
Si019809m	superfamily	260203	100	305	1.93117e-09	55.8441	cl00120	PP2Cc superfamily	-	-
Si019722m	superfamily	260203	139	309	2.86034e-11	61.6034	cl00120	PP2Cc superfamily	N	-
Si18173120	specific	214625	120	344	1.03857e-09	56.9997	smart00332	PP2Cc	-	cl00120
Si18173120	superfamily	260203	120	344	1.03857e-09	56.9997	cl00120	PP2Cc superfamily	-	-
Zm2g032140	superfamily	260203	272	506	6.88008e-14	70.463	cl00120	PP2Cc superfamily	-	-
ZmB6U793	specific	214625	111	314	1.85063e-08	53.1477	smart00332	PP2Cc	-	cl00120
ZmB6U793	superfamily	260203	111	314	1.85063e-08	53.1477	cl00120	PP2Cc superfamily	-	-
Zm2g412156	superfamily	260203	91	266	3.88582e-12	63.9146	cl00120	PP2Cc superfamily	-	-
Zm2g473536	superfamily	260203	91	293	1.89998e-13	67.7666	cl00120	PP2Cc superfamily	-	-
ZmAC217887	specific	214625	107	312	3.09357e-07	49.2957	smart00332	PP2Cc	-	cl00120
ZmAC217887	superfamily	260203	107	312	3.09357e-07	49.2957	cl00120	PP2Cc superfamily	-	-
					Total number of seqs tested ~251
					Seqs with Accessory Domains: 23 (~9%)
Notes on Accessory Domains:
cd09865: PIN_Utp23 PIN domain of rRNA-processing protein, Utp23 (YOR004W), and other fungal homologs. Saccharomyces cerevisiae Utp23 (U three-associated protein 23), component of the small subunit (SSU) processome, is an essential protein involved in pre-rRNA processing and 40S ribosomal subunit assembly.
cl02640: SAP Superfamily SAP domain The SAP (after SAF-A/B, Acinus and PIAS) motif is a putative DNA/RNA binding domain found in diverse nuclear and cytoplasmic proteins.
smart00513: SAP Putative DNA-binding (bihelical) motif predicted to be involved in chromosomal organisation
pfam12733: Cadherin-like Cadherin-like beta sandwich domain This domain is found in several bacterial, metazoan and chlorophyte algal proteins. A profile-profile comparison recovered the cadherin domain and a comparison of the predicted structure of this domain with the crystal structure of the cadherin showed a congruent seven stranded secondary structure. The domain is widespread in bacteria an…
cl02475: LIM Superfamily LIM is a small protein-protein interaction domain, containing two zinc fingers LIM domains are identified in a diverse group of proteins with wide variety of biological functions, including gene expression regulation, cell fate determination, cytoskeleton organization, tumor formation and development. LIM domains function as adaptors or scaffolds to support the assembly o…
cl00011: PLAT Superfamily PLAT (Polycystin-1, Lipoxygenase, Alpha-Toxin) domain or LH2 (Lipoxygenase homology 2) domain. It consists of an eight stranded beta-barrel. The domain can be found in various domain architectures, in case of lipoxygenases, alpha toxin, lipases and polycystin, but also as a single domain or as repeats.The putative function of this domain is to facilitate access to seques…
cl15354: CBS_pair Superfamily The CBS domain, named after human CBS, is a small domain originally identified in cystathionine beta-synthase and is subsequently found in a wide range of different proteins. CBS domains usually occur in tandem repeats. They associate to form a so-called Bateman domain or a CBS pair based on crystallographic studies in bacteria. The CBS pair was used as a basis for t…
cd00201: WW Two conserved tryptophans domain; also known as the WWP or rsp5 domain; around 40 amino acids; functions as an interaction module in a diverse set of signalling proteins; binds specific proline-rich sequences but at low affinities compared to other peptide recognition proteins such as antibodies and receptors; WW domains have a single groove formed by a conserved Trp and Tyr which rec…
cl03574 Seryl_tRNA_N superfamily Seryl-tRNA synthetase N-terminal domain; This domain is found associated with the Pfam tRNA synthetase class II domain (pfam00587) and represents the N-terminal domain of seryl-tRNA synthetase.
pfam01920: Prefoldin_2 Prefoldin subunit This family includes prefoldin subunits that are not detected by pfam02996.
pfam02996: Prefoldin Prefoldin subunit This family comprises of several prefoldin subunits. The biogenesis of the cytoskeletal proteins actin and tubulin involves interaction of nascent chains of each of the two proteins with the oligomeric protein prefoldin (PFD) and their subsequent transfer to the cytosolic chaperonin CCT (chaperonin containing TCP-1). Electron microscopy shows that eukaryotic…
cl09111: Prefoldin Superfamily Prefoldin is a hexameric molecular chaperone complex, found in both eukaryotes and archaea, that binds and stabilizes newly synthesized polypeptides allowing them to fold correctly. The complex contains two alpha and four beta subunits, the two subunits being evolutionarily related. In archaea, there is usually only one gene for each subunit while in eukaryotes ther…
COG1196: Smc Chromosome segregation ATPases [Cell division and chromosome partitioning]
cl19301: DUF1597 Superfamily Outer membrane protein family (DUF1597) This family of proteins are likely to be outer membrane beta barrel proteins. Possibly acting as porins.
cl19113: ApoLp-III_like Superfamily Apolipophorin-III and similar insect proteins Exchangeable apolipoproteins play vital roles in the transport of lipids and lipoprotein metabolism. Apolipophorin III (apoLp-III) assists in the loading of diacylglycerol, generated from triacylglycerol stores in the fat body through the action of adipokinetic hormone, into lipophorin, the hemolymph lipoprotein. Ap…
pfam10174: Cast RIM-binding protein of the cytomatrix active zone This is a family of proteins that form part of the CAZ (cytomatrix at the active zone) complex which is involved in determining the site of synaptic vesicle fusion. The C-terminus is a PDZ-binding motif that binds directly to RIM (a small G protein Rab-3A effector). The family also contains four coiled-coil domains.
cd05467: CBM20 The family 20 carbohydrate-binding module (CBM20), also known as the starch-binding domain, is found in a large number of starch degrading enzymes including alpha-amylase, beta-amylase, glucoamylase, and CGTase (cyclodextrin glucanotransferase). CBM20 is also present in proteins that have a regulatory role in starch metabolism in plants (e.g. alpha-amylase) or glycogen metabolism i…
cd00590: RRM_SF RNA recognition motif (RRM) superfamily RRM, also known as RBD (RNA binding domain) or RNP (ribonucleoprotein domain), is a highly abundant domain in eukaryotes found in proteins involved in post-transcriptional gene expression processes including mRNA and rRNA processing, RNA export, and RNA stability. This domain is 90 amino acids in length and consists of a four-stranded beta-s…
TIGR01661: ELAV_HUD_SF ELAV/HuD family splicing factor This model describes the ELAV/HuD subfamily of splicing factors found in metazoa. HuD stands for the human paraneoplastic encephalomyelitis antigen D of which there are 4 variants in human. ELAV stnds for the Drosophila Embryonic lethal abnormal visual protein. ELAV-like splicing factors are also known in human as HuB (ELAV-like protein 2), H…
cl02488: Spectrin Superfamily Spectrin repeat Spectrin repeat-domains are found in several proteins involved in cytoskeletal structure. These include spectrin, alpha-actinin and dystrophin. The sequence repeat used in this family is taken from the structural repeat in reference. The spectrin domain- repeat forms a three helix bundle. The second helix is interrupted by proline in some sequences. T…
pfam13868: Trichoplein tumor suppressor, Mitostatin Trichoplein or mitostatin, was first defined as a meiosis-specific nuclear structural protein. It has since been linked with mitochondrial movement. It is associated with the mitochondrial outer membrane, and over-expression leads to reduction in mitochondrial motility whereas lack of it enhances mitochondrial movement. The activity appears to b…
pfam15619: Lebercilin Ciliary protein causing Leber congenital amaurosis disease Lebercilin is a family of eukaryotic ciliary proteins. Mutations in the gene, LCA5, are implicated in the disease Leber congenital amaurosis. In photoreceptors, lebercilin is uniquely localized at the cilium that bridges the inner and outer segments. Lebercilin functions as an integral element of selective protein tr…
cl00257: HU_IHF Superfamily DNA sequence specific (IHF) and non-specific (HU) domains This family includes integration host factor (IHF) and HU, also called type II DNA-binding proteins (DNABII), which are small dimeric proteins that specifically bind the DNA minor groove, inducing large bends in the DNA and serving as architectural factors in a variety of cellular processes such as recombination…
pfam04747: DUF612 Protein of unknown function, DUF612 This family includes several uncharacterized proteins from Caenorhabditis elegans
cl06662 RVT_2 super family Reverse transcriptase (RNA-dependent DNA polymerase); A reverse transcriptase gene is usually indicative of a mobile element such as a retrotransposon or retrovirus. Reverse transcriptases occur in a variety of mobile elements, including retrotransposons, retroviruses, group II introns, bacterial msDNAs, hepadnaviruses, and caulimoviruses. This Pfam entry includes rever…
cl18502 COPI_C super family Coatomer (COPI) alpha subunit C-terminus; This family represents the C-terminus (approximately 500 residues) of the eukaryotic coatomer alpha subunit. Coatomer (COPI) is a large cytosolic protein complex which forms a coat around vesicles budding from the Golgi apparatus. Such coatomer-coated vesicles have been proposed to play a role in many distinct steps of intracel…
pfam07839: CaM_binding Plant calmodulin-binding domain The sequences featured in this family are found repeated in a number of plant calmodulin-binding proteins and are thought to constitute the calmodulin-binding domains. Binding of the proteins to calmodulin depends on the presence of calcium ions. These proteins are thought to be involved in various processes, such as plant defence responses a…
pfam01582: TIR domain The Toll/interleukin-1 receptor (TIR) homology domain is an intracellular signalling domain found in MyD88, interleukin 1 receptor and the Toll receptor. It contains three highly-conserved regions, and mediates protein-protein interactions between the Toll-like receptors (TLRs) and signal-transduction components. TIR-like motifs are also found in plant proteins thought to be…

## Sheet: Table J
		Table J: HHAlign Data for PP2C7s Compared to "Bulk" and "GN" Bacterial Group II PP2C Sequences
		Comparison			HHAlign Score
		PP2C7s Vs Bulk Group II			94.8
		PP2C7s Vs GN Group II			115.4

[truncated: 4 more sheets: Table K, Table L, Table M, Table N]
