# Supplementary material for: "PP2C7s", Genes Most Highly Elaborated in Photosynthetic Organisms, Reveal the Bacterial Origin and Stepwise Evolution of PPM/PP2C Protein Phosphatases
Source: PLoS One. 2015 Aug 4;10(8):e0132863. doi: 10.1371/journal.pone.0132863 (PMC4524716; doi:10.1371/journal.pone.0132863)
Supplement: S3 File — This file contains the original output phylogenetic trees for the various manuscript figures, inferred by the procedures described in Materials and Methods. (ZIP) [file pone.0132863.s003.zip]

Archive with 22 entries (22 files):
- S3 File_Original Phylogenetic Tree Output Files/Fig 3 Tree_PhyML.txt
- S3 File_Original Phylogenetic Tree Output Files/Fig 4 Tree_MrBayes.tre
- S3 File_Original Phylogenetic Tree Output Files/Fig 4 Tree_PhyloBayes_MPI.tre
- S3 File_Original Phylogenetic Tree Output Files/Fig 4 Tree_PhyML.txt
- S3 File_Original Phylogenetic Tree Output Files/Fig 5 Tree_MrBayes.tre
- S3 File_Original Phylogenetic Tree Output Files/Fig 5 Tree_PhyloBayes_MPI_.tre
- S3 File_Original Phylogenetic Tree Output Files/Fig 5 Tree_PhyML.txt
- S3 File_Original Phylogenetic Tree Output Files/Fig 5 Tree_RAxML.txt
- S3 File_Original Phylogenetic Tree Output Files/Fig 6 Tree_MrBayes.tre
- S3 File_Original Phylogenetic Tree Output Files/Fig 6 Tree_PhyloBayes_MPI.tre
- S3 File_Original Phylogenetic Tree Output Files/Fig 6 Tree_PhyML.txt
- S3 File_Original Phylogenetic Tree Output Files/Fig 6 Tree_RAxML.txt
- S3 File_Original Phylogenetic Tree Output Files/Fig1 Tree_BEAST.tre
- S3 File_Original Phylogenetic Tree Output Files/Fig2 Tree_BEAST.tre
- S3 File_Original Phylogenetic Tree Output Files/Fig3 Tree_MrBayes.tre
- S3 File_Original Phylogenetic Tree Output Files/Fig3 Tree_PhyloBayes_MPI.tre
- S3 File_Original Phylogenetic Tree Output Files/Fig3 Tree_RAxML.txt
- S3 File_Original Phylogenetic Tree Output Files/Fig4 Tree_RAxML.txt
- S3 File_Original Phylogenetic Tree Output Files/S5 Fig Tree_MrBayes.tre
- S3 File_Original Phylogenetic Tree Output Files/S5 Fig Tree_PhyloBayes_MPI.tre
- S3 File_Original Phylogenetic Tree Output Files/S5 Fig Tree_PhyML.txt
- S3 File_Original Phylogenetic Tree Output Files/S5 Fig Tree_RAxML.txt
