# Supplementary material for: "PP2C7s", Genes Most Highly Elaborated in Photosynthetic Organisms, Reveal the Bacterial Origin and Stepwise Evolution of PPM/PP2C Protein Phosphatases
Source: PLoS One. 2015 Aug 4;10(8):e0132863. doi: 10.1371/journal.pone.0132863 (PMC4524716; doi:10.1371/journal.pone.0132863)
Supplement: S3 File — This file contains the original output phylogenetic trees for the various manuscript figures, inferred by the procedures described in Materials and Methods. (ZIP) [file pone.0132863.s003.zip › S3 File_Original Phylogenetic Tree Output Files/Fig 3 Tree_PhyML.txt]

((Os2g422701:0.39665136,(Si019081m:0.34951491,((Cp14.253:0.50534315,(Vv01008770:0.54809978,(MgJ01692.1:0.49461111,(Cs057660.1:0.56368740,(Pt9G021300:0.73059996,RcB9SG89:0.37327617)0.885758:0.10420377)0.977622:0.08998965)0.921704:0.08227231)0.999283:0.18835675)0.934706:0.13780347,(((Ppa11G7910:0.21228494,Sm141804:0.17009815)0.999995:0.13791393,(Si035555m:0.18905085,((Me17960498:0.02601801,At4g165801:0.10850791)0.792069:0.01186211,(Gm11G65900:0.17408103,MgH00184.1:0.32129591)0.983094:0.05940306)0.773088:0.02427866)0.990426:0.07924403)1.000000:0.21048264,(((CvE1ZHW0:0.43522070,(Cr6g256300:0.09243054,VcD8THL8:0.13068322)1.000000:0.45790378)0.898409:0.11626064,((OtQ01BE9:0.65250297,(VcD8U5M4:0.10931270,Cr1g036200:0.17575621)1.000000:0.44729324)1.000000:0.68267498,(((OtQ01GJ0:0.74586090,(Cv135009:0.43823353,(VcD8UI13:0.11562743,Cr6g257850:0.22269924)1.000000:0.29444786)0.999997:0.32112484)0.599775:0.12273733,((OtQ01BZ3:0.74293916,((Sm25080170:0.34916487,(Ppa1804320:0.10038505,Ppa11G2700:0.17720359)0.999925:0.14227843)0.952467:0.08015114,(Os1g070901:0.28361476,(VvD7SJQ3:0.13105206,At2g301701:0.26271093)0.714513:0.05454171)1.000000:0.19849642)1.000000:0.29306867)0.816989:0.09470736,((Cr3g158050:0.04392865,VcD8TUT2:0.04871002)1.000000:0.66854052,((CvE1Z4W0:0.77141183,(Cr7g334750:0.11631958,VcD8TXC0:0.14536126)1.000000:0.58988669)0.767737:0.12350385,((VcD8U9G1:0.18733495,VcD8U9G3:0.13149909)0.999997:0.20503312,(Cr1g009700:0.10415042,Cr1g010250:0.11272955)0.999618:0.12053403)1.000000:0.31732186)0.595909:0.10034286)0.997775:0.15624534)0.896391:0.08488613)0.844426:0.08298882,((SpQ09189.:1.32186886,((AnA2R8U5:0.46032973,FgXP_38578:0.36487123)1.000000:0.48251317,(ScP38797:0.91376969,(((Hs2IQ1:0.75688643,(Ag2I0O:0.64621330,(Hs2P8E:0.10433854,Hs1A6Q:0.07460076)1.000000:0.79496769)0.999934:0.59038920)1.000000:1.21479810,(Te2J82:0.54698740,(Ms2JFR:1.14592989,(Sa2PK0:1.44628319,Mtu1TXO:0.69226568)0.614150:0.17995695)0.997048:0.41833274)0.999456:0.75691344)0.939400:0.58603663,((BsP40399:1.11864289,(SspP37979:1.42954747,Pa3ES2:3.03713156)0.397945:0.27742379)1.000000:2.40816999,(Mt3ZT9:1.77853404,Bs3W40:1.85110685)0.456156:0.42719508)0.999909:1.33650918)0.969714:0.77110092)0.809776:0.21992651)0.678392:0.08266203)0.961386:0.20968293,(UmQ4PIE3.:0.73580567,LbB0CSE3.:0.58337789)0.998245:0.28611862)0.999998:0.39833300)0.869242:0.08222384)0.977816:0.09847580)0.809637:0.07583950,((SmSc116:0.47896557,Ppa26G0316:0.60482381)0.602623:0.10949342,(At4g335001:0.41944626,(VvD7STF3:0.21318219,(Os3g092201:0.10541246,(ZmB6U2F2:0.11015584,Bd3g255921:0.09787407)0.998672:0.06586301)1.000000:0.19186946)0.767411:0.10782023)1.000000:0.40881029)1.000000:0.35381848)0.999601:0.14665688)0.999983:0.25730273)1.000000:0.46652844)0.999293:0.12951337)0.519546:0.03753186,Os2g422501:0.38350572,(Bd1g363301:0.39973421,Zm2g032140:0.34749438)0.856464:0.07735579);
