# Supplementary material for: "PP2C7s", Genes Most Highly Elaborated in Photosynthetic Organisms, Reveal the Bacterial Origin and Stepwise Evolution of PPM/PP2C Protein Phosphatases
Source: PLoS One. 2015 Aug 4;10(8):e0132863. doi: 10.1371/journal.pone.0132863 (PMC4524716; doi:10.1371/journal.pone.0132863)
Supplement: S3 File — This file contains the original output phylogenetic trees for the various manuscript figures, inferred by the procedures described in Materials and Methods. (ZIP) [file pone.0132863.s003.zip › S3 File_Original Phylogenetic Tree Output Files/Fig 4 Tree_MrBayes.tre]

#NEXUS
[ID: 1668931926]
begin taxa;
	dimensions ntax=382;
	taxlabels
		tr_A0Z4Y0
		tr_K9X120
		tr_A4SSK3
		tr_K1K2E9
		tr_R4VP51
		tr_A0KFC7
		tr_H6LI04
		tr_K6HDH7
		tr_F9TT07
		tr_N9VB72
		tr_D0IHR6
		tr_G0SMQ8
		tr_D2YD04
		tr_M5NEB1
		tr_C9NVB5
		tr_F9TCS7
		tr_C9QGH2
		tr_E8LV53
		tr_E8VY64
		tr_Q7MET7
		tr_B8G855
		tr_A9WE48
		tr_E1IDF0
		tr_A5UVM2
		tr_A7NNS9
		tr_A9B320
		tr_D3EZ93
		tr_H6R087
		tr_Q5YUT0
		tr_I0RG25
		tr_L0J792
		tr_G8RK43
		tr_H1JWT9
		tr_B2HK93
		tr_L7VHN1
		tr_L8KFC2
		tr_I2A7T2
		tr_H8J0T7
		tr_H8JCY2
		tr_J9W678
		tr_J4JVH0
		tr_A0Q9X7
		tr_D5P8X4
		tr_L7DM46
		tr_F7P588
		tr_B9X9T8
		tr_H8GL06
		tr_N6WVC4
		tr_Q7NZP1
		tr_H6L0Y5
		tr_J1I4E0
		tr_J1I0N9
		tr_B0UCZ8
		tr_I9WPJ2
		tr_H8FVH2
		tr_J6UD72
		PfulC00003
		tr_D3RNM5
		tr_G2E0H4
		tr_I3Y5Y6
		tr_F1VW62
		tr_G3IWX1
		tr_G4E8A0
		tr_I7A5R9
		tr_C7NPT9
		tr_B4D7J1
		tr_Q9KFE9
		tr_D3FRY8
		tr_J8TMJ5
		tr_Q5WJU9
		tr_I8UKS6
		tr_F9DTQ2
		tr_I4X3U7
		tr_E7RK79
		tr_M3F524
		tr_M7N8I6
		tr_S2XXG9
		tr_F7YZP2
		tr_G2TIM8
		tr_A6CTJ0
		tr_I3E3R2
		tr_E5WSC6
		tr_Q2B4Z7
		tr_R9CG74
		tr_M5P1Z4
		tr_O50233
		tr_R9TPW2
		tr_E5WAM8
		tr_M5R7I3
		tr_I4V9F9
		tr_B4AIJ5
		tr_A8FA75
		tr_K2NJ31
		tr_H8XF62
		tr_H2AD04
		tr_A7Z1N1
		tr_F4E2P0
		tr_E1UM14
		tr_N0DA07
		sp_P17906
		tr_G4P562
		tr_M4KN90
		tr_D5N4L0
		tr_G4NW61
		tr_I0F0N0
		tr_L8PVW9
		tr_R0P1S7
		tr_G2RMN0
		tr_D5D9Z1
		tr_D5DWU2
		tr_H7F756
		tr_M3GUJ2
		tr_D7V0Q0
		tr_E3ZNM6
		tr_E3ZXK7
		tr_E3ZEN9
		tr_G2ZDQ1
		tr_A0AH14
		tr_H7CJM9
		tr_A1Y4K5
		tr_F3RIN8
		tr_A1Y954
		tr_A1Y8I0
		tr_A1Y4K8
		tr_C8K100
		tr_C6ZYL5
		tr_D2P0E5
		tr_J7N298
		tr_Q92DC0
		tr_E3YNK1
		tr_E3YEG2
		tr_D6XY03
		tr_E6TVS6
		tr_Q8CXL5
		tr_K0IZW2
		tr_N4WPJ6
		tr_L5NDT3
		tr_I0JI08
		tr_K2H5Y2
		tr_R4KAH0
		tr_B6BA54
		tr_Q1GKE5
		tr_L8D4R8
		tr_A6DPS1
		BfC3XVP8
		BtE1BEW5
		RnD4A520
		OcXP_00271
		MdF6QCG5
		GgE1BQP0
		DrB0S510
		XlQ6GR25
		CiF6WRK0
		IsB7Q5I3
		NvA7SF16
		DeB3NBB9
		DmQ9W0E2
		DmQ9W3R1
		TaB3S663
		DmQ9VAH4
		Acastell_1
		Bn22912
		Cr6g256300
		VcD8THL8
		CvE1ZHW0
		Ac18156149
		Ac18156150
		Cp16424299
		Me17960498
		Vv17822038
		Vv17828782
		RcB9R7R1
		Pt14s04230
		Ppe1765695
		Cs342170.1
		Cs342170.2
		Me17978994
		Mg17672695
		Gm14g08290
		Gm17g36760
		Mg17696437
		Me17975170
		RcB9SGJ1
		Pt05s12720
		Pt07s12510
		Ac18157200
		Gm02g06520
		Gm16g25560
		At4g16580
		Ppe1764051
		Cp16409883
		Gm01g38350
		Gm11g07030
		M5g0196801
		Cs201270.1
		Bd1g045201
		Os3g594701
		Sb1g040301
		ZmAC210013
		Zm2g134227
		Si18194951
		Bd3g034801
		AlD7MMD8
		At5g667201
		Mg17695361
		Ac18152410
		Ac18157565
		Ppe1764315
		Ppe1765658
		Ppe1764901
		Ppe1766256
		Ppe1766557
		Ppe1765182
		Mg17674642
		Mg17691290
		Mg17696946
		Mg17686264
		Cs057660.1
		RcB9SG89
		Cp16408762
		Mg17672232
		Cp16426083
		Vv17839257
		Vv17821317
		Sm141804
		Pt01s39000
		Pt05s17490
		Pt11s01820
		Pt17s05230
		Pt11s10370
		Pt961s0020
		Pt234s0021
		Pt09s02640
		Mg17688680
		Ppa1807163
		Ppa1807164
		Cs057820.1
		Mg17697018
		Pt01s10840
		OtQ01BZ3
		OtQ01GJ0
		Cr6g257850
		VcD8UI13
		Ac18144731
		AlD7LBK9
		At2g301701
		At2g301702
		Gm18g06480
		Mt3g033950
		Me17963294
		RcB9RRI5
		Pt01s28930
		Pt01s28931
		Pt01s28932
		Pt01s28933
		Vv17832796
		Cp16412748
		Cs151870.1
		Ppe1766351
		Mg17684753
		Bd2g039701
		Os1g070901
		Sb3g050301
		Zm2g003096
		Zm2g003097
		Si18177972
		Si18177973
		Sm108305
		Sm85661
		Sm15068
		Ppa1804320
		Ppa1804475
		Cv23890
		DdQ54VY2
		PtA0C6Z0
		TtQ22BA7
		PtA0CTS5
		TtQ23WR9
		AlD7M8Q5
		At4g335001
		Bd1g716901
		Bd1g716902
		Bd3g255901
		Os3g092201
		Sb1g443401
		Sb1g443402
		Zm2g004377
		Si18195402
		Si18195403
		Os10g22460
		Zm2g071087
		Si18190082
		Vv17836481
		Gm15g05780
		M2g0086701
		RcB9T5J5
		Ppe1765873
		Cp16426364
		Ppa1804503
		TvA2E6S6
		Bn86085
		Cr3g158050
		VcD8TUT2
		Bd1g363301
		Bd1g366901
		Bd1g375001
		Bd3g461601
		Bd3g495401
		Bd3g495501
		Os2g422501
		Si18172473
		Zm2g032140
		Zm2g473536
		Zm2g412156
		Si18173120
		Sb4g349701
		Si18171718
		Si18171964
		Os2g422701
		Sb4g268601
		Zm2g159904
		ZmAC217887
		Si18170914
		Cr1g009700
		Cr1g010250
		VcD8U9G1
		VcD8U9G3
		LmQ4Q3D3
		TbQ585I2
		TcQ4CSE9
		Cm177C
		LmQ4Q9N3
		TbQ57Z96
		TcQ4DGU4
		CvE1Z4W0
		LbB0CSE3
		UmQ4PIE3
		SpQ09189
		NgD2VI18
		TaB3RSN4
		Pc114526
		Ps136659
		NgD2V3D8
		AnA2R8U5
		FgXP_38578
		ScP38797
		Cr7g334750
		VcD8TXC0
		NgD2VGQ6
		NgD2VM13
		Ps131054
		TpB8BUE5
		MbA9UVZ4
		Cr1g036200
		VcD8U5M4
		OtQ01BE9.2
		OtQ01BE9
		Bn128656
		Bn67247
		ChQ5CI93
		Bn90739
		DdQ54JD8
		ChQ5CLN7
		TvA2FNQ8
		AnXP_00138
		FgXP_38061
		LmE9AD96
		TbQ386X6
		TcQ4D043
		TpB8C6M9
		Ac18143651
		Mg17693846
		Bn133658
		LbB0E226
		ChQ5CGW9
		Bn72159
		SmSc116
		SmSc117
		Pc110701
		Ps131748
		Pc39300
		Ps157634
		;
end;
begin trees;
	translate
		1	tr_A0Z4Y0,
		2	tr_K9X120,
		3	tr_A4SSK3,
		4	tr_K1K2E9,
		5	tr_R4VP51,
		6	tr_A0KFC7,
		7	tr_H6LI04,
		8	tr_K6HDH7,
		9	tr_F9TT07,
		10	tr_N9VB72,
		11	tr_D0IHR6,
		12	tr_G0SMQ8,
		13	tr_D2YD04,
		14	tr_M5NEB1,
		15	tr_C9NVB5,
		16	tr_F9TCS7,
		17	tr_C9QGH2,
		18	tr_E8LV53,
		19	tr_E8VY64,
		20	tr_Q7MET7,
		21	tr_B8G855,
		22	tr_A9WE48,
		23	tr_E1IDF0,
		24	tr_A5UVM2,
		25	tr_A7NNS9,
		26	tr_A9B320,
		27	tr_D3EZ93,
		28	tr_H6R087,
		29	tr_Q5YUT0,
		30	tr_I0RG25,
		31	tr_L0J792,
		32	tr_G8RK43,
		33	tr_H1JWT9,
		34	tr_B2HK93,
		35	tr_L7VHN1,
		36	tr_L8KFC2,
		37	tr_I2A7T2,
		38	tr_H8J0T7,
		39	tr_H8JCY2,
		40	tr_J9W678,
		41	tr_J4JVH0,
		42	tr_A0Q9X7,
		43	tr_D5P8X4,
		44	tr_L7DM46,
		45	tr_F7P588,
		46	tr_B9X9T8,
		47	tr_H8GL06,
		48	tr_N6WVC4,
		49	tr_Q7NZP1,
		50	tr_H6L0Y5,
		51	tr_J1I4E0,
		52	tr_J1I0N9,
		53	tr_B0UCZ8,
		54	tr_I9WPJ2,
		55	tr_H8FVH2,
		56	tr_J6UD72,
		57	PfulC00003,
		58	tr_D3RNM5,
		59	tr_G2E0H4,
		60	tr_I3Y5Y6,
		61	tr_F1VW62,
		62	tr_G3IWX1,
		63	tr_G4E8A0,
		64	tr_I7A5R9,
		65	tr_C7NPT9,
		66	tr_B4D7J1,
		67	tr_Q9KFE9,
		68	tr_D3FRY8,
		69	tr_J8TMJ5,
		70	tr_Q5WJU9,
		71	tr_I8UKS6,
		72	tr_F9DTQ2,
		73	tr_I4X3U7,
		74	tr_E7RK79,
		75	tr_M3F524,
		76	tr_M7N8I6,
		77	tr_S2XXG9,
		78	tr_F7YZP2,
		79	tr_G2TIM8,
		80	tr_A6CTJ0,
		81	tr_I3E3R2,
		82	tr_E5WSC6,
		83	tr_Q2B4Z7,
		84	tr_R9CG74,
		85	tr_M5P1Z4,
		86	tr_O50233,
		87	tr_R9TPW2,
		88	tr_E5WAM8,
		89	tr_M5R7I3,
		90	tr_I4V9F9,
		91	tr_B4AIJ5,
		92	tr_A8FA75,
		93	tr_K2NJ31,
		94	tr_H8XF62,
		95	tr_H2AD04,
		96	tr_A7Z1N1,
		97	tr_F4E2P0,
		98	tr_E1UM14,
		99	tr_N0DA07,
		100	sp_P17906,
		101	tr_G4P562,
		102	tr_M4KN90,
		103	tr_D5N4L0,
		104	tr_G4NW61,
		105	tr_I0F0N0,
		106	tr_L8PVW9,
		107	tr_R0P1S7,
		108	tr_G2RMN0,
		109	tr_D5D9Z1,
		110	tr_D5DWU2,
		111	tr_H7F756,
		112	tr_M3GUJ2,
		113	tr_D7V0Q0,
		114	tr_E3ZNM6,
		115	tr_E3ZXK7,
		116	tr_E3ZEN9,
		117	tr_G2ZDQ1,
		118	tr_A0AH14,
		119	tr_H7CJM9,
		120	tr_A1Y4K5,
		121	tr_F3RIN8,
		122	tr_A1Y954,
		123	tr_A1Y8I0,
		124	tr_A1Y4K8,
		125	tr_C8K100,
		126	tr_C6ZYL5,
		127	tr_D2P0E5,
		128	tr_J7N298,
		129	tr_Q92DC0,
		130	tr_E3YNK1,
		131	tr_E3YEG2,
		132	tr_D6XY03,
		133	tr_E6TVS6,
		134	tr_Q8CXL5,
		135	tr_K0IZW2,
		136	tr_N4WPJ6,
		137	tr_L5NDT3,
		138	tr_I0JI08,
		139	tr_K2H5Y2,
		140	tr_R4KAH0,
		141	tr_B6BA54,
		142	tr_Q1GKE5,
		143	tr_L8D4R8,
		144	tr_A6DPS1,
		145	BfC3XVP8,
		146	BtE1BEW5,
		147	RnD4A520,
		148	OcXP_00271,
		149	MdF6QCG5,
		150	GgE1BQP0,
		151	DrB0S510,
		152	XlQ6GR25,
		153	CiF6WRK0,
		154	IsB7Q5I3,
		155	NvA7SF16,
		156	DeB3NBB9,
		157	DmQ9W0E2,
		158	DmQ9W3R1,
		159	TaB3S663,
		160	DmQ9VAH4,
		161	Acastell_1,
		162	Bn22912,
		163	Cr6g256300,
		164	VcD8THL8,
		165	CvE1ZHW0,
		166	Ac18156149,
		167	Ac18156150,
		168	Cp16424299,
		169	Me17960498,
		170	Vv17822038,
		171	Vv17828782,
		172	RcB9R7R1,
		173	Pt14s04230,
		174	Ppe1765695,
		175	Cs342170.1,
		176	Cs342170.2,
		177	Me17978994,
		178	Mg17672695,
		179	Gm14g08290,
		180	Gm17g36760,
		181	Mg17696437,
		182	Me17975170,
		183	RcB9SGJ1,
		184	Pt05s12720,
		185	Pt07s12510,
		186	Ac18157200,
		187	Gm02g06520,
		188	Gm16g25560,
		189	At4g16580,
		190	Ppe1764051,
		191	Cp16409883,
		192	Gm01g38350,
		193	Gm11g07030,
		194	M5g0196801,
		195	Cs201270.1,
		196	Bd1g045201,
		197	Os3g594701,
		198	Sb1g040301,
		199	ZmAC210013,
		200	Zm2g134227,
		201	Si18194951,
		202	Bd3g034801,
		203	AlD7MMD8,
		204	At5g667201,
		205	Mg17695361,
		206	Ac18152410,
		207	Ac18157565,
		208	Ppe1764315,
		209	Ppe1765658,
		210	Ppe1764901,
		211	Ppe1766256,
		212	Ppe1766557,
		213	Ppe1765182,
		214	Mg17674642,
		215	Mg17691290,
		216	Mg17696946,
		217	Mg17686264,
		218	Cs057660.1,
		219	RcB9SG89,
		220	Cp16408762,
		221	Mg17672232,
		222	Cp16426083,
		223	Vv17839257,
		224	Vv17821317,
		225	Sm141804,
		226	Pt01s39000,
		227	Pt05s17490,
		228	Pt11s01820,
		229	Pt17s05230,
		230	Pt11s10370,
		231	Pt961s0020,
		232	Pt234s0021,
		233	Pt09s02640,
		234	Mg17688680,
		235	Ppa1807163,
		236	Ppa1807164,
		237	Cs057820.1,
		238	Mg17697018,
		239	Pt01s10840,
		240	OtQ01BZ3,
		241	OtQ01GJ0,
		242	Cr6g257850,
		243	VcD8UI13,
		244	Ac18144731,
		245	AlD7LBK9,
		246	At2g301701,
		247	At2g301702,
		248	Gm18g06480,
		249	Mt3g033950,
		250	Me17963294,
		251	RcB9RRI5,
		252	Pt01s28930,
		253	Pt01s28931,
		254	Pt01s28932,
		255	Pt01s28933,
		256	Vv17832796,
		257	Cp16412748,
		258	Cs151870.1,
		259	Ppe1766351,
		260	Mg17684753,
		261	Bd2g039701,
		262	Os1g070901,
		263	Sb3g050301,
		264	Zm2g003096,
		265	Zm2g003097,
		266	Si18177972,
		267	Si18177973,
		268	Sm108305,
		269	Sm85661,
		270	Sm15068,
		271	Ppa1804320,
		272	Ppa1804475,
		273	Cv23890,
		274	DdQ54VY2,
		275	PtA0C6Z0,
		276	TtQ22BA7,
		277	PtA0CTS5,
		278	TtQ23WR9,
		279	AlD7M8Q5,
		280	At4g335001,
		281	Bd1g716901,
		282	Bd1g716902,
		283	Bd3g255901,
		284	Os3g092201,
		285	Sb1g443401,
		286	Sb1g443402,
		287	Zm2g004377,
		288	Si18195402,
		289	Si18195403,
		290	Os10g22460,
		291	Zm2g071087,
		292	Si18190082,
		293	Vv17836481,
		294	Gm15g05780,
		295	M2g0086701,
		296	RcB9T5J5,
		297	Ppe1765873,
		298	Cp16426364,
		299	Ppa1804503,
		300	TvA2E6S6,
		301	Bn86085,
		302	Cr3g158050,
		303	VcD8TUT2,
		304	Bd1g363301,
		305	Bd1g366901,
		306	Bd1g375001,
		307	Bd3g461601,
		308	Bd3g495401,
		309	Bd3g495501,
		310	Os2g422501,
		311	Si18172473,
		312	Zm2g032140,
		313	Zm2g473536,
		314	Zm2g412156,
		315	Si18173120,
		316	Sb4g349701,
		317	Si18171718,
		318	Si18171964,
		319	Os2g422701,
		320	Sb4g268601,
		321	Zm2g159904,
		322	ZmAC217887,
		323	Si18170914,
		324	Cr1g009700,
		325	Cr1g010250,
		326	VcD8U9G1,
		327	VcD8U9G3,
		328	LmQ4Q3D3,
		329	TbQ585I2,
		330	TcQ4CSE9,
		331	Cm177C,
		332	LmQ4Q9N3,
		333	TbQ57Z96,
		334	TcQ4DGU4,
		335	CvE1Z4W0,
		336	LbB0CSE3,
		337	UmQ4PIE3,
		338	SpQ09189,
		339	NgD2VI18,
		340	TaB3RSN4,
		341	Pc114526,
		342	Ps136659,
		343	NgD2V3D8,
		344	AnA2R8U5,
		345	FgXP_38578,
		346	ScP38797,
		347	Cr7g334750,
		348	VcD8TXC0,
		349	NgD2VGQ6,
		350	NgD2VM13,
		351	Ps131054,
		352	TpB8BUE5,
		353	MbA9UVZ4,
		354	Cr1g036200,
		355	VcD8U5M4,
		356	OtQ01BE9.2,
		357	OtQ01BE9,
		358	Bn128656,
		359	Bn67247,
		360	ChQ5CI93,
		361	Bn90739,
		362	DdQ54JD8,
		363	ChQ5CLN7,
		364	TvA2FNQ8,
		365	AnXP_00138,
		366	FgXP_38061,
		367	LmE9AD96,
		368	TbQ386X6,
		369	TcQ4D043,
		370	TpB8C6M9,
		371	Ac18143651,
		372	Mg17693846,
		373	Bn133658,
		374	LbB0E226,
		375	ChQ5CGW9,
		376	Bn72159,
		377	SmSc116,
		378	SmSc117,
		379	Pc110701,
		380	Ps131748,
		381	Pc39300,
		382	Ps157634
		;
tree con_50_majrule = [&U] (1[&prob=1.00000000e+00,prob_stddev=0.00000000e+00,prob_range={1.00000000e+00,1.00000000e+00},prob(percent)="100",prob+-sd="100+-0"]:5.640922366363389e-01[&length_mean=5.68931509e-01,length_median=5.64092237e-01,length_95%HPD={4.00859761e-01,7.50362159e-01}],(7[&prob=1.00000000e+00,prob_stddev=0.00000000e+00,prob_range={1.00000000e+00,1.00000000e+00},prob(percent)="100"…
end;
