# Supplementary material for: "PP2C7s", Genes Most Highly Elaborated in Photosynthetic Organisms, Reveal the Bacterial Origin and Stepwise Evolution of PPM/PP2C Protein Phosphatases
Source: PLoS One. 2015 Aug 4;10(8):e0132863. doi: 10.1371/journal.pone.0132863 (PMC4524716; doi:10.1371/journal.pone.0132863)
Supplement: S3 File — This file contains the original output phylogenetic trees for the various manuscript figures, inferred by the procedures described in Materials and Methods. (ZIP) [file pone.0132863.s003.zip › S3 File_Original Phylogenetic Tree Output Files/Fig 4 Tree_PhyloBayes_MPI.tre]

(Ac18143651:0.19111,((Vv17836481:0.205469,Ppe1765873:0.363247)0.54:0.025508,((M2g0086701:0.181671,Gm15g05780:0.089588)1:0.16032,(Mg17693846:0.459314,(RcB9T5J5:0.205796,Cp16426364:0.283048,(At4g335001:0.023027,AlD7M8Q5:0.066145)1:0.304211)0.61:0.049304)0.75:0.047104)0.78:0.037815)0.5:0.041056,(((((Zm2g071087:0.10262,Si18190082:0.115512)0.99:0.05091,Os10g22460:0.052675)0.81:0.022759,Bd3g255901:0.127195)0.99:0.053442,((((Si18195403:0.098218,Si18195402:0.00693)0.99:0.030617,(Zm2g004377:0.02656,(Sb1g443402:0.012193,Sb1g443401:0.022887)0.99:0.075326)0.99:0.034402)0.76:0.019664,Os3g092201:0.064403)0.99:0.042113,(Bd1g716902:0.020393,Bd1g716901:0.011754)1:0.062992)0.96:0.036428)1:0.165668,(Ppa1804503:0.507549,((TvA2FNQ8:0.920316,TvA2E6S6:0.639393)0.97:0.294355,OtQ01GJ0:0.562605,(VcD8THL8:0.11185,Cr6g256300:0.065635)1:0.359816,Bn22912:0.545131,((SmSc117:0.049223,SmSc116:0.026329)1:0.797585,CvE1ZHW0:0.357633,((TtQ22BA7:0.338605,(TtQ23WR9:0.366838,PtA0CTS5:0.446328)0.55:0.177812,PtA0C6Z0:0.351381)0.99:0.405474,Acastell_1:0.311669)0.62:0.081559,((TpB8BUE5:0.744671,Ps131054:0.54237)0.5:0.175884,NgD2V3D8:0.764623,(((Ps136659:0.024772,Pc114526:0.020487)1:0.726942,NgD2VI18:0.486543)0.65:0.144171,((TcQ4DGU4:0.09808,TbQ57Z96:0.095807)0.59:0.116834,LmQ4Q9N3:0.173757)1:0.423889)0.6:0.116582,((TcQ4CSE9:0.064388,TbQ585I2:0.094986)1:0.241783,LmQ4Q3D3:0.281171)1:0.697127,(TpB8C6M9:0.748377,(TbQ386X6:0.221709,(TcQ4D043:0.203749,LmE9AD96:0.362043)0.81:0.134185)1:0.681491)0.8:0.223909,LbB0E226:0.71927,DdQ54VY2:0.47154,DdQ54JD8:1.07022,(MbA9UVZ4:0.987883,((OtQ01BE9.2:0.006619,OtQ01BE9:0.006809)1:0.453311,(VcD8U5M4:0.07894,Cr1g036200:0.158117)1:0.444495)0.79:0.149484)0.99:0.26367,Cm177C:0.50724,ChQ5CLN7:0.587621,((((tr_J6UD72:0.560262,tr_H8FVH2:0.581093)0.92:0.206062,(tr_I9WPJ2:0.525727,tr_B0UCZ8:0.300328)0.67:0.164127,(((tr_F1VW62:0.692754,(tr_G3IWX1:0.480709,(tr_G2E0H4:0.239793,(tr_I3Y5Y6:0.376944,tr_D3RNM5:0.232815)0.98:0.15714)1:0.424657)0.59:0.19046)1:0.412184,(tr_G4E8A0:0.926487,(((tr_N6WVC4:0.678364,((tr_K6HDH7:0.544262,tr_H6LI04:0.769446)0.99:0.212992,tr_A0Z4Y0:0.748206)0.74:0.142282)0.82:0.153938,(((tr_J1I4E0:0.011582,tr_J1I0N9:0.007709)0.71:0.022103,tr_H6L0Y5:0.026446)1:1.08372,(tr_Q7NZP1:0.805414,(tr_F9TT07:0.44367,(tr_N9VB72:0.575049,((tr_M5NEB1:0.01568,tr_G0SMQ8:0.010186,tr_D2YD04:0.008425)0.99:0.093257,tr_D0IHR6:0.105132)1:0.230689,((tr_Q7MET7:0.011085,tr_E8VY64:0.012566)1:0.447085,((tr_F9TCS7:0.35999,(tr_E8LV53:0.08592,tr_C9QGH2:0.089667)1:0.232094)0.96:0.120192,tr_C9NVB5:0.322359)1:0.2913)0.93:0.191003)1:0.273644)1:0.30601)1:0.293236,(tr_K9X120:0.629798,(tr_A6DPS1:1.41923,(tr_A4SSK3:0.039627,(tr_K1K2E9:0.044206,(tr_R4VP51:0.011625,tr_A0KFC7:0.006073)0.99:0.029677)1:0.106583)1:0.63672)0.78:0.223388)0.75:0.195153)0.98:0.210889)0.99:0.243885,((tr_H8GL06:0.493185,(tr_B9X9T8:0.717643,(tr_D3EZ93:0.880785,((tr_Q5YUT0:0.141474,tr_H6R087:0.266144)1:0.361835,(tr_I0RG25:0.15487,((tr_L0J792:0.247148,(tr_H1JWT9:0.071848,tr_G8RK43:0.110246)1:0.132521)0.99:0.11795,((tr_L7VHN1:0.011719,tr_B2HK93:0.005951)1:0.19452,(tr_D5P8X4:0.091649,((tr_L8KFC2:0.022319,(tr_J9W678:0.01514,(tr_I2A7T2:0.010554,tr_H8JCY2:0.012883,tr_H8J0T7:0.006422)0.63:0.011962)0.96:0.014938)0.98:0.035236,(tr_J4JVH0:0.037668,((tr_L7DM46:0.007697,tr_F7P588:0.014398)1:0.075334,tr_A0Q9X7:0.018327)1:0.09462)0.97:0.045366)0.65:0.037889)1:0.138999)0.99:0.08308)0.97:0.088215)1:0.211253)0.98:0.213521)0.93:0.149423)0.64:0.118677)1:0.375969,((tr_R4KAH0:1.06588,tr_L8D4R8:1.16673,(tr_Q1GKE5:0.468795,tr_B6BA54:0.503733)1:0.548289)0.95:0.28646,(tr_C7NPT9:0.511765,tr_B4D7J1:0.542211)1:0.625526,(((tr_B8G855:0.108983,tr_A9WE48:0.157032)1:0.216838,(tr_E1IDF0:0.353945,(tr_A9B320:0.482295,(tr_A7NNS9:0.085345,tr_A5UVM2:0.036569)1:0.25324)0.51:0.06366)0.99:0.126325)0.99:0.292786,(tr_I7A5R9:1.13486,((tr_Q9KFE9:0.526943,((tr_Q5WJU9:0.547085,tr_J8TMJ5:0.443283)0.99:0.227041,tr_D3FRY8:0.270236)1:0.31459)0.97:0.160481,((tr_E6TVS6:0.318937,tr_D6XY03:0.587169)0.99:0.26002,(((tr_Q8CXL5:0.432746,tr_K0IZW2:0.313082)0.85:0.1171,(tr_N4WPJ6:0.217249,(tr_L5NDT3:0.17177,tr_K2H5Y2:0.388363,tr_I0JI08:0.168154)0.99:0.221888)0.65:0.079977)1:0.600941,(tr_I8UKS6:0.652178,((tr_G2RMN0:0.006015,tr_D5DWU2:0.006032,tr_D5D9Z1:0.006015)1:0.37206,((((tr_S2XXG9:0.253665,tr_M7N8I6:0.18665)0.93:0.086274,tr_F9DTQ2:0.303572)0.59:0.110541,(tr_I4X3U7:0.048194,(tr_M3F524:0.011561,tr_E7RK79:0.012607)1:0.071342)1:0.179433)1:0.427392,((tr_G2TIM8:0.037959,tr_F7YZP2:0.020998)1:0.339012,((tr_I3E3R2:0.165331,((tr_R9CG74:0.364518,tr_Q2B4Z7:0.120185)0.68:0.076923,tr_E5WSC6:0.100526)0.99:0.125415)1:0.138436,tr_A6CTJ0:0.249967)0.97:0.109822,((tr_M3GUJ2:0.014125,tr_H7F756:0.015644)1:0.221367,(tr_D7V0Q0:0.342984,((tr_E3ZXK7:0.008248,tr_E3ZNM6:0.009019)0.99:0.041372,((tr_G2ZDQ1:0.018866,tr_E3ZEN9:0.01224)0.93:0.023757,((tr_Q92DC0:0.021843,(tr_H7CJM9:0.015087,tr_F3RIN8:0.006018,tr_E3YNK1:0.023832,tr_E3YEG2:0.024435,tr_C8K100:0.010129,((tr_J7N298:0.011297,tr_D2P0E5:0.006037)0.58:0.010985,tr_C6ZYL5:0.009084)0.63:0.01197,tr_A1Y954:0.007132,tr_A1Y8I0:0.00645,tr_A1Y4K8:0.007602,tr_A1Y4K5:0.01518)0.66:0.012579)0.55:0.012376,tr_A0AH14:0.008209)0.85:0.082281)0.58:0.022216)1:0.269302)0.95:0.141772)1:0.702719)0.67:0.126831)0.54:0.092596,((tr_M5P1Z4:0.059959,((tr_R9TPW2:0.005881,tr_O50233:0.00587)1:0.053538,tr_E5WAM8:0.020175)1:0.103038)0.99:0.142786,((tr_K2NJ31:0.012505,(tr_M5R7I3:0.010869,tr_I4V9F9:0.005682,(tr_B4AIJ5:0.00573,tr_A8FA75:0.016666)0.92:0.011454)0.58:0.014406)1:0.216314,(tr_R0P1S7:0.079756,(((tr_H2AD04:0.010386,(tr_F4E2P0:0.006231,tr_E1UM14:0.012133)1:0.034983)0.63:0.011717,(tr_H8XF62:0.005865,tr_A7Z1N1:0.011635)0.62:0.010631)1:0.154089,(tr_N0DA07:0.00572,tr_M4KN90:0.008577,tr_G4P562:0.005723,(tr_L8PVW9:0.017599,tr_G4NW61:0.011696,(tr_I0F0N0:0.017299,tr_D5N4L0:0.005864)0.67:0.010271)0.52:0.011316,sp_P17906:0.005709)0.98:0.050796)0.76:0.059056)1:0.138555)0.99:0.111374)1:0.371326)0.99:0.208647)0.55:0.080584)0.58:0.101827)0.87:0.135326)1:0.600514)0.63:0.22527)0.63:0.152159)0.99:0.154152)0.91:0.111343)0.99:0.33819)0.66:0.100517)0.96:0.189643,PfulC00003:0.737423)0.97:0.201898)1:1.43966,((Ps157634:0.06588,Pc39300:0.089456)1:0.828304,(Ps131748:0.076511,Pc110701:0.039886)1:0.556423)1:0.417268)0.99:0.415698,ChQ5CI93:0.743306)0.54:0.21479,ChQ5CGW9:0.960632,(Bn90739:0.546367,Bn67247:0.609974)0.9:0.246096,Bn133658:1.03031,Bn128656:0.595611,(FgXP_38061:0.371012,AnXP_00138:0.350195)1:0.713593,((TaB3RSN4:0.719415,SpQ09189:0.805039)0.95:0.196845,(NgD2VM13:0.628163,NgD2VGQ6:0.701451)0.65:0.142614,(UmQ4PIE3:0.563582,LbB0CSE3:0.526128)0.9:0.193324,Bn72159:1.09063,(TaB3S663:0.400718,(NvA7SF16:0.222866,(((IsB7Q5I3:0.189806,((DmQ9W3R1:0.274215,DmQ9VAH4:0.658009)0.88:0.120606,(DmQ9W0E2:0.013874,DeB3NBB9:0.010363)1:0.16073)1:0.154822)0.99:0.099948,(CiF6WRK0:0.20232,(DrB0S510:0.0278,((XlQ6GR25:0.0437,GgE1BQP0:0.01896)0.52:0.014675,(RnD4A520:0.011922,MdF6QCG5:0.01181,(OcXP_00271:0.011908,BtE1BEW5:0.006468)0.81:0.011461)0.93:0.013646)0.74:0.021111)0.99:0.078204)1:0.105904)0.91:0.068767,BfC3XVP8:0.189867)1:0.166842)1:0.227111)0.99:0.206763,(ScP38797:0.66783,(FgXP_38578:0.309192,AnA2R8U5:0.359283)1:0.389843)0.96:0.240267)0.8:0.111878,(((Sm141804:0.141176,(Ppa1807164:0.095992,Ppa1807163:0.008234)1:0.149808)0.99:0.114745,((Cs342170.2:0.085749,Cs342170.1:0.008575)0.95:0.031501,(Vv17828782:0.049557,Vv17822038:0.048533,RcB9R7R1:0.021373,(Mg17696437:0.096442,Mg17672695:0.048624)0.96:0.035501,(Me17978994:0.039857,Me17960498:0.012604)0.78:0.011949,(Gm17g36760:0.01157,Gm14g08290:0.006114)1:0.050863,((Pt14s04230:0.038425,Cs201270.1:0.138616)0.92:0.032213,Cp16424299:0.037523)0.61:0.019987,(Ppe1765695:0.050249,((Si18194951:0.006762,(ZmAC210013:0.029922,Zm2g134227:0.011008,Sb1g040301:0.011998)0.99:0.023448)1:0.076376,(Os3g594701:0.060261,Bd1g045201:0.090696)0.67:0.026828)1:0.091548)0.87:0.022077,At4g16580:0.075632,(((RcB9SGJ1:0.044276,Me17975170:0.064482)0.95:0.028587,(Pt07s12510:0.05627,Pt05s12720:0.052798,Cp16409883:0.116274,(Mg17695361:0.216904,(At5g667201:0.045724,AlD7MMD8:0.022564)0.99:0.069638)1:0.085481)0.85:0.034222)0.75:0.020357,(Ppe1764051:0.06817,(((Gm16g25560:0.019529,Gm02g06520:0.055763)0.99:0.040901,(M5g0196801:0.133903,(Gm11g07030:0.034763,Gm01g38350:0.046247)1:0.047307)1:0.048818)0.53:0.019931,Ac18157200:0.049141)0.93:0.026085)0.89:0.022358)0.91:0.0231,(Bd3g034801:0.145491,(Ac18156150:0.019392,Ac18156149:0.019153)0.77:0.028916)0.78:0.030285)0.57:0.02821)0.98:0.105953)0.99:0.17609,(((((Si18173120:0.196445,(((Zm2g473536:0.006255,Zm2g412156:0.006722)0.9:0.012753,Zm2g032140:0.019357)1:0.157931,Si18172473:0.108734)0.65:0.053232)1:0.102289,(((Si18171964:0.084313,(Si18171718:0.016667,Sb4g349701:0.126388)0.99:0.059877)1:0.163089,(Si18170914:0.163668,(Zm2g159904:0.040691,(ZmAC217887:0.048751,Sb4g268601:0.119137)0.98:0.04229)0.98:0.059401)1:0.176625)0.99:0.061139,Bd3g495501:0.143394)0.98:0.070066)0.78:0.039555,Bd3g495401:0.197414)0.74:0.042912,(Os2g422701:0.27738,Os2g422501:0.22069,(Bd1g375001:0.212711,(Bd3g461601:0.204382,(Bd1g366901:0.106457,Bd1g363301:0.172857)1:0.136327)0.54:0.041358)0.89:0.120622)0.61:0.044275)1:0.435081,(Pt01s10840:0.329178,(((Mg17697018:0.182917,Mg17688680:0.271868)0.72:0.075413,((Mg17696946:0.150601,Mg17691290:0.100503)0.98:0.051564,(Mg17686264:0.188443,Mg17674642:0.053388)0.77:0.041349)1:0.191056)0.99:0.134165,(((Ppe1766256:0.151888,(Ppe1766557:0.116572,Ppe1765182:0.144635)0.86:0.038271)0.95:0.045045,Ppe1764901:0.053085)1:0.255518,Cs057820.1:0.428843,((Vv17839257:0.246398,Vv17821317:0.36711)0.96:0.09837,Mg17672232:0.438752,((Pt09s02640:0.344195,(((Pt961s0020:0.051254,Pt234s0021:0.189526)0.69:0.056599,Pt11s10370:0.064242,(Pt17s05230:0.014011,(Pt11s01820:0.025323,Pt05s17490:0.025285)1:0.101265)0.55:0.018039)0.59:0.025545,Pt01s39000:0.062335)1:0.228807)0.99:0.117014,(RcB9SG89:0.271628,Cs057660.1:0.448585)0.69:0.094907)0.94:0.081539)0.55:0.086769,Cp16426083:0.377214,((Ppe1765658:0.211456,Ppe1764315:0.064267)0.97:0.158962,Cp16408762:0.476535)0.56:0.085466,(Ac18157565:0.012274,Ac18152410:0.006218)1:0.266004)0.64:0.116281)0.61:0.101822)0.97:0.13303)0.5:0.094654)0.54:0.166067,((((CvE1Z4W0:0.60356,(VcD8TXC0:0.157427,Cr7g334750:0.126927)1:0.400711)0.57:0.140498,(VcD8TUT2:0.056391,Cr3g158050:0.042789)1:0.414449)0.52:0.098835,((VcD8U9G3:0.082123,VcD8U9G1:0.110804)1:0.121472,(Cr1g010250:0.077165,Cr1g009700:0.106137)0.84:0.072265)1:0.328593)0.57:0.107956,Bn86085:0.518727,(OtQ01BZ3:0.450958,(Cv23890:0.334096,(VcD8UI13:0.119679,Cr6g257850:0.05434)1:0.230006)1:0.277798,((Ppa1804475:0.188235,Ppa1804320:0.093582)0.97:0.121409,((Sm85661:0.007217,Sm15068:0.030284,Sm108305:0.015158)1:0.31662,((Vv17832796:0.092122,Cs151870.1:0.103686,(RcB9RRI5:0.036305,(((Pt01s28933:0.012252,Pt01s28932:0.010337)0.7:0.028692,Pt01s28931:0.00931)0.82:0.030165,Pt01s28930:0.005899)1:0.081229,Ppe1766351:0.064432,Me17963294:0.073265,(Mt3g033950:0.066227,Gm18g06480:0.060884)0.99:0.03603,Cp16412748:0.096679,((Mg17684753:0.115494,(Os1g070901:0.026184,(((Si18177973:0.054774,Si18177972:0.005814)1:0.028133,((Zm2g003097:0.009437,Zm2g003096:0.012346)0.67:0.014564,Sb3g050301:0.010397)0.87:0.012254)1:0.049489,Bd2g039701:0.064886)0.97:0.033864)1:0.1462)0.96:0.071482,(At2g301702:0.006759,At2g301701:0.005911,AlD7LBK9:0.017822)1:0.289832)0.67:0.051461)0.76:0.019991)0.83:0.049071,Ac18144731:0.171501)1:0.189563)0.93:0.127575)1:0.334591)0.52:0.090637)0.73:0.116114)0.53:0.054584)0.78:0.087552)0.98:0.143478)1:0.311622)0.76:0.0822);
