# Supplementary material for: "PP2C7s", Genes Most Highly Elaborated in Photosynthetic Organisms, Reveal the Bacterial Origin and Stepwise Evolution of PPM/PP2C Protein Phosphatases
Source: PLoS One. 2015 Aug 4;10(8):e0132863. doi: 10.1371/journal.pone.0132863 (PMC4524716; doi:10.1371/journal.pone.0132863)
Supplement: S3 File — This file contains the original output phylogenetic trees for the various manuscript figures, inferred by the procedures described in Materials and Methods. (ZIP) [file pone.0132863.s003.zip › S3 File_Original Phylogenetic Tree Output Files/Fig 4 Tree_PhyML.txt]

(tr_C6ZYL5:0.00000041,tr_J7N298:0.00002505,(tr_D2P0E5:0.00000037,((tr_Q92DC0:0.01829491,(tr_H7CJM9:0.01226215,(tr_A0AH14:0.00000032,(((tr_D7V0Q0:0.33430750,((((((tr_F9DTQ2:0.32324249,(tr_S2XXG9:0.25860521,tr_M7N8I6:0.18069831)0.904371:0.07425397)0.830096:0.10933910,(tr_I4X3U7:0.04676477,(tr_E7RK79:0.00638998,tr_M3F524:0.00591877)0.999798:0.06154517)0.999993:0.14278242)1.000000:0.43547094,(((((tr_K2NJ31:0.00000092,((tr_M5R7I3:0.00575734,tr_I4V9F9:0.00000054)0.000000:0.00000032,(tr_A8FA75:0.01161614,tr_B4AIJ5:0.00000063)0.996879:0.00578744)0.770708:0.01173254)1.000000:0.21798735,(tr_R0P1S7:0.06599801,(((tr_D5N4L0:0.00000053,(tr_I0F0N0:0.01148991,(tr_G4NW61:0.00575660,tr_L8PVW9:0.01167740)0.915707:0.00570438)0.000000:0.00000053)0.810533:0.00573647,(tr_M4KN90:0.00000018,(tr_N0DA07:0.00000016,(sp_P17906:0.00000065,tr_G4P562:0.00000065)0.000000:0.00000016)0.996537:0.00574667)0.000000:0.00000018)0.994890:0.04241194,(tr_H8XF62:0.00000064,(tr_A7Z1N1:0.00591025,(tr_H2AD04:0.00580757,(tr_E1UM14:0.00617348,tr_F4E2P0:0.00000038)1.000000:0.03022885)0.991243:0.00605556)0.000000:0.00000042)1.000000:0.15654912)0.934667:0.05450036)1.000000:0.13380171)0.996898:0.09744117,(tr_M5P1Z4:0.05304828,(tr_E5WAM8:0.01376731,(tr_R9TPW2:0.00000034,tr_O50233:0.00000037)0.999998:0.04834746)0.999999:0.09936543)0.999992:0.13571943)1.000000:0.36081172,(tr_D5D9Z1:0.00000018,(tr_G2RMN0:0.00000028,tr_D5DWU2:0.00000066)0.000000:0.00000018)1.000000:0.39080907)0.528279:0.05324464,(tr_I8UKS6:0.68904047,((((tr_Q9KFE9:0.53748095,(tr_D3FRY8:0.26635157,(tr_Q5WJU9:0.56486142,tr_J8TMJ5:0.44689658)0.994516:0.23199297)1.000000:0.32781238)0.853757:0.13825862,(tr_I7A5R9:1.33802307,(((tr_E1IDF0:0.35745608,(tr_A9B320:0.49637332,(tr_A7NNS9:0.08233764,tr_A5UVM2:0.02736571)1.000000:0.24948087)0.395603:0.03653210)0.985434:0.11381239,(tr_B8G855:0.09943047,tr_A9WE48:0.15318947)1.000000:0.21310052)0.999999:0.29474325,(((tr_B4D7J1:0.57782015,tr_C7NPT9:0.49393280)1.000000:0.70059982,(tr_R4KAH0:1.21679164,(tr_L8D4R8:1.32396296,(tr_B6BA54:0.50317047,tr_Q1GKE5:0.49473857)0.999993:0.54692262)0.474348:0.15215931)0.991338:0.28644551)0.494741:0.09689704,(((((tr_K9X120:0.66045869,(tr_A6DPS1:1.64924305,(tr_A4SSK3:0.02555273,(tr_K1K2E9:0.03773797,(tr_R4VP51:0.00593032,tr_A0KFC7:0.00000042)0.988853:0.02405396)0.999671:0.10665279)1.000000:0.65774673)0.867957:0.21388599)0.990935:0.17949869,((tr_Q7NZP1:0.83355019,(tr_F9TT07:0.44438395,((tr_D0IHR6:0.09986311,(tr_G0SMQ8:0.00000240,(tr_D2YD04:0.00000036,tr_M5NEB1:0.01811977)0.000000:0.00002465)0.972438:0.08636628)0.999998:0.22274678,(((tr_E8VY64:0.00689533,tr_Q7MET7:0.00506903)1.000000:0.43932919,(tr_C9NVB5:0.32975378,(tr_F9TCS7:0.35809245,(tr_E8LV53:0.08067723,tr_C9QGH2:0.08350067)1.000000:0.23674165)0.944591:0.10445874)1.000000:0.30416484)0.998130:0.18764483,tr_N9VB72:0.59924599)0.532835:0.06945859)1.000000:0.30020391)0.999970:0.33420065)0.999933:0.28256459,(tr_H6L0Y5:0.01495499,(tr_J1I0N9:0.00000057,tr_J1I4E0:0.00000064)0.413547:0.01768132)1.000000:1.29589642)0.369215:0.04974215)0.999926:0.21363591,(tr_N6WVC4:0.70176459,(tr_A0Z4Y0:0.78514639,(tr_H6LI04:0.81235696,tr_K6HDH7:0.55585499)0.999204:0.20612337)0.738866:0.11985534)0.971922:0.13474956)0.999999:0.24429924,(tr_G4E8A0:1.00875144,((tr_F1VW62:0.67755121,((tr_G2E0H4:0.22681876,(tr_D3RNM5:0.23298871,tr_I3Y5Y6:0.36891340)0.986288:0.15108069)1.000000:0.47569300,tr_G3IWX1:0.48439104)0.629122:0.17267238)1.000000:0.45164710,(PfulC00003:0.76641023,(((tr_B0UCZ8:0.28242995,tr_I9WPJ2:0.55406846)0.962385:0.15346700,(tr_H8FVH2:0.61565666,tr_J6UD72:0.57070135)0.998148:0.19836717)0.502641:0.11581196,(((Pc110701:0.00003145,Ps131748:0.10496306)0.999944:0.54921162,(Pc39300:0.09042846,Ps157634:0.05096159)1.000000:0.94348228)0.999837:0.43412202,(ChQ5CI93:0.69580733,((LbB0E226:0.77938019,(NgD2V3D8:0.81396473,Bn128656:0.65104426)0.364489:0.06385753)0.504238:0.06123099,(((((ChQ5CLN7:0.76919757,((((Cv23890:0.34202513,(VcD8UI13:0.10968072,Cr6g257850:0.05447639)0.999995:0.21719105)1.000000:0.27396900,(((Sm85661:0.00000041,(Sm108305:0.01247740,Sm15068:0.02321501)0.000000:0.00000062)1.000000:0.31419722,(Ac18144731:0.16626885,(Cs151870.1:0.09667629,(Vv17832796:0.09253615,(Me17963294:0.06950474,(((Pt01s28931:0.00000054,Pt01s28930:0.00000042)0.000000:0.00000042,(Pt01s28933:0.00000109,Pt01s28932:0.00642660)0.999999:0.04070874)1.000000:0.08180908,((Ppe1766351:0.06288527,(Cp16412748:0.06968592,(AlD7LBK9:0.01246466,(At2g301701:0.00000041,At2g301702:0.00000039)0.000000:0.00000047)1.000000:0.29227948)0.834693:0.02490910)0.786241:0.01558061,(RcB9RRI5:0.03563491,((Mg17684753:0.10812035,(Os1g070901:0.02372329,(Bd2g039701:0.05985952,((Si18177972:0.00000038,Si18177973:0.04959191)0.999943:0.02238349,(Sb3g050301:0.00418925,(Zm2g003096:0.00000131,Zm2g003097:0.00000046)0.447611:0.01419713)0.889785:0.00623301)0.999997:0.04471335)0.968544:0.02420140)1.000000:0.14261482)1.000000:0.09062668,(Gm18g06480:0.05475091,Mt3g033950:0.06262780)0.981550:0.02406359)0.954098:0.01816106)0.000000:0.00000040)0.930051:0.00619296)0.581917:0.00784336)0.969348:0.01072613)0.408882:0.00620061)0.864428:0.04241768)1.000000:0.17645678)0.982153:0.12191943,(Ppa1804475:0.18514727,Ppa1804320:0.08622917)0.981594:0.11018079)1.000000:0.32405570)0.599246:0.06636388,(Bn86085:0.56699419,OtQ01BZ3:0.42875929)0.633568:0.12090803)0.879006:0.06504455,(((VcD8TXC0:0.16216205,Cr7g334750:0.11352528)1.000000:0.43619824,(CvE1Z4W0:0.62660542,(Cr3g158050:0.03970728,VcD8TUT2:0.04717749)1.000000:0.41575146)0.635004:0.06384721)0.923879:0.08948910,((VcD8U9G3:0.07504248,VcD8U9G1:0.10365702)0.999811:0.10301491,(Cr1g010250:0.07129143,Cr1g009700:0.10566524)0.870239:0.06662027)1.000000:0.31786310)0.998606:0.10313152)0.999884:0.11632108)0.000000:0.00001171,((((Cr6g256300:0.06011659,VcD8THL8:0.10487304)1.000000:0.36515790,(OtQ01GJ0:0.61880033,(TvA2E6S6:0.66253803,TvA2FNQ8:1.01912796)0.917539:0.27545942)0.362567:0.03075413)0.931115:0.11274458,(Bn22912:0.54514120,(Ppa1804503:0.50414120,((Ac18143651:0.17851539,Ppe1765873:0.34162523)0.343433:0.00633308,(((M2g0086701:0.18189391,Gm15g05780:0.08357409)1.000000:0.16124371,((Cp16426364:0.27886428,RcB9T5J5:0.20698224)0.824451:0.02714618,(Mg17693846:0.43315991,(At4g335001:0.00976278,AlD7M8Q5:0.06675821)1.000000:0.28227005)0.494979:0.06101207)0.935520:0.04290845)0.985571:0.03364905,(Vv17836481:0.19606940,(((Os3g092201:0.05825550,((Si18195402:0.00000039,Si18195403:0.09360226)0.999962:0.02561755,(Zm2g004377:0.01970593,(Sb1g443402:0.00000093,Sb1g443401:0.00000188)0.999883:0.08130990)0.998621:0.02827526)0.470292:0.01109499)0.999455:0.03594446,(Bd1g716901:0.00000096,Bd1g716902:0.01073566)0.999999:0.06322412)0.976560:0.02879569,(Bd3g255901:0.12336365,(Os10g22460:0.04625437,(Si18190082:0.10970631,Zm2g071087:0.09834472)0.998281:0.04493315)0.715245:0.01435660)0.999153:0.04561601)1.000000:0.20922030)0.855755:0.03472827)0.666030:0.02726518)1.000000:0.34169273)0.981938:0.10230458)0.516663:0.08645652)0.996880:0.06958875,((CvE1ZHW0:0.37885529,(Acastell_1:0.31437895,(PtA0C6Z0:0.33835194,(TtQ22BA7:0.33720927,(PtA0CTS5:0.47778371,TtQ23WR9:0.31612007)0.999831:0.18616417)0.869539:0.08985881)1.000000:0.46809036)0.544731:0.05276028)0.680044:0.04555280,((DdQ54VY2:0.55855780,((((Ac18152410:0.00000038,Ac18157565:0.00621387)1.000000:0.23361467,((Cp16426083:0.41226367,(Cs057820.1:0.45816550,((Cp16408762:0.48976684,(Ppe1765658:0.20065389,Ppe1764315:0.06741228)0.996108:0.13103068)0.656128:0.04915268,(Ppe1764901:0.05891573,(Ppe1766256:0.14367295,(Ppe1766557:0.11074208,Ppe1765182:0.13926834)0.899150:0.03008471)0.853700:0.02647049)1.000000:0.26665129)0.755964:0.04537426)0.543191:0.04949346)0.588836:0.03941065,(((Mg17672232:0.43537545,((RcB9SG89:0.24406472,Cs057660.1:0.45285756)0.769336:0.08786972,(Pt09s02640:0.33870207,(Pt961s0020:0.07883081,(Pt01s39000:0.05808371,(Pt11s10370:0.05952938,((Pt17s05230:0.00000090,Pt234s0021:0.23834698)0.538040:0.01023347,(Pt05s17490:0.01338313,Pt11s01820:0.01782318)1.000000:0.10104660)0.929818:0.01228524)0.995039:0.02878745)0.000000:0.00000187)1.000000:0.22901314)0.998775:0.11839148)0.987871:0.07102693)0.511523:0.03771767,(Vv17821317:0.36877310,Vv17839257:0.23533226)0.978299:0.10550279)0.996478:0.07617257,(Pt01s10840:0.34699503,(((Mg17696946:0.14822851,Mg17691290:0.09528175)0.977654:0.03704613,(Mg17686264:0.18639278,Mg17674642:0.04985435)0.788027:0.03484631)1.000000:0.18595359,(Mg17697018:0.18004737,Mg17688680:0.26746017)0.674108:0.06398334)0.998471:0.11926736)0.999640:0.10677527)0.458482:0.02501721)0.981312:0.06546601)0.999651:0.13774573,((Bd3g495401:0.19244624,((Si18173120:0.17863813,(Si18172473:0.10465122,(Zm2g032140:0.01284778,(Zm2g473536:0.00000040,Zm2g412156:0.00000075)0.803396:0.00641304)1.000000:0.15308291)0.592546:0.04758038)0.999999:0.08939235,(Bd3g495501:0.14050444,((Si18170914:0.15871522,(Zm2g159904:0.03325462,(Sb4g268601:0.11348524,ZmAC217887:0.04232984)0.986315:0.03530169)0.953206:0.05160288)1.000000:0.17008948,(Si18171964:0.07597396,(Si18171718:0.00696048,Sb4g349701:0.12089369)0.996874:0.05597377)1.000000:0.15965965)0.985674:0.05169050)0.999532:0.06206116)0.919305:0.03784221)0.844169:0.02420497,((Bd1g375001:0.22060721,(Bd3g461601:0.19686191,(Bd1g366901:0.10202776,Bd1g363301:0.16663871)1.000000:0.13450318)0.536701:0.02459015)1.000000:0.13060388,(Os2g422501:0.20904558,Os2g422701:0.27280664)0.462562:0.01690618)0.815023:0.03369340)1.000000:0.46660416)0.998252:0.11769652,((Sm141804:0.13823819,(Ppa1807163:0.00000041,Ppa1807164:0.08959048)1.000000:0.14465660)0.999967:0.10066524,(((Gm17g36760:0.00598165,Gm14g08290:0.00000035)1.000000:0.04402492,(RcB9R7R1:0.01801030,((Me17960498:0.00592292,Me17978994:0.03619923)0.968651:0.00593193,((Vv17828782:0.04164701,(((((Pt05s12720:0.04662547,(Pt07s12510:0.05222648,(Cp16409883:0.10822448,(Mg17695361:0.21344144,(AlD7MMD8:0.01375290,At5g667201:0.04256562)0.999887:0.06401988)0.999993:0.07586995)0.401479:0.00579424)0.614671:0.00679817)0.999913:0.02927064,(RcB9SGJ1:0.03899232,Me17975170:0.05400988)0.875443:0.01989287)0.984669:0.01567659,(Ppe1764051:0.06359847,((Ac18157200:0.04108054,(M5g0196801:0.12722737,(Gm01g38350:0.03998371,Gm11g07030:0.02893347)0.999968:0.04392889)0.999996:0.04241659)0.549436:0.01070405,(Gm02g06520:0.05107321,Gm16g25560:0.01257590)0.999998:0.03721130)0.984700:0.01941799)0.977495:0.01328424)0.998794:0.01607711,(Vv17822038:0.03794394,(Mg17696437:0.09584825,Mg17672695:0.03880725)0.971952:0.02836549)0.971933:0.01252697)0.000000:0.00000045,(Bd3g034801:0.14325507,(Ac18156149:0.00001830,Ac18156150:0.00998469)0.346993:0.02293523)0.996107:0.02590658)0.724499:0.00700338)0.982134:0.01216091,(Cp16424299:0.03429799,(Cs201270.1:0.13406434,Pt14s04230:0.03034510)0.980431:0.02088806)0.737931:0.01018459)0.993790:0.01098313)0.000000:0.00000032)0.946237:0.00649336)0.395984:0.00741030,((At4g16580:0.07091212,(Ppe1765695:0.04165517,((Si18194951:0.00000043,(ZmAC210013:0.02435359,(Zm2g134227:0.00605959,Sb1g040301:0.00608698)0.000000:0.00000068)0.999815:0.01843960)1.000000:0.06863137,(Os3g594701:0.05274300,Bd1g045201:0.08791085)0.717176:0.02037109)1.000000:0.08399190)0.977143:0.01830903)0.000000:0.00000111,(Cs342170.1:0.00000067,Cs342170.2:0.07744370)0.999996:0.03547602)0.600210:0.02302173)1.000000:0.10822392)0.999987:0.12346990)1.000000:0.17632366)0.351800:0.01284717,(SmSc116:0.01404887,SmSc117:0.04306636)1.000000:0.85010459)0.644689:0.03924139)0.954725:0.06719201)0.974718:0.03530520)0.999624:0.05212970,((((DdQ54JD8:1.29232121,(MbA9UVZ4:1.02937638,((Cr1g036200:0.17337662,VcD8U5M4:0.05084749)1.000000:0.48621807,(OtQ01BE9.2:0.00000032,OtQ01BE9:0.00000075)1.000000:0.45321404)0.866875:0.14986338)0.998834:0.19990431)0.345777:0.02565129,(Ps131054:0.48399341,TpB8BUE5:0.79933827)0.957121:0.14381704)0.985820:0.10700247,(Bn133658:1.06300131,(Cm177C:0.49871416,(LmQ4Q3D3:0.29964314,(TbQ585I2:0.08781422,TcQ4CSE9:0.05896675)0.995099:0.21678024)1.000000:0.74274347)0.487648:0.07141942)0.981476:0.09772229)0.598568:0.05798125,(((NgD2VGQ6:0.81020277,(LbB0CSE3:0.49438821,UmQ4PIE3:0.58984382)0.754529:0.14275100)0.901340:0.12163388,(((TaB3S663:0.42297319,(NvA7SF16:0.21763291,(BfC3XVP8:0.18393586,((CiF6WRK0:0.20147346,(DrB0S510:0.02084882,((XlQ6GR25:0.04103137,GgE1BQP0:0.01063584)0.682409:0.00870809,((MdF6QCG5:0.00593513,RnD4A520:0.00597498)0.000000:0.00000035,(BtE1BEW5:0.00000069,OcXP_00271:0.00597953)0.972660:0.00593436)0.969688:0.00635376)0.939491:0.01513817)0.998281:0.06757535)0.999919:0.10649776,(IsB7Q5I3:0.18495526,((DmQ9VAH4:0.68067912,DmQ9W3R1:0.26293149)0.842847:0.11455199,(DmQ9W0E2:0.00932877,DeB3NBB9:0.00321636)0.999999:0.15426290)1.000000:0.15430330)0.997531:0.08833341)0.902280:0.05793210)0.999994:0.16394176)0.999943:0.21593892)0.999982:0.21151204,(TaB3RSN4:0.72929936,SpQ09189:0.85827922)0.921687:0.17481768)0.389780:0.03488087,(Bn72159:1.17538494,(NgD2VM13:0.69756253,(ScP38797:0.71453241,(FgXP_38578:0.29668842,AnA2R8U5:0.36453388)0.999956:0.34850367)0.988794:0.22409831)0.426651:0.09664541)0.394965:0.06553389)0.704873:0.05916236)0.975869:0.09963865,((TcQ4DGU4:0.05946999,(LmQ4Q9N3:0.22727221,TbQ57Z96:0.08865129)0.712243:0.06353344)1.000000:0.43606676,(NgD2VI18:0.51158175,(Ps136659:0.02313671,Pc114526:0.00905938)1.000000:0.68315271)0.618436:0.12053574)0.930723:0.12210891)0.957333:0.13011055)0.799665:0.05207041)0.905908:0.01759717,(ChQ5CGW9:1.06144694,(Bn90739:0.57329057,Bn67247:0.62916733)0.992999:0.24231887)0.634955:0.08696065)0.996705:0.06299075,((AnXP_00138:0.35751700,FgXP_38061:0.37127723)1.000000:0.80148436,(TpB8C6M9:0.79903348,(TbQ386X6:0.18711239,(LmE9AD96:0.39724031,TcQ4D043:0.19713769)0.983829:0.14007898)1.000000:0.62692643)0.907198:0.15208014)0.839930:0.11313142)0.713894:0.09168740)0.995512:0.27016896)0.995260:0.42193486)1.000000:1.77857168)0.923610:0.13729495)0.990991:0.17845455)0.751861:0.06822900)0.999992:0.33744775)0.972144:0.10624486,(tr_H8GL06:0.47554793,(tr_B9X9T8:0.76067775,(tr_D3EZ93:0.94538043,((tr_I0RG25:0.14355099,(((tr_D5P8X4:0.07474370,((tr_L8KFC2:0.01238630,(tr_I2A7T2:0.00000068,(tr_H8JCY2:0.00654819,(tr_H8J0T7:0.00000042,tr_J9W678:0.01303137)0.000000:0.00000036)0.956801:0.00650810)0.990406:0.01238166)0.998303:0.03056036,(tr_J4JVH0:0.02862243,(tr_A0Q9X7:0.00917677,(tr_L7DM46:0.00000038,tr_F7P588:0.00735825)1.000000:0.07030240)1.000000:0.09264317)0.999989:0.04845426)0.815242:0.03039879)1.000000:0.13063898,(tr_B2HK93:0.00000067,tr_L7VHN1:0.00594085)1.000000:0.18844599)0.999579:0.07448874,(tr_L0J792:0.23872954,(tr_H1JWT9:0.06356269,tr_G8RK43:0.10632149)1.000000:0.12716159)0.999991:0.10646117)0.985092:0.08119687)0.999964:0.20294647,(tr_Q5YUT0:0.13064574,tr_H6R087:0.26523352)1.000000:0.35494436)0.975779:0.20835860)0.945809:0.12623828)0.835432:0.11242458)1.000000:0.38435479)0.997801:0.15186341)0.998455:0.14663604)0.927938:0.18020202)1.000000:0.59017184)0.845049:0.11717908,(tr_D6XY03:0.62356069,tr_E6TVS6:0.31224790)1.000000:0.28174185)0.682872:0.09791720,((tr_Q8CXL5:0.45645151,tr_K0IZW2:0.30234057)0.821532:0.09014986,(tr_N4WPJ6:0.21362572,(tr_L5NDT3:0.15887035,(tr_K2H5Y2:0.40317884,tr_I0JI08:0.16022637)0.508620:0.03837351)1.000000:0.24167703)0.834597:0.06829343)1.000000:0.64390129)0.627740:0.05669719)0.999998:0.21904696)0.677682:0.07684479)0.998605:0.12984765,(tr_A6CTJ0:0.25249332,(tr_I3E3R2:0.15619381,(tr_E5WSC6:0.08757210,(tr_Q2B4Z7:0.10421269,tr_R9CG74:0.37518539)0.851686:0.07118100)0.999867:0.13207235)0.999981:0.13127965)0.992918:0.10468262)0.834718:0.11174620,(tr_F7YZP2:0.00000123,tr_G2TIM8:0.04571770)0.999987:0.28347269)1.000000:0.74017687,(tr_M3GUJ2:0.00768518,tr_H7F756:0.01041718)0.992173:0.19144466)0.990847:0.16161408)1.000000:0.25778324,(tr_E3ZNM6:0.00000054,tr_E3ZXK7:0.00000043)0.992329:0.03299794)0.735307:0.01505908,(tr_G2ZDQ1:0.01289483,tr_E3ZEN9:0.00613938)0.940222:0.01706485)1.000000:0.07829701)0.953473:0.00609613)0.000000:0.00000037)0.991674:0.00608514,(tr_E3YNK1:0.01830743,(tr_C8K100:0.00610667,(tr_A1Y954:0.00000036,(tr_A1Y4K5:0.00780251,(tr_E3YEG2:0.01851600,(tr_F3RIN8:0.00000042,(tr_A1Y4K8:0.00000040,tr_A1Y8I0:0.00000058)0.000000:0.00000078)0.000000:0.00000049)0.000000:0.00000059)0.000000:0.00000040)0.000000:0.00000031)0.975241:0.00611931)0.000000:0.00000036)0.998765:0.00612856)0.000000:0.00607257);
