# Supplementary material for: "PP2C7s", Genes Most Highly Elaborated in Photosynthetic Organisms, Reveal the Bacterial Origin and Stepwise Evolution of PPM/PP2C Protein Phosphatases
Source: PLoS One. 2015 Aug 4;10(8):e0132863. doi: 10.1371/journal.pone.0132863 (PMC4524716; doi:10.1371/journal.pone.0132863)
Supplement: S3 File — This file contains the original output phylogenetic trees for the various manuscript figures, inferred by the procedures described in Materials and Methods. (ZIP) [file pone.0132863.s003.zip › S3 File_Original Phylogenetic Tree Output Files/Fig 5 Tree_MrBayes.tre]

#NEXUS
[ID: 1905921946]
begin taxa;
	dimensions ntax=424;
	taxlabels
		AT1G035901
		AT4G034151
		AT1G162201
		AT1G796301
		AT3G027501
		AT5G362501
		AT5G017001
		AT3G056401
		AT5G279301
		AT3G168001
		AT4G329501
		AT5G260101
		AT2G200501
		AT3G062701
		AT1G071601
		AT2G050501
		AT4G082601
		AT2G300201
		AT3G271401
		AT2G401801
		AT1G678201
		AT1G222801
		AT1G347501
		AT1G782001
		AT2G206301
		AT4G284001
		AT3G152601
		AT2G347401
		AT1G439001
		AT4G317501
		AT5G107401
		AT5G249401
		AT5G531401
		HsPPM1L
		HsPPM1E
		HsPPM1F
		AT1G480401
		AT3G172501
		AT3G622601
		AT2G256201
		AT2G337001
		AT3G514701
		AT2G250701
		AT4G318601
		HsPPM1G
		HsPPM1A
		HsPPM1B
		HsPPM1N
		HsPPM1K
		AT1G074301
		AT2G293801
		AT5G592201
		AT3G114101
		AT5G517601
		AT1G175451
		AT1G175501
		AT1G727701
		AT4G260801
		AT5G570501
		AT2G408601
		AT1G180301
		HsILKAP
		AT3G633201
		AT3G633401
		AT4G278001
		AT1G076301
		AT2G288901
		AT3G094001
		AT5G024001
		AT2G469201
		AT2G353501
		AT3G165601
		AT3G126201
		AT3G550501
		AT3G513701
		AT5G660801
		AT4G385201
		AT5G027601
		AT3G170901
		AT5G067501
		AT4G339201
		HsPHLPL
		HsPHLP1
		HsPPM1D
		AT1G091601
		AT1G684101
		AT1G473801
		AT3G233601
		HsPDP1
		HsPDP2
		HsPP2D1
		HsPPM1H
		HsPPM1J
		HsPPM1M
		AT5G192801
		AT4G110401
		tr_A9GSF9_
		tr_A6FYN9_
		tr_A9GWA1_
		tr_E3FWN8_
		tr_L7U8R0_
		tr_A0Z4Y0_
		tr_K9X120_
		tr_A4SSK3_
		tr_K1K2E9_
		tr_R4VP51_
		tr_A0KFC7_
		tr_H6LI04_
		tr_K6HDH7_
		tr_F9TT07_
		tr_N9VB72_
		tr_D0IHR6_
		tr_G0SMQ8_
		tr_D2YD04_
		tr_M5NEB1_
		tr_C9NVB5_
		tr_F9TCS7_
		tr_C9QGH2_
		tr_E8LV53_
		tr_E8VY64_
		tr_Q7MET7_
		tr_B8G855_
		tr_A9WE48_
		tr_E1IDF0_
		tr_A5UVM2_
		tr_A7NNS9_
		tr_A9B320_
		tr_D3EZ93_
		tr_H6R087_
		tr_Q5YUT0_
		tr_I0RG25_
		tr_L0J792_
		tr_G8RK43_
		tr_H1JWT9_
		tr_B2HK93_
		tr_L7VHN1_
		tr_L8KFC2_
		tr_I2A7T2_
		tr_H8J0T7_
		tr_H8JCY2_
		tr_J9W678_
		tr_J4JVH0_
		tr_A0Q9X7_
		tr_D5P8X4_
		tr_L7DM46_
		tr_F7P588_
		tr_B9X9T8_
		tr_H8GL06_
		tr_N6WVC4_
		tr_Q7NZP1_
		tr_H6L0Y5_
		tr_J1I4E0_
		tr_J1I0N9_
		tr_Q2RIF7_
		tr_H1Z3D3_
		tr_A1TRF2_
		tr_F0QCE4_
		tr_F5XZV8_
		tr_J0U4H9_
		tr_Q46RB3_
		tr_A9C0G6_
		tr_F6AZA6_
		tr_A4VGB1_
		tr_F2MVH6_
		tr_F8H670_
		tr_H7ESB7_
		tr_I4CYN6_
		tr_M2VGB1_
		tr_L0GNV9_
		tr_Q3KBI0_
		tr_J3F124_
		tr_J2PPW9_
		tr_J3DF16_
		tr_J3FC14_
		tr_K0WH06_
		tr_J2WMU2_
		tr_J3IJK5_
		tr_S2ETQ1_
		tr_F6AHT4_
		tr_I4N496_
		tr_J3E3C3_
		tr_R9VEH6_
		tr_L7HH01_
		tr_F0E4L2_
		tr_L1LYH1_
		tr_I6Z4I8_
		tr_B0RY09_
		tr_Q4US58_
		tr_G0CHV2_
		tr_Q8PN03_
		tr_H1XGP7_
		tr_K8G9J6_
		tr_F0C5X2_
		tr_Q3BW10_
		tr_G2LWG4_
		tr_F0BLT9_
		tr_D4SYC2_
		tr_D4T4V0_
		tr_G7TDJ8_
		tr_F0BAE0_
		tr_K8FRC7_
		tr_E6WVC1_
		tr_A7H8G7_
		tr_B2J7B8_
		tr_Q6H036_
		tr_D8G469_
		tr_K9WIR1_
		tr_E0UGQ5_
		tr_K9W7H2_
		tr_F5UBK7_
		tr_K9VK38_
		tr_L0D8K9_
		tr_G8NP56_
		tr_Q1INY6_
		tr_K9ZWX1_
		tr_Q9RZT6_
		tr_Q02BM8_
		tr_B1LWC5_
		tr_B7KTW4_
		tr_B7L1Q0_
		tr_I0G4H9_
		tr_J3HZW9_
		tr_K9DEB7_
		tr_L9P8Y1_
		tr_J2UWA9_
		tr_R0EB65_
		tr_B2JKD7_
		tr_I5CX40_
		tr_C5A8M6_
		tr_G8ME77_
		tr_K8R064_
		tr_R4WMK1_
		tr_I7Z788_
		tr_M5PUJ0_
		tr_F3Z3I0_
		tr_G7Q6I6_
		tr_B2TGE3_
		tr_Q13QY7_
		tr_A7I8F2_
		tr_I3ZBA2_
		tr_H0JB58_
		tr_N2JDI9_
		tr_B1W2N8_
		tr_G0PSG4_
		tr_N0CXG4_
		tr_F3N9L2_
		tr_E8WFI8_
		tr_M9TLM9_
		tr_G2NHI8_
		tr_E4N582_
		tr_D6M4W0_
		tr_D9UV56_
		tr_F3Z4Q2_
		tr_D6KEH0_
		tr_K1VI92_
		tr_M9SRV5_
		tr_C7Q134_
		tr_C6WD05_
		tr_K0K869_
		tr_D2AZK3_
		tr_D6Y4F1_
		tr_Q0RR82_
		tr_G6HJP1_
		tr_C4RJT9_
		tr_I0KUX4_
		tr_F4FCG1_
		tr_D9T6E0_
		tr_G8S7Z0_
		tr_I0GXA3_
		tr_R4LET9_
		tr_F3ZFZ5_
		tr_C9Z1Q0_
		tr_M3F802_
		tr_G2GG42_
		tr_L8P2L4_
		tr_Q9K4J3_
		tr_D6EX63_
		tr_H1QM06_
		tr_A3KJA6_
		tr_S4N0S0_
		tr_S4NUG2_
		tr_S2Z278_
		tr_D5ZZQ9_
		tr_M3E0I4_
		tr_Q82P36_
		tr_B5I924_
		tr_F8K3R9_
		tr_H2K2L4_
		tr_D9WYR4_
		tr_S4MPJ5_
		tr_D9X628_
		tr_D7B6G6_
		tr_E8X3C7_
		tr_A5FF68_
		tr_J0RJN4_
		tr_C6VTH3_
		tr_C6XX25_
		tr_A6EG65_
		tr_H1YEX6_
		tr_C7PB89_
		tr_G8TD94_
		tr_Q11VS7_
		tr_J0LIW2_
		tr_M7N2P4_
		tr_C7MYT3_
		tr_G4J3D4_
		tr_H0K0L6_
		tr_H8GDS5_
		tr_H5XL41_
		tr_I1D653_
		tr_I0V4V5_
		tr_H5XAV0_
		tr_A9E9M3_
		tr_B7QZ99_
		tr_I7DVK5_
		tr_I7E696_
		tr_M2SEX6_
		tr_D8I2K7_
		tr_M2YGR1_
		tr_M2QRM9_
		tr_R4SV68_
		tr_D9WR72_
		tr_G2PD19_
		tr_L8ENM1_
		tr_S0HP18_
		tr_S3BBW1_
		tr_B0UCZ8_
		tr_I9WPJ2_
		tr_H8FVH2_
		tr_J6UD72_
		PfulC00003
		tr_D3RNM5_
		tr_G2E0H4_
		tr_I3Y5Y6_
		tr_F1VW62_
		tr_G3IWX1_
		tr_G4E8A0_
		tr_I7A5R9_
		tr_C7NPT9_
		tr_B4D7J1_
		tr_Q1YEZ3_
		tr_Q9KFE9_
		tr_D3FRY8_
		tr_J8TMJ5_
		tr_Q5WJU9_
		tr_I8UKS6_
		tr_F9DTQ2_
		tr_I4X3U7_
		tr_E7RK79_
		tr_M3F524_
		tr_M7N8I6_
		tr_S2XXG9_
		tr_F7YZP2_
		tr_G2TIM8_
		tr_A6CTJ0_
		tr_I3E3R2_
		tr_E5WSC6_
		tr_Q2B4Z7_
		tr_R9CG74_
		tr_M5P1Z4_
		tr_O50233_
		tr_R9TPW2_
		tr_E5WAM8_
		tr_M5R7I3_
		tr_I4V9F9_
		tr_B4AIJ5_
		tr_A8FA75_
		tr_K2NJ31_
		tr_H8XF62_
		tr_H2AD04_
		tr_A7Z1N1_
		tr_F4E2P0_
		tr_E1UM14_
		tr_N0DA07_
		sp_P17906_
		tr_G4P562_
		tr_M4KN90_
		tr_D5N4L0_
		tr_G4NW61_
		tr_I0F0N0_
		tr_L8PVW9_
		tr_R0P1S7_
		tr_G2RMN0_
		tr_D5D9Z1_
		tr_D5DWU2_
		tr_H7F756_
		tr_M3GUJ2_
		tr_D7V0Q0_
		tr_E3ZNM6_
		tr_E3ZXK7_
		tr_E3ZEN9_
		tr_G2ZDQ1_
		tr_A0AH14_
		tr_H7CJM9_
		tr_A1Y4K5_
		tr_F3RIN8_
		tr_A1Y954_
		tr_A1Y8I0_
		tr_A1Y4K8_
		tr_C8K100_
		tr_C6ZYL5_
		tr_D2P0E5_
		tr_J7N298_
		tr_Q92DC0_
		tr_E3YNK1_
		tr_E3YEG2_
		tr_D6XY03_
		tr_E6TVS6_
		tr_Q8CXL5_
		tr_K0IZW2_
		tr_N4WPJ6_
		tr_L5NDT3_
		tr_I0JI08_
		tr_K2H5Y2_
		tr_R4KAH0_
		tr_B6BA54_
		tr_Q1GKE5_
		tr_L8D4R8_
		tr_A6DPS1_
		tr_E4Q3X2_
		tr_G2MXY4_
		tr_Q8RAY2_
		tr_B1I2G2_
		tr_C9R9C1_
		;
end;
begin trees;
	translate
		1	AT1G035901,
		2	AT4G034151,
		3	AT1G162201,
		4	AT1G796301,
		5	AT3G027501,
		6	AT5G362501,
		7	AT5G017001,
		8	AT3G056401,
		9	AT5G279301,
		10	AT3G168001,
		11	AT4G329501,
		12	AT5G260101,
		13	AT2G200501,
		14	AT3G062701,
		15	AT1G071601,
		16	AT2G050501,
		17	AT4G082601,
		18	AT2G300201,
		19	AT3G271401,
		20	AT2G401801,
		21	AT1G678201,
		22	AT1G222801,
		23	AT1G347501,
		24	AT1G782001,
		25	AT2G206301,
		26	AT4G284001,
		27	AT3G152601,
		28	AT2G347401,
		29	AT1G439001,
		30	AT4G317501,
		31	AT5G107401,
		32	AT5G249401,
		33	AT5G531401,
		34	HsPPM1L,
		35	HsPPM1E,
		36	HsPPM1F,
		37	AT1G480401,
		38	AT3G172501,
		39	AT3G622601,
		40	AT2G256201,
		41	AT2G337001,
		42	AT3G514701,
		43	AT2G250701,
		44	AT4G318601,
		45	HsPPM1G,
		46	HsPPM1A,
		47	HsPPM1B,
		48	HsPPM1N,
		49	HsPPM1K,
		50	AT1G074301,
		51	AT2G293801,
		52	AT5G592201,
		53	AT3G114101,
		54	AT5G517601,
		55	AT1G175451,
		56	AT1G175501,
		57	AT1G727701,
		58	AT4G260801,
		59	AT5G570501,
		60	AT2G408601,
		61	AT1G180301,
		62	HsILKAP,
		63	AT3G633201,
		64	AT3G633401,
		65	AT4G278001,
		66	AT1G076301,
		67	AT2G288901,
		68	AT3G094001,
		69	AT5G024001,
		70	AT2G469201,
		71	AT2G353501,
		72	AT3G165601,
		73	AT3G126201,
		74	AT3G550501,
		75	AT3G513701,
		76	AT5G660801,
		77	AT4G385201,
		78	AT5G027601,
		79	AT3G170901,
		80	AT5G067501,
		81	AT4G339201,
		82	HsPHLPL,
		83	HsPHLP1,
		84	HsPPM1D,
		85	AT1G091601,
		86	AT1G684101,
		87	AT1G473801,
		88	AT3G233601,
		89	HsPDP1,
		90	HsPDP2,
		91	HsPP2D1,
		92	HsPPM1H,
		93	HsPPM1J,
		94	HsPPM1M,
		95	AT5G192801,
		96	AT4G110401,
		97	tr_A9GSF9_,
		98	tr_A6FYN9_,
		99	tr_A9GWA1_,
		100	tr_E3FWN8_,
		101	tr_L7U8R0_,
		102	tr_A0Z4Y0_,
		103	tr_K9X120_,
		104	tr_A4SSK3_,
		105	tr_K1K2E9_,
		106	tr_R4VP51_,
		107	tr_A0KFC7_,
		108	tr_H6LI04_,
		109	tr_K6HDH7_,
		110	tr_F9TT07_,
		111	tr_N9VB72_,
		112	tr_D0IHR6_,
		113	tr_G0SMQ8_,
		114	tr_D2YD04_,
		115	tr_M5NEB1_,
		116	tr_C9NVB5_,
		117	tr_F9TCS7_,
		118	tr_C9QGH2_,
		119	tr_E8LV53_,
		120	tr_E8VY64_,
		121	tr_Q7MET7_,
		122	tr_B8G855_,
		123	tr_A9WE48_,
		124	tr_E1IDF0_,
		125	tr_A5UVM2_,
		126	tr_A7NNS9_,
		127	tr_A9B320_,
		128	tr_D3EZ93_,
		129	tr_H6R087_,
		130	tr_Q5YUT0_,
		131	tr_I0RG25_,
		132	tr_L0J792_,
		133	tr_G8RK43_,
		134	tr_H1JWT9_,
		135	tr_B2HK93_,
		136	tr_L7VHN1_,
		137	tr_L8KFC2_,
		138	tr_I2A7T2_,
		139	tr_H8J0T7_,
		140	tr_H8JCY2_,
		141	tr_J9W678_,
		142	tr_J4JVH0_,
		143	tr_A0Q9X7_,
		144	tr_D5P8X4_,
		145	tr_L7DM46_,
		146	tr_F7P588_,
		147	tr_B9X9T8_,
		148	tr_H8GL06_,
		149	tr_N6WVC4_,
		150	tr_Q7NZP1_,
		151	tr_H6L0Y5_,
		152	tr_J1I4E0_,
		153	tr_J1I0N9_,
		154	tr_Q2RIF7_,
		155	tr_H1Z3D3_,
		156	tr_A1TRF2_,
		157	tr_F0QCE4_,
		158	tr_F5XZV8_,
		159	tr_J0U4H9_,
		160	tr_Q46RB3_,
		161	tr_A9C0G6_,
		162	tr_F6AZA6_,
		163	tr_A4VGB1_,
		164	tr_F2MVH6_,
		165	tr_F8H670_,
		166	tr_H7ESB7_,
		167	tr_I4CYN6_,
		168	tr_M2VGB1_,
		169	tr_L0GNV9_,
		170	tr_Q3KBI0_,
		171	tr_J3F124_,
		172	tr_J2PPW9_,
		173	tr_J3DF16_,
		174	tr_J3FC14_,
		175	tr_K0WH06_,
		176	tr_J2WMU2_,
		177	tr_J3IJK5_,
		178	tr_S2ETQ1_,
		179	tr_F6AHT4_,
		180	tr_I4N496_,
		181	tr_J3E3C3_,
		182	tr_R9VEH6_,
		183	tr_L7HH01_,
		184	tr_F0E4L2_,
		185	tr_L1LYH1_,
		186	tr_I6Z4I8_,
		187	tr_B0RY09_,
		188	tr_Q4US58_,
		189	tr_G0CHV2_,
		190	tr_Q8PN03_,
		191	tr_H1XGP7_,
		192	tr_K8G9J6_,
		193	tr_F0C5X2_,
		194	tr_Q3BW10_,
		195	tr_G2LWG4_,
		196	tr_F0BLT9_,
		197	tr_D4SYC2_,
		198	tr_D4T4V0_,
		199	tr_G7TDJ8_,
		200	tr_F0BAE0_,
		201	tr_K8FRC7_,
		202	tr_E6WVC1_,
		203	tr_A7H8G7_,
		204	tr_B2J7B8_,
		205	tr_Q6H036_,
		206	tr_D8G469_,
		207	tr_K9WIR1_,
		208	tr_E0UGQ5_,
		209	tr_K9W7H2_,
		210	tr_F5UBK7_,
		211	tr_K9VK38_,
		212	tr_L0D8K9_,
		213	tr_G8NP56_,
		214	tr_Q1INY6_,
		215	tr_K9ZWX1_,
		216	tr_Q9RZT6_,
		217	tr_Q02BM8_,
		218	tr_B1LWC5_,
		219	tr_B7KTW4_,
		220	tr_B7L1Q0_,
		221	tr_I0G4H9_,
		222	tr_J3HZW9_,
		223	tr_K9DEB7_,
		224	tr_L9P8Y1_,
		225	tr_J2UWA9_,
		226	tr_R0EB65_,
		227	tr_B2JKD7_,
		228	tr_I5CX40_,
		229	tr_C5A8M6_,
		230	tr_G8ME77_,
		231	tr_K8R064_,
		232	tr_R4WMK1_,
		233	tr_I7Z788_,
		234	tr_M5PUJ0_,
		235	tr_F3Z3I0_,
		236	tr_G7Q6I6_,
		237	tr_B2TGE3_,
		238	tr_Q13QY7_,
		239	tr_A7I8F2_,
		240	tr_I3ZBA2_,
		241	tr_H0JB58_,
		242	tr_N2JDI9_,
		243	tr_B1W2N8_,
		244	tr_G0PSG4_,
		245	tr_N0CXG4_,
		246	tr_F3N9L2_,
		247	tr_E8WFI8_,
		248	tr_M9TLM9_,
		249	tr_G2NHI8_,
		250	tr_E4N582_,
		251	tr_D6M4W0_,
		252	tr_D9UV56_,
		253	tr_F3Z4Q2_,
		254	tr_D6KEH0_,
		255	tr_K1VI92_,
		256	tr_M9SRV5_,
		257	tr_C7Q134_,
		258	tr_C6WD05_,
		259	tr_K0K869_,
		260	tr_D2AZK3_,
		261	tr_D6Y4F1_,
		262	tr_Q0RR82_,
		263	tr_G6HJP1_,
		264	tr_C4RJT9_,
		265	tr_I0KUX4_,
		266	tr_F4FCG1_,
		267	tr_D9T6E0_,
		268	tr_G8S7Z0_,
		269	tr_I0GXA3_,
		270	tr_R4LET9_,
		271	tr_F3ZFZ5_,
		272	tr_C9Z1Q0_,
		273	tr_M3F802_,
		274	tr_G2GG42_,
		275	tr_L8P2L4_,
		276	tr_Q9K4J3_,
		277	tr_D6EX63_,
		278	tr_H1QM06_,
		279	tr_A3KJA6_,
		280	tr_S4N0S0_,
		281	tr_S4NUG2_,
		282	tr_S2Z278_,
		283	tr_D5ZZQ9_,
		284	tr_M3E0I4_,
		285	tr_Q82P36_,
		286	tr_B5I924_,
		287	tr_F8K3R9_,
		288	tr_H2K2L4_,
		289	tr_D9WYR4_,
		290	tr_S4MPJ5_,
		291	tr_D9X628_,
		292	tr_D7B6G6_,
		293	tr_E8X3C7_,
		294	tr_A5FF68_,
		295	tr_J0RJN4_,
		296	tr_C6VTH3_,
		297	tr_C6XX25_,
		298	tr_A6EG65_,
		299	tr_H1YEX6_,
		300	tr_C7PB89_,
		301	tr_G8TD94_,
		302	tr_Q11VS7_,
		303	tr_J0LIW2_,
		304	tr_M7N2P4_,
		305	tr_C7MYT3_,
		306	tr_G4J3D4_,
		307	tr_H0K0L6_,
		308	tr_H8GDS5_,
		309	tr_H5XL41_,
		310	tr_I1D653_,
		311	tr_I0V4V5_,
		312	tr_H5XAV0_,
		313	tr_A9E9M3_,
		314	tr_B7QZ99_,
		315	tr_I7DVK5_,
		316	tr_I7E696_,
		317	tr_M2SEX6_,
		318	tr_D8I2K7_,
		319	tr_M2YGR1_,
		320	tr_M2QRM9_,
		321	tr_R4SV68_,
		322	tr_D9WR72_,
		323	tr_G2PD19_,
		324	tr_L8ENM1_,
		325	tr_S0HP18_,
		326	tr_S3BBW1_,
		327	tr_B0UCZ8_,
		328	tr_I9WPJ2_,
		329	tr_H8FVH2_,
		330	tr_J6UD72_,
		331	PfulC00003,
		332	tr_D3RNM5_,
		333	tr_G2E0H4_,
		334	tr_I3Y5Y6_,
		335	tr_F1VW62_,
		336	tr_G3IWX1_,
		337	tr_G4E8A0_,
		338	tr_I7A5R9_,
		339	tr_C7NPT9_,
		340	tr_B4D7J1_,
		341	tr_Q1YEZ3_,
		342	tr_Q9KFE9_,
		343	tr_D3FRY8_,
		344	tr_J8TMJ5_,
		345	tr_Q5WJU9_,
		346	tr_I8UKS6_,
		347	tr_F9DTQ2_,
		348	tr_I4X3U7_,
		349	tr_E7RK79_,
		350	tr_M3F524_,
		351	tr_M7N8I6_,
		352	tr_S2XXG9_,
		353	tr_F7YZP2_,
		354	tr_G2TIM8_,
		355	tr_A6CTJ0_,
		356	tr_I3E3R2_,
		357	tr_E5WSC6_,
		358	tr_Q2B4Z7_,
		359	tr_R9CG74_,
		360	tr_M5P1Z4_,
		361	tr_O50233_,
		362	tr_R9TPW2_,
		363	tr_E5WAM8_,
		364	tr_M5R7I3_,
		365	tr_I4V9F9_,
		366	tr_B4AIJ5_,
		367	tr_A8FA75_,
		368	tr_K2NJ31_,
		369	tr_H8XF62_,
		370	tr_H2AD04_,
		371	tr_A7Z1N1_,
		372	tr_F4E2P0_,
		373	tr_E1UM14_,
		374	tr_N0DA07_,
		375	sp_P17906_,
		376	tr_G4P562_,
		377	tr_M4KN90_,
		378	tr_D5N4L0_,
		379	tr_G4NW61_,
		380	tr_I0F0N0_,
		381	tr_L8PVW9_,
		382	tr_R0P1S7_,
		383	tr_G2RMN0_,
		384	tr_D5D9Z1_,
		385	tr_D5DWU2_,
		386	tr_H7F756_,
		387	tr_M3GUJ2_,
		388	tr_D7V0Q0_,
		389	tr_E3ZNM6_,
		390	tr_E3ZXK7_,
		391	tr_E3ZEN9_,
		392	tr_G2ZDQ1_,
		393	tr_A0AH14_,
		394	tr_H7CJM9_,
		395	tr_A1Y4K5_,
		396	tr_F3RIN8_,
		397	tr_A1Y954_,
		398	tr_A1Y8I0_,
		399	tr_A1Y4K8_,
		400	tr_C8K100_,
		401	tr_C6ZYL5_,
		402	tr_D2P0E5_,
		403	tr_J7N298_,
		404	tr_Q92DC0_,
		405	tr_E3YNK1_,
		406	tr_E3YEG2_,
		407	tr_D6XY03_,
		408	tr_E6TVS6_,
		409	tr_Q8CXL5_,
		410	tr_K0IZW2_,
		411	tr_N4WPJ6_,
		412	tr_L5NDT3_,
		413	tr_I0JI08_,
		414	tr_K2H5Y2_,
		415	tr_R4KAH0_,
		416	tr_B6BA54_,
		417	tr_Q1GKE5_,
		418	tr_L8D4R8_,
		419	tr_A6DPS1_,
		420	tr_E4Q3X2_,
		421	tr_G2MXY4_,
		422	tr_Q8RAY2_,
		423	tr_B1I2G2_,
		424	tr_C9R9C1_
		;
tree con_50_majrule = [&U] (1[&prob=1.00000000e+00,prob_stddev=0.00000000e+00,prob_range={1.00000000e+00,1.00000000e+00},prob(percent)="100",prob+-sd="100+-0"]:4.566484694593244e-02[&length_mean=4.70594535e-02,length_median=4.56648469e-02,length_95%HPD={1.53267644e-02,8.04099146e-02}],2[&prob=1.00000000e+00,prob_stddev=0.00000000e+00,prob_range={1.00000000e+00,1.00000000e+00},prob(percent)="100",…
end;
