# Supplementary material for: "PP2C7s", Genes Most Highly Elaborated in Photosynthetic Organisms, Reveal the Bacterial Origin and Stepwise Evolution of PPM/PP2C Protein Phosphatases
Source: PLoS One. 2015 Aug 4;10(8):e0132863. doi: 10.1371/journal.pone.0132863 (PMC4524716; doi:10.1371/journal.pone.0132863)
Supplement: S3 File — This file contains the original output phylogenetic trees for the various manuscript figures, inferred by the procedures described in Materials and Methods. (ZIP) [file pone.0132863.s003.zip › S3 File_Original Phylogenetic Tree Output Files/Fig 5 Tree_PhyloBayes_MPI_.tre]

(AT1G035901:0.052388,AT4G034151:0.056674,((AT5G017001:0.375323,(AT5G362501:0.144761,AT3G027501:0.099282)0.96:0.067627)0.57:0.068816,(AT1G796301:0.048108,AT1G162201:0.082025)1:0.181505,((AT3G168001:0.256466,(AT5G279301:0.095918,AT3G056401:0.068841)1:0.196137)0.99:0.179609,((AT5G260101:0.179825,AT4G329501:0.392489)0.97:0.157302,((AT3G062701:0.212748,AT2G200501:0.203525)1:0.47691,(HsPPM1L:0.660079,(HsPPM1M:0.311618,(HsPPM1J:0.275448,HsPPM1H:0.121365)0.99:0.191115)1:0.6293,HsPPM1D:0.72798,((((((tr_Q8RAY2_:0.009314,tr_G2MXY4_:0.016593)1:0.472245,tr_E4Q3X2_:0.562393)0.99:0.311888,(tr_C9R9C1_:0.679833,tr_B1I2G2_:0.521741)1:0.566407)1:0.623355,(tr_Q2RIF7_:0.96187,tr_H1Z3D3_:0.828617,(tr_I7A5R9_:0.951327,(tr_C7NPT9_:0.614434,tr_B4D7J1_:0.401256)1:0.524444)0.6:0.172312,(tr_A9GSF9_:0.677119,(((tr_L7U8R0_:0.328119,tr_E3FWN8_:0.235212)1:0.31105,tr_A9GWA1_:0.501331)1:0.264788,tr_A6FYN9_:0.745311)1:0.289212)0.96:0.171135,(tr_Q1YEZ3_:1.34964,tr_I7Z788_:0.565047,(((tr_Q1INY6_:0.375144,tr_I3ZBA2_:0.505314)1:0.178023,tr_G8NP56_:0.350171)0.93:0.118974,tr_E8X3C7_:0.660554)0.75:0.111733,((tr_S3BBW1_:0.639772,((tr_S0HP18_:0.267173,tr_L8ENM1_:0.325914)1:0.191559,(tr_G2PD19_:0.182951,tr_D9WR72_:0.224994)1:0.132117)0.74:0.08775)0.99:0.184758,((tr_R4SV68_:0.264166,tr_M2QRM9_:0.265547)0.8:0.080343,(tr_M2YGR1_:0.170955,tr_D8I2K7_:0.204665)1:0.178557)1:0.302647)1:0.426505,((tr_N2JDI9_:0.241622,tr_H0JB58_:0.307222)1:0.320613,(tr_Q13QY7_:0.128056,tr_B2TGE3_:0.19346)1:0.547623)0.54:0.122308,((tr_R0EB65_:0.24152,tr_J2UWA9_:0.273069)1:0.299188,((tr_L9P8Y1_:0.267473,tr_K9DEB7_:0.370977)0.55:0.06793,((tr_R4WMK1_:0.055522,(tr_K8R064_:0.034141,tr_G8ME77_:0.071381)0.97:0.070574)1:0.455113,(tr_C5A8M6_:0.198166,(tr_I5CX40_:0.066624,tr_B2JKD7_:0.014587)1:0.155848)1:0.264967)0.99:0.146455)0.98:0.111786)0.79:0.054575,(tr_Q02BM8_:0.431437,((tr_J3HZW9_:0.079477,tr_I0G4H9_:0.033854)1:0.29796,((tr_B7L1Q0_:0.006003,tr_B7KTW4_:0.010619)1:0.110871,tr_B1LWC5_:0.133424)1:0.315107)1:0.215192)0.98:0.135337,(tr_K9ZWX1_:0.380986,(tr_Q9RZT6_:0.261904,(tr_M2SEX6_:0.390688,(((tr_I7E696_:0.016295,tr_I7DVK5_:0.01656)1:0.282609,tr_B7QZ99_:0.294907)0.98:0.229536,tr_A9E9M3_:0.666338)1:0.311401)1:0.673273)0.74:0.148128)0.95:0.191271,(tr_L0D8K9_:0.388099,((tr_K9W7H2_:0.225292,(tr_K9VK38_:0.009744,tr_F5UBK7_:0.011102)1:0.269382)0.98:0.05394,(tr_E0UGQ5_:0.202081,(tr_K9WIR1_:0.117405,(tr_D8G469_:0.17064,(tr_Q6H036_:0.049794,tr_B2J7B8_:0.052871)1:0.220713)0.82:0.058898)0.84:0.03425)0.99:0.076314)0.97:0.08088,tr_A7H8G7_:0.47877)0.53:0.063526,(((tr_G7Q6I6_:0.555697,(tr_M5PUJ0_:0.012416,tr_F3Z3I0_:0.02457)1:0.287941)0.99:0.172234,tr_A7I8F2_:0.433592)0.5:0.137353,((tr_M7N2P4_:0.55622,tr_J0LIW2_:0.481239)0.54:0.081027,((tr_Q11VS7_:0.436816,(tr_C7PB89_:0.323093,((tr_G8TD94_:0.366083,tr_C6VTH3_:0.550384)0.93:0.116214,(tr_H1YEX6_:0.173206,(tr_C6XX25_:0.173544,tr_A6EG65_:0.180937)0.65:0.08824)1:0.275626)0.99:0.112579)0.94:0.107888)1:0.163806,(tr_J0RJN4_:0.179924,tr_A5FF68_:0.122911)1:0.288764)1:0.30921)1:0.38379)0.51:0.124977,((tr_E6WVC1_:0.511463,((tr_F0C5X2_:0.085754,tr_F0BAE0_:0.095582,(tr_G7TDJ8_:0.053713,((tr_Q8PN03_:0.00558,tr_K8G9J6_:0.017025,tr_H1XGP7_:0.011097)0.64:0.010941,(tr_K8FRC7_:0.164494,((tr_Q3BW10_:0.005517,tr_G2LWG4_:0.011226,tr_F0BLT9_:0.011197)0.99:0.017077,(tr_D4T4V0_:0.011382,tr_D4SYC2_:0.011505)0.99:0.016751)0.81:0.024524)0.5:0.021803)0.99:0.017993)1:0.032683)0.89:0.056804,(tr_Q4US58_:0.011632,(tr_G0CHV2_:0.014307,tr_B0RY09_:0.005644)0.59:0.01417)1:0.089104)1:0.230342)0.78:0.074627,(tr_F6AHT4_:0.178292,(tr_L7HH01_:0.213169,tr_L1LYH1_:0.251014,(tr_S2ETQ1_:0.041855,tr_J3IJK5_:0.019379)1:0.102122,(tr_J2WMU2_:0.077913,((tr_K0WH06_:0.010625,tr_J3FC14_:0.016505)1:0.048635,((tr_Q3KBI0_:0.032191,tr_J3F124_:0.034576)1:0.070213,(tr_J3DF16_:0.049422,tr_J2PPW9_:0.029466)1:0.059218)0.63:0.021737)1:0.054317)0.86:0.056835,(tr_I4N496_:0.187054,((tr_R9VEH6_:0.088564,tr_J3E3C3_:0.090191)1:0.104872,tr_F0E4L2_:0.19267)0.93:0.071476)0.65:0.03742,(tr_I6Z4I8_:0.186476,((tr_M2VGB1_:0.051225,(tr_I4CYN6_:0.024554,tr_H7ESB7_:0.038164)0.71:0.01848)1:0.062116,(tr_L0GNV9_:0.106959,(tr_F8H670_:0.016787,(tr_F2MVH6_:0.005457,tr_A4VGB1_:0.016042)0.87:0.010676)1:0.122175)0.53:0.02895)1:0.213073)1:0.118359)0.94:0.08266)1:0.225734)1:0.286866,((tr_H5XAV0_:0.165325,((tr_I0V4V5_:0.087065,((tr_I1D653_:0.097018,tr_H5XL41_:0.102135)0.71:0.038228,(tr_H8GDS5_:0.010266,tr_H0K0L6_:0.00548)1:0.187699)0.93:0.060919)0.79:0.067476,(tr_G4J3D4_:0.187314,tr_C7MYT3_:0.330366)0.68:0.055125)0.55:0.05142)1:0.7454,((((tr_D6Y4F1_:0.292883,tr_D2AZK3_:0.181846)1:0.292183,((tr_K0K869_:0.237163,tr_C6WD05_:0.22971)0.99:0.169992,((tr_Q0RR82_:0.126071,tr_G6HJP1_:0.173592)1:0.292976,((tr_R4LET9_:0.240981,tr_I0GXA3_:0.119256,tr_G8S7Z0_:0.144996)0.88:0.060048,((tr_I0KUX4_:0.061417,(tr_F4FCG1_:0.180271,tr_D9T6E0_:0.155777)0.94:0.037323)0.99:0.072338,tr_C4RJT9_:0.135318)1:0.17448)1:0.134888)0.98:0.104253)0.85:0.102926)0.99:0.151521,(((tr_M9SRV5_:0.008833,tr_K1VI92_:0.011679)1:0.39047,(tr_F3ZFZ5_:0.451761,tr_D6KEH0_:0.141159)1:0.172206)0.89:0.083231,(((tr_F3Z4Q2_:0.013036,tr_D9UV56_:0.010088)1:0.044331,tr_D6M4W0_:0.014277)1:0.310826,((((tr_G2NHI8_:0.140783,(tr_M9TLM9_:0.005337,tr_E8WFI8_:0.005401)1:0.137804)1:0.120495,tr_E4N582_:0.279356)0.95:0.074145,tr_C7Q134_:0.411112)0.96:0.073286,(tr_F3N9L2_:0.21171,(tr_N0CXG4_:0.031327,(tr_G0PSG4_:0.005613,tr_B1W2N8_:0.005605)1:0.080496)1:0.214526)0.99:0.100852)0.99:0.105213)0.99:0.114894)0.99:0.191548)0.98:0.154099,(tr_D7B6G6_:0.660954,((tr_H2K2L4_:0.263424,(tr_S4MPJ5_:0.123662,tr_D9WYR4_:0.088628)1:0.178167,(tr_F8K3R9_:0.115435,tr_B5I924_:0.161536)1:0.094752)0.67:0.113561,((tr_Q82P36_:0.161145,((tr_L8P2L4_:0.08627,tr_G2GG42_:0.094994)0.68:0.090562,(tr_M3F802_:0.030293,tr_C9Z1Q0_:0.030408)1:0.108309)0.66:0.074178)0.66:0.084063,((tr_M3E0I4_:0.159024,tr_D5ZZQ9_:0.141039)0.98:0.062745,(((tr_S4NUG2_:0.035934,tr_S4N0S0_:0.005914)0.99:0.052959,tr_D9X628_:0.100797)1:0.087037,(tr_S2Z278_:0.160643,((tr_H1QM06_:0.028314,(tr_Q9K4J3_:0.005403,tr_D6EX63_:0.010905)0.99:0.021577)1:0.049199,tr_A3KJA6_:0.040327)1:0.109294)1:0.078124)0.85:0.053495)0.96:0.057352)0.66:0.131218)0.99:0.283059)0.99:0.299726)0.52:0.087342)0.54:0.084132,((tr_Q46RB3_:0.400986,(tr_J0U4H9_:0.404802,(tr_F6AZA6_:0.017083,tr_A9C0G6_:0.009603)1:0.478948)0.97:0.164972)0.61:0.096381,(tr_F5XZV8_:0.34853,(tr_F0QCE4_:0.06548,tr_A1TRF2_:0.051321)1:0.451732)0.99:0.172994)0.99:0.226954)0.99:0.254941,(tr_A0Z4Y0_:0.593779,(tr_N6WVC4_:0.671814,((tr_K6HDH7_:0.599925,tr_H6LI04_:0.640696)0.99:0.232274,(((tr_J1I4E0_:0.009696,tr_J1I0N9_:0.006991)0.72:0.020266,tr_H6L0Y5_:0.023102)1:0.953329,(tr_K9X120_:0.602412,(tr_Q7NZP1_:0.778099,(tr_F9TT07_:0.434315,(((tr_G0SMQ8_:0.008867,(tr_M5NEB1_:0.014111,tr_D2YD04_:0.007399)0.53:0.011732)0.99:0.077775,tr_D0IHR6_:0.099391)1:0.209256,(tr_N9VB72_:0.513,((tr_Q7MET7_:0.011825,tr_E8VY64_:0.014303)1:0.351833,(tr_F9TCS7_:0.326889,(tr_E8LV53_:0.097935,tr_C9QGH2_:0.077731)1:0.220854,tr_C9NVB5_:0.323231)1:0.264955)1:0.214748)0.5:0.082524)1:0.253845)1:0.303152)1:0.321908)0.77:0.172004,(tr_A6DPS1_:1.24949,(tr_A4SSK3_:0.040538,(tr_K1K2E9_:0.049938,(tr_R4VP51_:0.010396,tr_A0KFC7_:0.005443)0.78:0.014622)1:0.105402)1:0.542359)0.91:0.244244)0.99:0.179891)0.95:0.122896)0.9:0.119553)0.96:0.183994,(((tr_L8D4R8_:1.11935,(tr_R4KAH0_:0.991483,(tr_Q1GKE5_:0.447715,tr_B6BA54_:0.47809)1:0.502589)0.68:0.177023)0.92:0.269256,(tr_B9X9T8_:0.707789,(tr_H8GL06_:0.44336,(tr_D3EZ93_:0.800602,((tr_Q5YUT0_:0.139938,tr_H6R087_:0.232704)1:0.387928,(tr_L0J792_:0.206801,(tr_H1JWT9_:0.095846,tr_G8RK43_:0.129266)1:0.113542,(tr_I0RG25_:0.202324,((tr_L7VHN1_:0.010841,tr_B2HK93_:0.005835)1:0.183166,((tr_L8KFC2_:0.020611,(tr_J9W678_:0.014924,tr_I2A7T2_:0.009275,tr_H8JCY2_:0.005937,tr_H8J0T7_:0.005994)0.97:0.014701)0.95:0.029313,(tr_D5P8X4_:0.067929,(tr_J4JVH0_:0.031412,((tr_L7DM46_:0.006941,tr_F7P588_:0.012982)1:0.067569,tr_A0Q9X7_:0.017242)1:0.090715)1:0.041965)0.83:0.032807)1:0.169632)1:0.091598)0.62:0.080644)0.99:0.151027)0.96:0.195982)0.88:0.14674)0.58:0.120128)1:0.326833)0.58:0.108499,(((tr_B8G855_:0.093872,tr_A9WE48_:0.168469)1:0.195169,(tr_A9B320_:0.428685,(tr_E1IDF0_:0.338181,(tr_A7NNS9_:0.088525,tr_A5UVM2_:0.0385)1:0.231765)0.51:0.056924)0.99:0.120509)1:0.218246,((tr_Q9KFE9_:0.447346,((tr_Q5WJU9_:0.531297,tr_J8TMJ5_:0.432626)0.99:0.204489,tr_D3FRY8_:0.255125)1:0.281667)0.97:0.168945,((tr_E6TVS6_:0.309556,tr_D6XY03_:0.600279)1:0.198059,(((tr_Q8CXL5_:0.364021,tr_K0IZW2_:0.30968)0.9:0.094955,(tr_N4WPJ6_:0.221737,((tr_L5NDT3_:0.181638,tr_K2H5Y2_:0.364535)0.64:0.057763,tr_I0JI08_:0.172092)1:0.215591)0.83:0.088199)1:0.606531,(tr_I8UKS6_:0.569925,((tr_G2RMN0_:0.008963,(tr_D5DWU2_:0.009966,tr_D5D9Z1_:0.005099)0.8:0.013872)1:0.408056,((tr_F9DTQ2_:0.257871,((tr_S2XXG9_:0.220511,tr_M7N8I6_:0.225415)0.92:0.078904,(tr_I4X3U7_:0.045778,(tr_M3F524_:0.01014,tr_E7RK79_:0.010974)0.99:0.046248)1:0.155091)0.59:0.096461)1:0.361151,((tr_G2TIM8_:0.035913,tr_F7YZP2_:0.020588)1:0.327241,((tr_I3E3R2_:0.175746,((tr_R9CG74_:0.284626,tr_Q2B4Z7_:0.093514)0.99:0.083053,tr_E5WSC6_:0.090069)0.99:0.103442)1:0.131759,tr_A6CTJ0_:0.232654)0.9:0.094639)0.82:0.117747)0.58:0.075188,((tr_M3GUJ2_:0.012412,tr_H7F756_:0.013939)1:0.22976,(tr_D7V0Q0_:0.360102,((tr_E3ZXK7_:0.007318,tr_E3ZNM6_:0.007494)0.99:0.045048,((tr_G2ZDQ1_:0.016723,tr_E3ZEN9_:0.01067)0.93:0.016869,((tr_Q92DC0_:0.018809,tr_H7CJM9_:0.010382,(tr_F3RIN8_:0.005271,tr_E3YNK1_:0.020756,tr_E3YEG2_:0.027589,(tr_J7N298_:0.010366,tr_D2P0E5_:0.005275)0.61:0.009474,tr_C8K100_:0.009184,tr_C6ZYL5_:0.00782,tr_A1Y954_:0.006188,tr_A1Y8I0_:0.005678,tr_A1Y4K8_:0.006687,tr_A1Y4K5_:0.013078)0.79:0.010553)0.71:0.010795,tr_A0AH14_:0.012361)0.99:0.067289)0.5:0.020343)1:0.203475)0.99:0.13008)1:0.610339,((tr_M5P1Z4_:0.064927,((tr_R9TPW2_:0.005146,tr_O50233_:0.005103)1:0.054936,tr_E5WAM8_:0.015571)1:0.097513)0.99:0.118744,((tr_K2NJ31_:0.010589,(tr_M5R7I3_:0.009438,tr_I4V9F9_:0.004983,(tr_B4AIJ5_:0.00499,tr_A8FA75_:0.014644)0.94:0.010029)0.63:0.012647)1:0.188222,(tr_R0P1S7_:0.085179,(((tr_H2AD04_:0.0091,(tr_F4E2P0_:0.005384,tr_E1UM14_:0.010466)1:0.020672)0.76:0.010191,(tr_H8XF62_:0.005084,tr_A7Z1N1_:0.010146)0.53:0.008371)1:0.136733,(tr_N0DA07_:0.004966,tr_M4KN90_:0.007234,tr_G4P562_:0.0099,(tr_L8PVW9_:0.010219,tr_G4NW61_:0.010036,(tr_I0F0N0_:0.015021,tr_D5N4L0_:0.005065)0.66:0.008867)0.55:0.009817,sp_P17906_:0.004927)0.98:0.046548)0.74:0.054154)1:0.133176)1:0.099237)1:0.288212)1:0.204956)0.66:0.085258)0.78:0.103652)0.7:0.109546)1:0.624031)0.86:0.163074)0.62:0.09477)0.84:0.157293)0.66:0.20447,((tr_G4E8A0_:0.819401,((tr_G3IWX1_:0.3684,tr_F1VW62_:0.645955)0.96:0.1926,(tr_G2E0H4_:0.194037,(tr_I3Y5Y6_:0.343351,tr_D3RNM5_:0.236166)1:0.184448)1:0.344366)0.99:0.295547)0.96:0.278788,(tr_J6UD72_:0.564636,(tr_H8FVH2_:0.613771,(tr_I9WPJ2_:0.474752,tr_B0UCZ8_:0.244378)0.99:0.220886)0.74:0.155204)1:0.278694,PfulC00003:0.622744)0.92:0.24712)1:1.12358,HsPP2D1:0.560699,(HsPHLPL:0.24037,HsPHLP1:0.208078)1:0.903484)0.83:0.152108,AT5G192801:0.987111,AT4G278001:0.812907,AT2G408601:0.583302,(((HsPPM1K:0.551116,(AT3G633401:0.027601,AT3G633201:0.123827)1:0.692871)0.99:0.259412,((HsPPM1N:0.552896,(HsPPM1B:0.122133,HsPPM1A:0.077714)1:0.242664)1:0.177915,(HsPPM1G:0.334292,(AT4G318601:0.08939,AT2G250701:0.056266)1:0.237278)0.94:0.097756)0.99:0.148433)0.89:0.11027,(AT2G256201:0.285449,((AT3G514701:0.182575,AT2G337001:0.142085)0.99:0.128156,(AT3G622601:0.153237,(AT3G172501:0.15939,AT1G480401:0.131923)1:0.109567)1:0.17676)0.99:0.143302)1:0.284818,((HsPPM1F:0.271856,HsPPM1E:0.217097)1:0.497635,(HsILKAP:0.430091,AT1G180301:0.497925)0.97:0.181622)0.78:0.142489)0.51:0.064512,(((AT5G531401:0.318384,(((AT5G249401:0.026426,AT5G107401:0.035526)1:0.064925,AT4G317501:0.066624)0.99:0.119676,AT1G439001:0.272484)0.95:0.105952)0.99:0.205651,(AT3G233601:0.762823,(AT2G347401:0.329849,((AT3G152601:0.194726,(AT4G284001:0.038414,AT2G206301:0.096108)1:0.132612)0.95:0.085819,(AT1G782001:0.113807,(AT1G347501:0.12503,AT1G222801:0.09331)1:0.081928)1:0.1558)0.69:0.062642)0.87:0.100123)1:0.209752)0.79:0.12171,(AT1G473801:0.215458,(AT1G684101:0.078385,AT1G091601:0.09638)0.53:0.076787)1:0.757739)0.79:0.105187,(AT5G517601:0.292809,(AT4G110401:0.753992,((AT5G570501:0.038641,AT4G260801:0.061816)0.99:0.100687,(AT1G727701:0.119348,(AT1G175501:0.038046,AT1G175451:0.085638)0.82:0.056842)0.99:0.176451)0.99:0.155112,(AT2G293801:0.047341,((AT5G592201:0.09376,AT3G114101:0.169097)0.72:0.045946,AT1G074301:0.086764)0.77:0.050827)1:0.201848)0.52:0.045753)1:0.354812,(((HsPDP2:0.112625,HsPDP1:0.183442)1:0.603387,((AT4G339201:0.197749,(((AT4G385201:0.121806,(AT5G660801:0.051961,AT3G513701:0.082017)0.97:0.05991)0.96:0.042105,(AT5G067501:0.245085,AT3G170901:0.245363)0.91:0.083807)0.82:0.028604,(AT5G027601:0.202309,(AT3G550501:0.089362,AT3G126201:0.066025)1:0.104035)0.89:0.057196)0.66:0.047405)1:0.244702,(AT3G165601:0.44056,(AT2G353501:0.275312,(AT2G469201:0.167621,((AT5G024001:0.085746,AT3G094001:0.09631)1:0.10078,(AT2G288901:0.020978,AT1G076301:0.031012)0.98:0.067672)1:0.106388)0.73:0.066723)1:0.218528)1:0.501302)1:0.183621)0.99:0.248674,(AT1G678201:0.24344,(AT2G401801:0.297122,((AT2G300201:0.015525,(AT4G082601:0.007385,(AT3G271401:0.019289,AT2G050501:0.026789)0.94:0.014636)1:0.095629)1:0.075568,AT1G071601:0.108395)0.99:0.089061)1:0.230053)1:0.303559)0.61:0.103092)1:0.234692)1:0.425101)0.9:0.098913)0.99:0.107459)1:0.136793);
