# Supplementary material for: "PP2C7s", Genes Most Highly Elaborated in Photosynthetic Organisms, Reveal the Bacterial Origin and Stepwise Evolution of PPM/PP2C Protein Phosphatases
Source: PLoS One. 2015 Aug 4;10(8):e0132863. doi: 10.1371/journal.pone.0132863 (PMC4524716; doi:10.1371/journal.pone.0132863)
Supplement: S3 File — This file contains the original output phylogenetic trees for the various manuscript figures, inferred by the procedures described in Materials and Methods. (ZIP) [file pone.0132863.s003.zip › S3 File_Original Phylogenetic Tree Output Files/Fig 5 Tree_PhyML.txt]

(tr_G2MXY4_:0.01618175,tr_Q8RAY2_:0.00000124,(tr_E4Q3X2_:0.62762128,((((((AT5G192801:1.11456077,(HsPPM1M:0.30491259,(HsPPM1H:0.12361265,HsPPM1J:0.27791580)0.977238:0.19589090)1.000000:0.64618255)0.666842:0.09276026,((((AT4G329501:0.40245782,AT5G260101:0.18098646)0.994572:0.15776044,(((AT4G034151:0.05358794,AT1G035901:0.04712407)0.999996:0.12283102,((AT1G796301:0.04929291,AT1G162201:0.07325235)1.000000:0.18372753,(AT5G017001:0.40594450,(AT5G362501:0.14158917,AT3G027501:0.09769815)0.868251:0.04561174)0.915608:0.05881820)0.539975:0.03590148)0.999997:0.12906095,(AT3G168001:0.26424713,(AT3G056401:0.05775520,AT5G279301:0.10158491)1.000000:0.19534902)0.999981:0.17750276)0.904022:0.09069277)1.000000:0.40478280,(AT2G200501:0.18403809,AT3G062701:0.24017792)1.000000:0.52762095)0.999997:0.26684301,(HsPPM1L:0.73948101,((((((HsPDP2:0.10160382,HsPDP1:0.18906727)1.000000:0.63584438,((AT3G165601:0.44409304,(AT2G353501:0.27308383,(AT2G469201:0.16699335,((AT2G288901:0.01486331,AT1G076301:0.02644767)0.981400:0.05507099,(AT5G024001:0.08330748,AT3G094001:0.09100697)0.999999:0.09959988)0.999364:0.11117837)0.614653:0.05651033)0.999734:0.22290762)1.000000:0.52311278,(AT4G339201:0.20450807,(((AT4G385201:0.12095340,(AT5G660801:0.04583205,AT3G513701:0.07917035)0.999967:0.05422297)0.996500:0.03524133,(AT3G170901:0.24980153,AT5G067501:0.23863642)0.970258:0.07837046)0.869962:0.01624701,(AT5G027601:0.20989834,(AT3G126201:0.06681561,AT3G550501:0.08036599)1.000000:0.10093400)0.910412:0.04586350)0.484146:0.02994264)0.999974:0.25177370)0.997649:0.17082522)1.000000:0.28163418,(AT1G678201:0.24709933,(AT2G401801:0.30710030,(AT1G071601:0.10683604,(AT2G300201:0.00942327,(AT4G082601:0.00000037,(AT3G271401:0.01322089,AT2G050501:0.01958759)0.958411:0.00786817)1.000000:0.09616153)0.999994:0.07248254)0.973740:0.08367851)1.000000:0.23463475)1.000000:0.29009651)0.819227:0.08730682,((AT1G091601:0.05971720,(AT1G473801:0.25692147,AT1G684101:0.07044069)0.608565:0.06881576)1.000000:0.92056777,(((AT1G782001:0.11163878,(AT1G222801:0.08888376,AT1G347501:0.12685897)0.999988:0.08302836)0.991262:0.11081266,(AT3G233601:0.88464301,(AT2G347401:0.37361442,(AT3G152601:0.19713561,(AT2G206301:0.09188753,AT4G284001:0.03689394)1.000000:0.13058116)0.724584:0.07030731)0.357655:0.02200890)0.596069:0.07868262)1.000000:0.30471622,(AT5G531401:0.31231452,(AT1G439001:0.29255757,(AT4G317501:0.05897422,(AT5G107401:0.03153742,AT5G249401:0.02158340)0.999965:0.06378805)0.987109:0.11122505)0.962056:0.10559017)0.999992:0.21405971)0.875177:0.13941753)0.997115:0.13965631)0.433683:0.01581257,((AT4G278001:0.93457492,(((HsPPM1G:0.39596650,(AT4G318601:0.08858885,AT2G250701:0.05221301)1.000000:0.21589340)0.988396:0.10598590,(HsPPM1N:0.58364883,(HsPPM1B:0.12289137,HsPPM1A:0.07207131)1.000000:0.23782789)0.995919:0.14917058)1.000000:0.21592500,(HsILKAP:0.41790176,AT1G180301:0.54941892)1.000000:0.26414368)0.481308:0.02531177)0.985319:0.08953733,(((HsPPM1D:0.75146532,(HsPPM1E:0.22057338,HsPPM1F:0.27246555)1.000000:0.48518378)0.911534:0.12634161,(AT2G408601:0.62094398,(AT2G256201:0.27047617,((AT3G514701:0.19298016,AT2G337001:0.13096222)0.999929:0.13771932,(AT3G622601:0.14875659,(AT3G172501:0.16040244,AT1G480401:0.13279895)0.999996:0.10201661)0.999998:0.16536423)0.999708:0.15194095)1.000000:0.25645524)0.813845:0.08777439)0.000000:0.00000692,(HsPPM1K:0.65248891,(AT3G633401:0.00181712,AT3G633201:0.14291539)1.000000:0.72578793)0.999941:0.33084464)0.858548:0.06914863)0.999446:0.07150245)0.924109:0.04196078,(AT5G517601:0.29163303,((AT4G110401:0.83053272,(AT2G293801:0.03270543,(AT1G074301:0.08497155,(AT3G114101:0.17238913,AT5G592201:0.08370811)0.787955:0.03899852)0.909528:0.04561387)0.999167:0.18345778)0.590048:0.07564027,((AT1G727701:0.11706222,(AT1G175451:0.07313622,AT1G175501:0.00000224)0.725028:0.08142553)1.000000:0.17358082,(AT5G570501:0.03268990,AT4G260801:0.06012846)0.997918:0.10070041)1.000000:0.16270592)0.795408:0.02470286)1.000000:0.42374113)0.880801:0.06922548)0.386760:0.02176501)0.891822:0.10118542)0.923789:0.12075475,(HsPP2D1:0.61121291,(HsPHLP1:0.20525613,HsPHLPL:0.25350066)1.000000:1.04079039)0.528420:0.08801985)1.000000:1.19264294,(PfulC00003:0.67719113,((tr_G4E8A0_:0.86919923,((tr_G3IWX1_:0.37919792,tr_F1VW62_:0.67308932)0.943696:0.19340156,(tr_G2E0H4_:0.19810442,(tr_D3RNM5_:0.23498465,tr_I3Y5Y6_:0.34673147)0.999207:0.17749200)0.999982:0.33586783)0.999054:0.32539067)0.999819:0.29084346,(tr_J6UD72_:0.57786580,(tr_H8FVH2_:0.64070286,(tr_I9WPJ2_:0.50740209,tr_B0UCZ8_:0.21852685)0.999849:0.21715341)0.881438:0.14750534)0.999972:0.25848494)0.379666:0.03506893)0.840083:0.17257502)0.663764:0.14855990,((((tr_H1Z3D3_:0.94579570,(tr_A0Z4Y0_:0.65487222,(tr_N6WVC4_:0.71778213,((((tr_H6L0Y5_:0.01340086,(tr_J1I4E0_:0.00000068,tr_J1I0N9_:0.00000079)0.438859:0.01677336)1.000000:1.08400882,(tr_A6DPS1_:1.44027230,(tr_A4SSK3_:0.03271981,(tr_K1K2E9_:0.04315085,(tr_R4VP51_:0.00538560,tr_A0KFC7_:0.00000034)0.564692:0.00869785)0.999465:0.10142418)0.999999:0.57603856)0.960628:0.25263447)0.351287:0.03666498,(tr_K9X120_:0.63637801,(tr_Q7NZP1_:0.80913213,(tr_F9TT07_:0.44957926,((tr_D0IHR6_:0.09817766,(tr_M5NEB1_:0.01661048,(tr_G0SMQ8_:0.00000179,tr_D2YD04_:0.00000064)0.000000:0.00000622)0.973630:0.07364989)0.999992:0.20480666,(tr_N9VB72_:0.55173530,((tr_C9NVB5_:0.33267396,(tr_F9TCS7_:0.34393227,(tr_E8LV53_:0.10239805,tr_C9QGH2_:0.06959239)1.000000:0.23532760)0.428731:0.05915461)1.000000:0.28853979,(tr_Q7MET7_:0.00650071,tr_E8VY64_:0.00978309)1.000000:0.35903780)0.999964:0.21815933)0.458443:0.06288545)0.999978:0.27774206)0.999863:0.33335919)1.000000:0.33890077)0.880184:0.15426057)0.999517:0.19239676,(tr_H6LI04_:0.71058937,tr_K6HDH7_:0.61547794)0.997605:0.23688587)0.985458:0.10618521)0.863013:0.09683032)0.995684:0.20853256)0.355888:0.02504984,(tr_Q2RIF7_:1.10675911,(((tr_I7A5R9_:1.14491993,(tr_B4D7J1_:0.49056189,tr_C7NPT9_:0.56205357)1.000000:0.53025670)0.765838:0.16129835,(tr_L8D4R8_:1.30997527,(tr_R4KAH0_:1.08828063,(tr_B6BA54_:0.53017445,tr_Q1GKE5_:0.45295868)1.000000:0.57632021)0.720659:0.15714813)0.975518:0.27420694)0.924366:0.10911157,(((((tr_E6TVS6_:0.33186186,tr_D6XY03_:0.64457728)0.999831:0.20394876,((tr_I8UKS6_:0.62650269,(((((tr_R0P1S7_:0.07293035,((tr_H8XF62_:0.00000040,(tr_A7Z1N1_:0.00523831,(tr_H2AD04_:0.00518076,(tr_E1UM14_:0.00545614,tr_F4E2P0_:0.00000038)1.000000:0.01596920)0.995234:0.00531531)0.000000:0.00000032)1.000000:0.14200269,((tr_M4KN90_:0.00000012,(tr_D5N4L0_:0.00000031,(tr_I0F0N0_:0.01026299,(tr_G4NW61_:0.00512932,tr_L8PVW9_:0.00521823)0.950482:0.00510472)0.000000:0.00000031)0.998538:0.00513059)0.000000:0.00000012,(tr_N0DA07_:0.00000039,(tr_G4P562_:0.00513806,sp_P17906_:0.00000044)0.000000:0.00000039)0.722521:0.00513922)0.989412:0.04087866)0.880789:0.05160163)1.000000:0.13460347,(tr_K2NJ31_:0.00000062,((tr_M5R7I3_:0.00515848,tr_I4V9F9_:0.00000014)0.000000:0.00000014,(tr_B4AIJ5_:0.00000060,tr_A8FA75_:0.01039751)0.996426:0.00518965)0.769957:0.01055900)1.000000:0.19684469)0.992978:0.09227628,(tr_M5P1Z4_:0.06871204,(tr_E5WAM8_:0.00625297,(tr_R9TPW2_:0.00000031,tr_O50233_:0.00000037)1.000000:0.05471438)0.999998:0.09086167)0.995210:0.10788944)1.000000:0.30267767,(((tr_A6CTJ0_:0.24115961,(tr_I3E3R2_:0.17937822,(tr_E5WSC6_:0.07901813,(tr_Q2B4Z7_:0.09002909,tr_R9CG74_:0.29669999)0.994528:0.08614221)0.995908:0.10131464)0.999993:0.12527762)0.898984:0.08381418,(tr_F7YZP2_:0.00000585,tr_G2TIM8_:0.04584270)1.000000:0.34092216)0.998838:0.13808624,(tr_F9DTQ2_:0.23690972,((tr_I4X3U7_:0.04110393,(tr_E7RK79_:0.00561122,tr_M3F524_:0.00530337)0.993842:0.04245574)1.000000:0.18774629,(tr_S2XXG9_:0.23154739,tr_M7N8I6_:0.23273100)0.931954:0.07169167)0.795247:0.09258468)1.000000:0.36394905)0.795999:0.05391153)0.458008:0.05967456,(((tr_H7F756_:0.00904044,tr_M3GUJ2_:0.00740078)0.999916:0.25802315,(tr_D7V0Q0_:0.37521544,((tr_E3ZNM6_:0.00000043,tr_E3ZXK7_:0.00000032)0.994709:0.03785448,((tr_A0AH14_:0.00553788,((tr_Q92DC0_:0.01645024,tr_H7CJM9_:0.00546875)0.000000:0.00000038,(((tr_A1Y954_:0.00000034,tr_A1Y4K5_:0.00703122)0.000000:0.00000032,(tr_A1Y4K8_:0.00000064,tr_C6ZYL5_:0.00000042)0.000000:0.00000042)0.000000:0.00000075,((tr_D2P0E5_:0.00000036,tr_J7N298_:0.00548190)0.999117:0.00550174,(tr_F3RIN8_:0.00000035,(tr_E3YNK1_:0.01645680,(tr_E3YEG2_:0.02296610,(tr_C8K100_:0.00000051,tr_A1Y8I0_:0.00000041)0.000000:0.00549721)0.000000:0.00000017)0.000000:0.00000017)0.000000:0.00000036)0.000000:0.00000042)0.994440:0.00546947)0.933767:0.00544229)1.000000:0.06961041,(tr_E3ZEN9_:0.00553707,tr_G2ZDQ1_:0.01158883)0.877634:0.01130360)0.638959:0.01348874)1.000000:0.19610265)0.839505:0.11236772)1.000000:0.66153325,(tr_G2RMN0_:0.00000031,(tr_D5D9Z1_:0.00000035,tr_D5DWU2_:0.00528465)0.843975:0.01090767)1.000000:0.40968936)0.463649:0.10196792)0.999992:0.23481088)0.797312:0.06622754,((tr_K0IZW2_:0.32098744,tr_Q8CXL5_:0.39027783)0.936421:0.07723310,(tr_N4WPJ6_:0.22135667,(tr_I0JI08_:0.16531195,(tr_L5NDT3_:0.17981553,tr_K2H5Y2_:0.39251911)0.720209:0.05035805)1.000000:0.24628963)0.880861:0.08458670)1.000000:0.70535445)0.812796:0.09411180)0.884316:0.09919752,(tr_Q9KFE9_:0.49383331,(tr_D3FRY8_:0.27144891,(tr_Q5WJU9_:0.56507794,tr_J8TMJ5_:0.46491620)0.996858:0.20292949)1.000000:0.27915368)0.944398:0.14989047)1.000000:0.68000651,((tr_A9B320_:0.45808013,((tr_A5UVM2_:0.02322978,tr_A7NNS9_:0.09545287)1.000000:0.23790961,tr_E1IDF0_:0.35493971)0.393931:0.03417565)0.991727:0.10051899,(tr_A9WE48_:0.17566967,tr_B8G855_:0.07972146)1.000000:0.21042523)0.997458:0.19201418)0.999372:0.20414892,(tr_B9X9T8_:0.70511304,(tr_H8GL06_:0.46432908,(tr_D3EZ93_:0.85154782,((tr_H6R087_:0.22458016,tr_Q5YUT0_:0.13594826)1.000000:0.38072894,(tr_I0RG25_:0.15685226,((tr_L0J792_:0.19670479,(tr_H1JWT9_:0.08413341,tr_G8RK43_:0.13300689)0.999998:0.11982910)0.988923:0.07217614,((tr_D5P8X4_:0.04372025,((tr_J4JVH0_:0.02286287,(tr_A0Q9X7_:0.00871871,(tr_F7P588_:0.00669791,tr_L7DM46_:0.00000046)1.000000:0.06382984)1.000000:0.08848112)0.999914:0.03476301,(tr_L8KFC2_:0.01709835,(tr_J9W678_:0.00615292,(tr_H8J0T7_:0.00000036,(tr_H8JCY2_:0.00000067,tr_I2A7T2_:0.00577530)0.000000:0.00000067)0.874482:0.00569011)0.954824:0.00637299)0.999985:0.04232790)0.674632:0.03020000)1.000000:0.15562986,(tr_B2HK93_:0.00000032,tr_L7VHN1_:0.00569965)1.000000:0.18954575)0.999213:0.08244484)0.810319:0.08611714)0.990482:0.13075720)0.978657:0.19978665)0.528215:0.11101287)0.789285:0.11187130)1.000000:0.41846373)0.353294:0.02110167)0.993051:0.07004647)0.978371:0.05887337)0.955486:0.08511196,(tr_A9GSF9_:0.75123793,(tr_A6FYN9_:0.77802466,(tr_A9GWA1_:0.53062811,(tr_L7U8R0_:0.32359793,tr_E3FWN8_:0.23965816)0.999998:0.30651146)0.998063:0.26801824)0.999977:0.29077646)0.989706:0.16561917)0.969578:0.09193077,(((tr_S3BBW1_:0.66225402,((tr_S0HP18_:0.26583618,tr_L8ENM1_:0.32919201)0.999951:0.18443005,(tr_D9WR72_:0.22693986,tr_G2PD19_:0.17232143)0.999608:0.12720812)0.615810:0.06239658)0.998628:0.17765927,((tr_M2YGR1_:0.16681814,tr_D8I2K7_:0.19957277)0.998765:0.15881950,(tr_R4SV68_:0.26723202,tr_M2QRM9_:0.25798569)0.831758:0.07231657)1.000000:0.28670722)1.000000:0.46241447,((tr_Q1YEZ3_:1.50315636,(tr_M2SEX6_:0.45833824,(tr_A9E9M3_:0.66038638,(tr_B7QZ99_:0.30910528,(tr_I7DVK5_:0.00911038,tr_I7E696_:0.01298749)0.999999:0.27393668)0.996056:0.26231500)0.992896:0.25328723)0.999993:0.43779504)0.724481:0.24911368,((((tr_E6WVC1_:0.52187000,((tr_Q4US58_:0.00000079,(tr_G0CHV2_:0.01130646,tr_B0RY09_:0.00000069)0.720198:0.01123120)0.999331:0.07907532,((tr_G7TDJ8_:0.04859093,(((tr_Q3BW10_:0.00000037,(tr_G2LWG4_:0.00569072,tr_F0BLT9_:0.00570777)0.000000:0.00000033)0.999753:0.01166703,(tr_D4T4V0_:0.00577159,tr_D4SYC2_:0.00580021)0.997720:0.01150797)1.000000:0.02347726,((tr_H1XGP7_:0.00572032,tr_K8FRC7_:0.16085289)0.000000:0.00000065,(tr_Q8PN03_:0.00000035,tr_K8G9J6_:0.01144783)0.000000:0.00000035)0.960306:0.00576379)0.998353:0.01184517)0.999937:0.02704184,(tr_F0C5X2_:0.07843329,tr_F0BAE0_:0.09223386)0.525875:0.01424533)0.972552:0.05238017)1.000000:0.22198033)0.763059:0.05583654,(tr_F6AHT4_:0.18611731,((tr_I6Z4I8_:0.17486099,((tr_L0GNV9_:0.10433546,(tr_F8H670_:0.01107907,(tr_F2MVH6_:0.00000036,tr_A4VGB1_:0.01101098)0.815576:0.00540471)1.000000:0.12178809)0.746314:0.02583321,(tr_M2VGB1_:0.04449685,(tr_H7ESB7_:0.03633770,tr_I4CYN6_:0.01837022)0.822055:0.01184322)0.998391:0.04707323)1.000000:0.21627514)0.999999:0.10185464,(tr_L7HH01_:0.19914572,(tr_L1LYH1_:0.24786102,(((tr_J3IJK5_:0.01119484,tr_S2ETQ1_:0.04061989)1.000000:0.09938185,(tr_I4N496_:0.18289839,(tr_F0E4L2_:0.19671618,(tr_J3E3C3_:0.08962645,tr_R9VEH6_:0.08109609)0.999907:0.09294266)0.980555:0.06431134)0.946443:0.02691747)0.861491:0.02388075,(tr_J2WMU2_:0.07118481,(((tr_K0WH06_:0.00000194,tr_J3FC14_:0.01638935)0.999999:0.04754038,(tr_J3F124_:0.02999393,tr_Q3KBI0_:0.02634856)1.000000:0.06320601)0.430044:0.00827411,(tr_J2PPW9_:0.02273855,tr_J3DF16_:0.04625010)1.000000:0.05330660)0.999997:0.04878249)0.999874:0.05831896)0.824965:0.05579837)0.508093:0.02579814)0.982555:0.03897056)0.901078:0.06252083)1.000000:0.22051113)1.000000:0.29747489,(((((tr_E8X3C7_:0.70100120,(tr_G8NP56_:0.37892993,(tr_I3ZBA2_:0.52359856,tr_Q1INY6_:0.40131531)0.999653:0.17560723)0.877199:0.08687831)0.981781:0.10958543,(((tr_E0UGQ5_:0.20105250,(tr_K9WIR1_:0.11610794,(tr_D8G469_:0.16947221,(tr_Q6H036_:0.04600983,tr_B2J7B8_:0.04819432)1.000000:0.21825598)0.732165:0.05032686)0.844902:0.02734558)0.999965:0.07258436,(tr_K9W7H2_:0.23534350,(tr_K9VK38_:0.00469093,tr_F5UBK7_:0.00590622)1.000000:0.27775622)0.928622:0.04209210)0.997322:0.08087260,(tr_L0D8K9_:0.37634573,tr_A7H8G7_:0.45885681)0.476637:0.07303891)0.790908:0.04893230)0.966266:0.06378005,(((tr_B2TGE3_:0.20160261,tr_Q13QY7_:0.11728399)1.000000:0.56874406,(tr_H0JB58_:0.31096237,tr_N2JDI9_:0.24194636)1.000000:0.28279749)0.956231:0.11241604,((tr_Q02BM8_:0.43975365,((tr_J3HZW9_:0.08057586,tr_I0G4H9_:0.02512652)1.000000:0.31338494,(tr_B1LWC5_:0.12717431,(tr_B7KTW4_:0.00560907,tr_B7L1Q0_:0.00000041)0.999990:0.10839599)1.000000:0.30353767)0.999999:0.20805650)0.997219:0.11467073,((tr_A7I8F2_:0.44820136,(((tr_A5FF68_:0.11302434,tr_J0RJN4_:0.19419253)1.000000:0.30912382,(tr_Q11VS7_:0.46683365,(tr_C7PB89_:0.33756950,((tr_G8TD94_:0.39293623,tr_C6VTH3_:0.58789081)0.974087:0.11659959,(tr_H1YEX6_:0.14630151,(tr_C6XX25_:0.20108826,tr_A6EG65_:0.18636905)0.709175:0.08980118)1.000000:0.29540027)0.998371:0.11340757)0.930498:0.10874093)0.999829:0.16451390)1.000000:0.34483678,(tr_J0LIW2_:0.51622972,tr_M7N2P4_:0.60245106)0.398165:0.04398047)1.000000:0.46667323)0.868378:0.07582675,(tr_G7Q6I6_:0.60254223,(tr_M5PUJ0_:0.00000094,tr_F3Z3I0_:0.02712617)1.000000:0.26858999)0.991284:0.16410912)0.999727:0.11218269)0.876861:0.04149336)0.577514:0.03462218)0.997269:0.07738203,(tr_I7Z788_:0.57955119,(tr_Q9RZT6_:0.34670276,tr_K9ZWX1_:0.37348906)0.999985:0.17423796)0.933693:0.07273340)0.999867:0.09579469,(((tr_L9P8Y1_:0.27179851,tr_K9DEB7_:0.36895015)0.609769:0.04864969,((tr_C5A8M6_:0.19142874,(tr_B2JKD7_:0.00611328,tr_I5CX40_:0.06412890)0.999994:0.16221851)1.000000:0.26235871,(tr_R4WMK1_:0.04313088,(tr_G8ME77_:0.06835367,tr_K8R064_:0.02932245)0.989433:0.07141607)1.000000:0.45068649)0.990800:0.13819909)0.940844:0.08537113,(tr_J2UWA9_:0.28129114,tr_R0EB65_:0.23444921)1.000000:0.31577832)0.761776:0.04045529)0.999786:0.07679073)0.854944:0.04212560,((((tr_D7B6G6_:0.75267341,(((((tr_D9X628_:0.10000373,(tr_S4NUG2_:0.03000595,tr_S4N0S0_:0.00000035)0.996517:0.04106014)0.999955:0.07680016,(tr_S2Z278_:0.15193570,(tr_A3KJA6_:0.03617483,(tr_H1QM06_:0.02271627,(tr_Q9K4J3_:0.00000034,tr_D6EX63_:0.00547041)0.996948:0.01626386)0.999676:0.04176869)1.000000:0.10565710)1.000000:0.06636035)0.963328:0.04816715,(tr_M3E0I4_:0.15302296,tr_D5ZZQ9_:0.13402168)0.949276:0.05507277)0.897489:0.04132895,(tr_Q82P36_:0.16210640,((tr_L8P2L4_:0.08265420,tr_G2GG42_:0.10046135)1.000000:0.08403754,(tr_C9Z1Q0_:0.02433891,tr_M3F802_:0.02503539)1.000000:0.10259850)0.998394:0.06549670)0.998140:0.07824163)0.999950:0.10804182,((tr_B5I924_:0.15640107,tr_F8K3R9_:0.10837091)0.999991:0.08938144,(tr_H2K2L4_:0.25813170,(tr_D9WYR4_:0.07796927,tr_S4MPJ5_:0.12076040)1.000000:0.17907302)0.686301:0.03885173)0.963542:0.06398915)0.999790:0.22736711)1.000000:0.30140861,(((((tr_C7Q134_:0.42422370,(tr_E4N582_:0.27428956,(tr_G2NHI8_:0.13835576,(tr_M9TLM9_:0.00000037,tr_E8WFI8_:0.00000037)1.000000:0.13149855)0.999994:0.11469349)0.956447:0.06261700)0.929956:0.06117601,(tr_F3N9L2_:0.20804262,(tr_N0CXG4_:0.02406311,(tr_B1W2N8_:0.00000031,tr_G0PSG4_:0.00000070)1.000000:0.07723036)1.000000:0.21308461)0.999735:0.08874417)0.999789:0.10667011,(tr_D6M4W0_:0.00000522,(tr_D9UV56_:0.00000215,tr_F3Z4Q2_:0.01138651)0.999577:0.04728341)1.000000:0.31144257)0.984769:0.10884786,((tr_F3ZFZ5_:0.44884498,tr_D6KEH0_:0.13704290)0.999998:0.16126585,(tr_K1VI92_:0.00685337,tr_M9SRV5_:0.00000051)1.000000:0.38493509)0.884305:0.06989063)0.999998:0.18909113,(((tr_C6WD05_:0.22533892,tr_K0K869_:0.23520917)0.999994:0.16301556,((tr_G6HJP1_:0.17045400,tr_Q0RR82_:0.11873458)1.000000:0.29578542,((tr_I0GXA3_:0.11406144,(tr_G8S7Z0_:0.14067967,tr_R4LET9_:0.23918587)0.472436:0.01601382)0.998997:0.05549529,(tr_C4RJT9_:0.12918529,(tr_I0KUX4_:0.05557530,(tr_D9T6E0_:0.15252251,tr_F4FCG1_:0.17490496)0.952088:0.02821466)0.999795:0.06632341)1.000000:0.17010711)0.999959:0.11511104)0.996713:0.09221375)0.985492:0.10606390,(tr_D6Y4F1_:0.30054523,tr_D2AZK3_:0.17235029)1.000000:0.26536674)0.999977:0.13737728)0.999922:0.16020444)0.870053:0.05333679,(tr_H5XAV0_:0.14172147,((tr_G4J3D4_:0.17713784,tr_C7MYT3_:0.33340947)0.763296:0.04535724,(tr_I0V4V5_:0.08875615,((tr_I1D653_:0.09272014,tr_H5XL41_:0.09773205)0.611305:0.03071315,(tr_H8GDS5_:0.00529647,tr_H0K0L6_:0.00000032)1.000000:0.18067241)0.997153:0.05372137)0.995585:0.06634244)0.858715:0.04884655)1.000000:0.76005578)0.934451:0.05166267,((tr_F5XZV8_:0.36480978,(tr_A1TRF2_:0.04808649,tr_F0QCE4_:0.05777102)1.000000:0.43649120)0.998555:0.15427182,(tr_Q46RB3_:0.40132285,(tr_J0U4H9_:0.42611881,(tr_A9C0G6_:0.00000097,tr_F6AZA6_:0.01634313)1.000000:0.48449176)0.996741:0.16506784)0.955922:0.08785734)1.000000:0.21195577)0.896468:0.04081051)0.997316:0.14367157)0.762684:0.08300694)0.999960:0.20122489)0.887297:0.11728148)1.000000:0.73757921,(tr_C9R9C1_:0.78299650,tr_B1I2G2_:0.50501299)0.999998:0.62163137)0.985964:0.33708847)1.000000:0.50610474);
