# Supplementary material for: "PP2C7s", Genes Most Highly Elaborated in Photosynthetic Organisms, Reveal the Bacterial Origin and Stepwise Evolution of PPM/PP2C Protein Phosphatases
Source: PLoS One. 2015 Aug 4;10(8):e0132863. doi: 10.1371/journal.pone.0132863 (PMC4524716; doi:10.1371/journal.pone.0132863)
Supplement: S3 File — This file contains the original output phylogenetic trees for the various manuscript figures, inferred by the procedures described in Materials and Methods. (ZIP) [file pone.0132863.s003.zip › S3 File_Original Phylogenetic Tree Output Files/Fig 5 Tree_RAxML.txt]

((AT3G056401:0.05708781705202837370,AT5G279301:0.10182636322436723619)99:0.19675877943555114546,((((AT2G200501:0.20794089514823227427,AT3G062701:0.21244608478864465684)100:0.49071009640794871487,((((AT4G110401:0.84529438582998728258,(AT2G293801:0.03227206939581681727,(AT1G074301:0.08431471071885024426,(AT3G114101:0.17171857982700144962,AT5G592201:0.08328911941780386963)48:0.03967751195237306794)56:0.04586447843272900560)87:0.17263821493942546614)44:0.06046573661582230891,AT5G517601:0.30927529514167434455)26:0.08352065804927578940,((AT1G727701:0.11585758716709500249,(AT1G175451:0.07311245808148245096,AT1G175501:0.00000093905322139818)89:0.08233221166595486307)89:0.18320254870377508660,(AT4G260801:0.05842171438792379684,AT5G570501:0.03404250904533211858)99:0.09106846960859608930)81:0.11489429612247901991)95:0.37771991494746887108,((((AT1G091601:0.05845456976143034722,(AT1G684101:0.07008029838881175977,AT1G473801:0.25665762409377756992)43:0.06986227560587845997)100:0.89844364018145672635,((AT5G531401:0.33300434725339250752,(AT1G439001:0.28995034818415549305,(AT4G317501:0.06454990981162916919,(AT5G107401:0.03134234891086729036,AT5G249401:0.02167003308540561141)95:0.05843751403450288262)80:0.10630625079519957776)70:0.09439041521551805314)88:0.20124900184031815908,((AT2G347401:0.34447298549921323563,((AT1G782001:0.11817274433597624306,(AT1G222801:0.09173711759239598640,AT1G347501:0.12411298321012219359)99:0.07325786274256755604)92:0.16816779531932773972,((AT4G284001:0.03463563317324228064,AT2G206301:0.09397280346978148513)99:0.13009879858629522231,AT3G152601:0.20073641467856093157)58:0.08373924808755782434)33:0.04664354018900120774)47:0.08830013094150081232,AT3G233601:0.82772190022587033287)95:0.24438586704608547540)64:0.13447554507308281946)43:0.13369913178959744182,(((AT2G408601:0.50160330753035198281,(HsPPM1M:0.31766945213577241214,(HsPPM1H:0.11280264215616585266,HsPPM1J:0.28775402975048314236)83:0.19160571401926307367)100:0.71713270467156708943)8:0.19529219587347179665,((AT5G192801:1.10464903043888806877,HsPPM1D:0.67904263328898162300)23:0.22582968311772572134,(((((HsPPM1G:0.35918793257463710322,(AT2G250701:0.05048742255940563695,AT4G318601:0.09014638874865318896)100:0.24154348238423853368)75:0.09482621896106854797,(HsPPM1N:0.57115848984522121778,(HsPPM1A:0.07224053453391232615,HsPPM1B:0.12255811589500142933)100:0.25436209262814718501)67:0.17071385871797112310)79:0.14783543659422149208,(HsPPM1K:0.61494186805889961001,(AT3G633401:0.00000093905322139818,AT3G633201:0.14448026282170692292)100:0.73713570658934335356)69:0.25706180011469648150)15:0.09970548111884963705,((HsPPM1E:0.22414019818528868599,HsPPM1F:0.26542241982345865514)100:0.50134363449299546023,(HsILKAP:0.43019571285437718799,AT1G180301:0.54869386367974892771)83:0.20287123518175234627)32:0.12975418714726366654)4:0.02907561163162870194,(AT2G256201:0.27391935287315599679,((AT3G514701:0.18805643214439157762,AT2G337001:0.13610837544301968016)92:0.12909823950483681476,((AT1G480401:0.13330920729810591396,AT3G172501:0.15765319286515161457)95:0.10597698909410678547,AT3G622601:0.14686976050199110344)92:0.17236757428078930410)88:0.15377085527029346612)95:0.31946388560493182984)2:0.04040253949457100341)1:0.00761786297917418573)3:0.10193905145240508836,(((HsPDP1:0.18603445157027617696,HsPDP2:0.10386563864903088084)100:0.62969320393812688863,((AT4G339201:0.20545699523881869042,(((AT4G385201:0.12043549851343027246,(AT5G660801:0.04575850628979500484,AT3G513701:0.07894310458883009585)80:0.05418774209212667142)55:0.03500320502451072929,(AT3G170901:0.24912673121926592890,AT5G067501:0.23839493792624305568)41:0.07810537063072653385)38:0.01620688138595424710,((AT3G126201:0.06657266608440115530,AT3G550501:0.08041968753859574104)95:0.10061518513307421419,AT5G027601:0.20924659808010673268)43:0.04634066283650329493)28:0.02833864325777583210)96:0.25781862458539095417,((AT2G353501:0.27252138286463978289,(AT2G469201:0.16700766652905074672,((AT5G024001:0.08321305414468406492,AT3G094001:0.09096832189965566029)90:0.09962676011251778152,(AT1G076301:0.02635293925802922529,AT2G288901:0.01490219176402175771)82:0.05500875274049522173)82:0.11098002151097911827)50:0.05693816632481646378)96:0.22093622182221669958,AT3G165601:0.44335228052440800450)100:0.51969580460644593245)93:0.16930349959527687953)85:0.26571327097224173297,(AT1G678201:0.24221338506479472841,((AT1G071601:0.10651998180420874096,(((AT2G050501:0.01954356887838019571,AT3G271401:0.01319574180070696989)68:0.00785469011075397121,AT4G082601:0.00000093905322139818)100:0.09591360405591893568,AT2G300201:0.00940423936218582474)99:0.07262617829146866821)91:0.08359119220789604232,AT2G401801:0.30549663715351815796)99:0.23722293645125655526)99:0.29536216433666145909)19:0.10813527998523260465)1:0.02643217064090970514)1:0.05308273196080523504,((AT4G278001:0.88807361694650310824,HsPPM1L:0.67408574033871360154)5:0.02968093629734936886,(((((tr_B1I2G2_:0.50947148499057326454,tr_C9R9C1_:0.77574606014868308090)98:0.62736076354797332133,((tr_G2MXY4_:0.01616953181811899010,tr_Q8RAY2_:0.00000093905322139818)100:0.51344440512368905161,tr_E4Q3X2_:0.61972242094938412293)98:0.32073679902856760959)100:0.74437549939662872589,(((tr_Q1YEZ3_:1.63103129480327058154,(((((tr_C7MYT3_:0.34375152973276701385,(tr_G4J3D4_:0.18950161619150732162,tr_H5XAV0_:0.18966864950535536338)30:0.03976380340797104618)25:0.05460780995536774346,tr_I0V4V5_:0.09431240477704312675)17:0.02059663743121632057,((tr_H5XL41_:0.10376707476962994392,tr_I1D653_:0.08701987762603553833)28:0.03027068738425223518,(tr_H8GDS5_:0.00529024746930556455,tr_H0K0L6_:0.00000093905322139818)100:0.17911260796167757792)29:0.03152950416465200717)100:0.83965981345530882329,((tr_D7B6G6_:0.74680093892118470933,(((tr_Q82P36_:0.16153912468824446758,((tr_C9Z1Q0_:0.02446458675330861338,tr_M3F802_:0.02481088748179382727)100:0.10259312602752100607,(tr_L8P2L4_:0.08266536654726781841,tr_G2GG42_:0.10012222864976359771)73:0.08353917741253182039)56:0.06542711776251515510)60:0.07830678301297845645,((tr_D5ZZQ9_:0.13359636885636663739,tr_M3E0I4_:0.15257990508465074653)73:0.05505178271403969592,(((tr_S4N0S0_:0.00000093905322139818,tr_S4NUG2_:0.02993837627820738340)99:0.04107525056952661402,tr_D9X628_:0.09964751911020008901)86:0.07665738392419271796,(tr_S2Z278_:0.15196484941680996061,(tr_A3KJA6_:0.03611469671216964439,((tr_D6EX63_:0.00545686022200088557,tr_Q9K4J3_:0.00000093905322139818)98:0.01622255048764822266,tr_H1QM06_:0.02265700646217516656)99:0.04162128972202588928)100:0.10487617194792724085)84:0.06631375069421542590)67:0.04764110643439997683)63:0.04166393826478545503)71:0.11581768024068868350,((tr_F8K3R9_:0.10722439089401088197,tr_B5I924_:0.15685369377183625006)84:0.08787318842037150635,((tr_D9WYR4_:0.07719874066378831778,tr_S4MPJ5_:0.12086193402655293072)97:0.17908704079630904937,tr_H2K2L4_:0.25704347176518760332)32:0.04000271274060348409)50:0.05716691342518268049)76:0.22699781585783984639)89:0.30556913697481452585,((((tr_D6M4W0_:0.00000093905322139818,(tr_F3Z4Q2_:0.01135543445512514696,tr_D9UV56_:0.00000093905322139818)99:0.04718376770118909436)100:0.31447079340709194195,((tr_C7Q134_:0.42248735304697088155,(((tr_M9TLM9_:0.00000093905322139818,tr_E8WFI8_:0.00000093905322139818)100:0.13274483282366097980,tr_G2NHI8_:0.13683115112656873968)92:0.11506069686798130192,tr_E4N582_:0.27165863177937510375)76:0.06307246143349251599)68:0.05966185546848778998,(tr_F3N9L2_:0.20687780191765503535,((tr_B1W2N8_:0.00000093905322139818,tr_G0PSG4_:0.00000093905322139818)100:0.07730650443597299193,tr_N0CXG4_:0.02380088482255516419)97:0.21383730207541959412)65:0.09072247306186886906)53:0.10588670741087155558)57:0.10870709017259753970,((tr_K1VI92_:0.00683984083990160294,tr_M9SRV5_:0.00000093905322139818)100:0.37992665563273109175,(tr_F3ZFZ5_:0.44878925358525362244,tr_D6KEH0_:0.13593337328721685764)92:0.16368130723298138229)59:0.06901761050857987967)62:0.19257023647670304389,((((((tr_I0KUX4_:0.05554543254097173838,(tr_F4FCG1_:0.17433186838464262425,tr_D9T6E0_:0.15244387321045574368)46:0.02817322559640255200)63:0.06621687316314045502,tr_C4RJT9_:0.12923478229499416048)99:0.16955273700409198567,(tr_I0GXA3_:0.11338365490583794670,(tr_G8S7Z0_:0.14011582503437303160,tr_R4LET9_:0.23920994425943145623)32:0.01648542056112910562)68:0.05507886424799189606)85:0.11391729280280779579,(tr_G6HJP1_:0.17094938342144244681,tr_Q0RR82_:0.11747414803021478946)99:0.29526031352292525511)77:0.10440828097286378173,(tr_C6WD05_:0.22109606166641565528,tr_K0K869_:0.23817398560567337729)82:0.15198541301821610894)49:0.10159803473030819265,(tr_D6Y4F1_:0.30440031971702735669,tr_D2AZK3_:0.16711515033984356005)100:0.27114766315623312076)63:0.13082965302657134643)55:0.15937328587840748906)17:0.03709254450315343371)19:0.06753988273591206293,((((((tr_L9P8Y1_:0.28152526941244337966,tr_K9DEB7_:0.35843178691833188498)59:0.04548936961119649791,((tr_R4WMK1_:0.04225246151547538964,(tr_G8ME77_:0.06836005123897498370,tr_K8R064_:0.02910577581775036782)72:0.07213359016433154580)100:0.43949101394194772796,((tr_B2JKD7_:0.00623411360162186550,tr_I5CX40_:0.06388201223405248763)99:0.15898417372041476203,tr_C5A8M6_:0.19400320483100416680)100:0.27604345243559746947)72:0.13648950240030444103)47:0.07760936419675805442,(tr_J2UWA9_:0.26488924433502242239,tr_R0EB65_:0.25349475819611450023)100:0.33576845327442017552)23:0.06035767734170458670,((tr_I7Z788_:0.55803381391358275465,(tr_K9ZWX1_:0.38053773090400083712,((tr_M2SEX6_:0.39941501361044612350,(tr_A9E9M3_:0.69931049532331768237,(tr_B7QZ99_:0.30540267728805509106,(tr_I7DVK5_:0.00976066984554584474,tr_I7E696_:0.01230676220194803529)100:0.27463304012599099035)85:0.22271215133412933240)97:0.31523408467172159275)99:0.74194547749942973969,tr_Q9RZT6_:0.21953472073864122027)18:0.13307072774243336455)22:0.17926053377335540717)0:0.06731559831351102696,(tr_L0D8K9_:0.39856283188710261989,((((tr_Q13QY7_:0.11126350553240428598,tr_B2TGE3_:0.20748327018836995594)98:0.57304594215668380741,(tr_N2JDI9_:0.24616768710490577465,tr_H0JB58_:0.30591398385896967360)100:0.28559116041158416621)41:0.10965877057045600451,((tr_Q02BM8_:0.44812218487421195956,((tr_J3HZW9_:0.08028579750550732252,tr_I0G4H9_:0.02519886663744284189)100:0.31395319675031735374,((tr_B7KTW4_:0.00559908250212885414,tr_B7L1Q0_:0.00000093905322139818)100:0.10771895079883615776,tr_B1LWC5_:0.12742955077849996148)100:0.30107939393714522325)98:0.20560357804538281767)41:0.11157152392794106310,(((((tr_Q11VS7_:0.46548985064332454309,(tr_C7PB89_:0.33681426142558185122,((tr_H1YEX6_:0.14647409752486906243,(tr_A6EG65_:0.18591284567748028733,tr_C6XX25_:0.20037648738045715779)50:0.08907089449840763229)100:0.29408713665976127238,(tr_G8TD94_:0.39420493336745943136,tr_C6VTH3_:0.58853561688458255752)69:0.11584006141672413548)70:0.11337507073206365416)63:0.10937420211087713062)90:0.16308998096795238042,(tr_J0RJN4_:0.19471914855654881560,tr_A5FF68_:0.11172708055894561840)100:0.30894191206112481263)99:0.33889107083611841320,(tr_M7N2P4_:0.60343320482479834155,tr_J0LIW2_:0.51389180002251466650)67:0.04831418948730992896)100:0.46653830410739038914,tr_A7I8F2_:0.43976685464676795734)13:0.07081209923926050365,((tr_F3Z3I0_:0.02708387401327698105,tr_M5PUJ0_:0.00000093905322139818)100:0.27177449727680141889,tr_G7Q6I6_:0.60008964763496475125)79:0.17287732349194093184)19:0.11246444741697704528)2:0.04243349294728093052)2:0.07573769998788089375,(((tr_E8X3C7_:0.70486017623333019344,((tr_Q1INY6_:0.39308948691018141819,tr_I3ZBA2_:0.52911023901350973109)87:0.17711700361711127383,tr_G8NP56_:0.37977747948132817291)58:0.07124257109980275393)46:0.10138508431724968517,tr_A7H8G7_:0.46901133014957624434)7:0.05212560479928826651,((tr_K9W7H2_:0.22741192782620264778,(tr_K9VK38_:0.00452707534803039983,tr_F5UBK7_:0.00606631442746807022)100:0.28427080669863596940)58:0.03727756326511450641,(tr_E0UGQ5_:0.19742005012261787389,(tr_K9WIR1_:0.11998726085446113909,(tr_D8G469_:0.16756372488431037215,(tr_B2J7B8_:0.04897494953665657014,tr_Q6H036_:0.04515240093977145042)100:0.21893663224925230537)38:0.04719441605075676976)39:0.02942050838289684417)62:0.08007270355301147891)51:0.09019686117097840128)1:0.04213521928880950562)1:0.07574992330412982922)3:0.04508616783748167767)2:0.08066491001853302867)9:0.07592058715959834614,(((tr_F5XZV8_:0.34649240287709509589,(tr_A1TRF2_:0.04608610252216396169,tr_F0QCE4_:0.06015487623220306529)100:0.45465273875212336430)73:0.14468896682668869191,((tr_A9C0G6_:0.00000093905322139818,tr_F6AZA6_:0.01631935026748097817)100:0.49055464080055366516,tr_J0U4H9_:0.41756318571425110608)58:0.16168422543644167533)50:0.12545300428460867681,tr_Q46RB3_:0.38465024349232540546)92:0.23538139216033152068)7:0.03646413952969951994,((tr_F6AHT4_:0.18686367951859306213,((tr_I6Z4I8_:0.17449663248311569896,((tr_M2VGB1_:0.04442893490772330950,(tr_H7ESB7_:0.03624976032290676276,tr_I4CYN6_:0.01833203743260179708)54:0.01182391765397034986)86:0.04698517482462877259,(tr_L0GNV9_:0.10409949680046710896,(tr_F8H670_:0.01105383148125233320,(tr_A4VGB1_:0.01098688139745045665,tr_F2MVH6_:0.00000093905322139818)71:0.00539360017775754493)99:0.12145186401315244407)46:0.02575925226808401317)99:0.21588977071868764579)82:0.10180062137955986357,(tr_L7HH01_:0.19882566841631241217,(((((tr_F0E4L2_:0.19652338929683504931,(tr_R9VEH6_:0.08107255493064743912,tr_J3E3C3_:0.08958804372909455471)98:0.09301754418640820199)55:0.06435469197747509251,tr_I4N496_:0.18271846385013218450)22:0.02693029549030077560,(tr_J3IJK5_:0.01118794590877107524,tr_S2ETQ1_:0.04060528623927580488)100:0.09934538507612253322)14:0.02385367066396422431,(tr_J2WMU2_:0.07112226221014424088,((tr_J3DF16_:0.04620521093414780428,tr_J2PPW9_:0.02271767160585629747)98:0.05336295394523377783,((tr_Q3KBI0_:0.02633743171893641530,tr_J3F124_:0.02997941223485982992)97:0.06317395158775533648,(tr_K0WH06_:0.00000093905322139818,tr_J3FC14_:0.01638333753981893043)92:0.04751752499447763067)46:0.00825965466649152165)91:0.04871313227583356359)67:0.05834546582187218056)20:0.05601648621961894531,tr_L1LYH1_:0.24762696681559798195)19:0.02555055012235516246)16:0.03887894377083711550)38:0.06138283639642368866)98:0.21541472329355865201,(((tr_Q4US58_:0.00000093905322139818,(tr_G0CHV2_:0.01129304662329002826,tr_B0RY09_:0.00000093905322139818)50:0.01121780963537483654)95:0.07883003344968830817,((tr_G7TDJ8_:0.04855781511015890006,(((tr_D4SYC2_:0.00579715322387824080,tr_D4T4V0_:0.00576652730692151557)75:0.01149723467183243371,(tr_G2LWG4_:0.00568487741297318133,(tr_F0BLT9_:0.00570197718058400131,tr_Q3BW10_:0.00000093905322139818)53:0.00000093905322139818)88:0.01165574890402377821)61:0.02345431895048646562,(tr_K8G9J6_:0.01143713784021445704,((tr_K8FRC7_:0.16091885690513579865,tr_H1XGP7_:0.00571455632838412109)25:0.00000093905322139818,tr_Q8PN03_:0.00000093905322139818)11:0.00000093905322139818)62:0.00575779449513980426)58:0.01183746407471074173)84:0.02693067075339860075,(tr_F0BAE0_:0.09222539460719463011,tr_F0C5X2_:0.07823775120799586480)30:0.01430347124935102757)53:0.05239024246497180765)98:0.21697019704819731079,tr_E6WVC1_:0.52920612522637511255)61:0.06327444559000629243)95:0.31939494894851572226)3:0.03091030248847049383)4:0.15313290142351212997)32:0.04751749358817924929,(((tr_D8I2K7_:0.19687958793384277567,tr_M2YGR1_:0.16815970561102563940)93:0.16228651459878948304,(tr_M2QRM9_:0.25614378182576114096,tr_R4SV68_:0.26749866221337498251)65:0.07037078205799079944)98:0.28692627504928308602,(tr_S3BBW1_:0.66658939068095390823,((tr_L8ENM1_:0.32996598307013480511,tr_S0HP18_:0.26322140943256661094)85:0.18374224455184529070,(tr_G2PD19_:0.17557651304541804782,tr_D9WR72_:0.22289756538768670802)86:0.12416313470465244195)58:0.06022191316962379609)91:0.17638699802470533817)100:0.47128887998620438982)43:0.23846882205470204541,(((tr_A6FYN9_:0.78598417209051840704,(tr_A9GWA1_:0.53487701250916697138,(tr_E3FWN8_:0.23856390414312295123,tr_L7U8R0_:0.32287778656418164580)100:0.29913577188896101067)94:0.27139577616756460632)85:0.29399188910216084158,tr_A9GSF9_:0.72272435050878081064)40:0.15920537570737866573,((tr_H1Z3D3_:0.94171044612172438715,(tr_A0Z4Y0_:0.65413977086203234368,(tr_N6WVC4_:0.71929397854380305866,(((tr_K9X120_:0.63600502499901800935,((tr_F9TT07_:0.44867345424102056395,((tr_D0IHR6_:0.09799309555788111858,((tr_M5NEB1_:0.00118572692065023640,tr_D2YD04_:0.00000093905322139818)70:0.01534219348975928224,tr_G0SMQ8_:0.00000093905322139818)98:0.07351627104165760207)97:0.20407809542879018494,(((tr_Q7MET7_:0.00648588506964716243,tr_E8VY64_:0.00976575045333220523)100:0.35784629499669312613,(tr_C9NVB5_:0.33178230057071306236,(tr_F9TCS7_:0.34297510565501193591,(tr_E8LV53_:0.10207924143444058185,tr_C9QGH2_:0.06953353826559512119)100:0.23466575055675850670)43:0.05903337005013013089)99:0.28745264324546571100)87:0.21757043357207522805,tr_N9VB72_:0.55017588978025078195)36:0.06291001157525843990)86:0.27701994054393808131)90:0.32760964359750649466,tr_Q7NZP1_:0.81082961437474943001)96:0.34153217632954990801)36:0.15070552837938119839,(((tr_J1I4E0_:0.00000093905322139818,tr_J1I0N9_:0.00000093905322139818)89:0.01661933880642569097,tr_H6L0Y5_:0.01350449671738749094)100:1.07571917932217941960,((tr_A4SSK3_:0.03373570844269639657,((tr_R4VP51_:0.00537144528411983256,tr_A0KFC7_:0.00000093905322139818)96:0.00869182859682098366,tr_K1K2E9_:0.04301235496474727776)99:0.10004329120181248980)100:0.57131698627436200422,tr_A6DPS1_:1.43848239696748225747)61:0.24750456339180643139)22:0.04477877308748234170)30:0.19249494119699189776,(tr_H6LI04_:0.70253934901800063617,tr_K6HDH7_:0.62078076558243977523)71:0.22919780216896168401)19:0.10608694900407830697)18:0.09867330731449350245)30:0.22648769972984686416)3:0.00647569829625415771,(((((((((tr_Q8CXL5_:0.38806809156484722845,tr_K0IZW2_:0.32333360055792814691)55:0.07837002881293977929,(tr_N4WPJ6_:0.22681766334902656035,(tr_I0JI08_:0.16793114954768950664,(tr_L5NDT3_:0.17952219785416506648,tr_K2H5Y2_:0.39194518102937436765)39:0.04797521047485294593)72:0.24008855814264520867)32:0.08213369103635884128)100:0.68068577628367643584,(tr_I8UKS6_:0.59555485224857407367,((((tr_M5P1Z4_:0.06501481993123854608,(tr_E5WAM8_:0.00679982333128242508,(tr_R9TPW2_:0.00000093905322139818,tr_O50233_:0.00000093905322139818)100:0.05412594751370630730)96:0.09354942094406631936)80:0.11024769857597267742,((tr_K2NJ31_:0.00000093905322139818,(tr_M5R7I3_:0.00514744480621088379,((tr_B4AIJ5_:0.00000093905322139818,tr_A8FA75_:0.01037447714515587864)53:0.00517845219765939845,tr_I4V9F9_:0.00000093905322139818)28:0.00000093905322139818)49:0.01053564353772930111)100:0.19692327418719959842,(tr_R0P1S7_:0.07325246307777381893,(((tr_H2AD04_:0.00516899643117059784,(tr_E1UM14_:0.00544334130292244665,tr_F4E2P0_:0.00000093905322139818)96:0.01593132436947327160)55:0.00530252091887628129,(tr_A7Z1N1_:0.00522644902950280751,tr_H8XF62_:0.00000093905322139818)69:0.00000093905322139818)100:0.14179898598358783857,((tr_M4KN90_:0.00000093905322139818,((tr_L8PVW9_:0.00520687647003626169,tr_G4NW61_:0.00511868071843917059)33:0.00509401927166750184,(tr_I0F0N0_:0.01024093089574058292,tr_D5N4L0_:0.00000093905322139818)34:0.00000093905322139818)35:0.00511990453615644801)6:0.00000093905322139818,(tr_G4P562_:0.00512736276078235714,(sp_P17906_:0.00000093905322139818,tr_N0DA07_:0.00000093905322139818)54:0.00000093905322139818)35:0.00512838984798975363)74:0.04059931135142121755)35:0.05095508782946642223)82:0.13400094320203270737)94:0.09166672155910408903)99:0.28805439371709373741,(((tr_I4X3U7_:0.04700193206604470764,(tr_E7RK79_:0.00560077230417734863,tr_M3F524_:0.00530329538972486997)96:0.03631233291182524303)97:0.12163149320499808126,((tr_M7N8I6_:0.22746636921717006130,tr_S2XXG9_:0.23487328846412069971)60:0.06715556990773567658,tr_F9DTQ2_:0.29550536922237419235)53:0.09358310966448372958)100:0.37453834916071981898,((tr_A6CTJ0_:0.23721453995899705047,(tr_I3E3R2_:0.17743200339831041723,(tr_E5WSC6_:0.08185316934794018007,(tr_R9CG74_:0.29730175338854186728,tr_Q2B4Z7_:0.08957928448054901238)73:0.08288974993235673216)68:0.10416013290449228912)78:0.12978576520654377946)58:0.09331807952922184513,((tr_G2TIM8_:0.04602590819919993165,tr_F7YZP2_:0.00000093905322139818)100:0.28417314951875494167,((tr_H7F756_:0.00927472996502588451,tr_M3GUJ2_:0.00717402291150143027)98:0.20667260983689270115,(((tr_E3ZNM6_:0.00000093905322139818,tr_E3ZXK7_:0.00000093905322139818)99:0.03793373329412761535,((tr_G2ZDQ1_:0.01156020815441062034,tr_E3ZEN9_:0.00552343321559350259)86:0.01112591107571668167,(tr_A0AH14_:0.00552634397163519024,(tr_Q92DC0_:0.01641641084007078311,(tr_H7CJM9_:0.00545743322335209228,((tr_J7N298_:0.00547062163416896056,tr_D2P0E5_:0.00000093905322139818)64:0.00549086609265756875,((tr_F3RIN8_:0.00000093905322139818,(tr_E3YEG2_:0.02291838022258112922,tr_E3YNK1_:0.01642279472399110068)28:0.00000093905322139818)1:0.00000093905322139818,(tr_A1Y8I0_:0.00000093905322139818,((((tr_A1Y4K5_:0.00701313890275058905,tr_C8K100_:0.00419698344970454232)27:0.00026174932704873296,tr_A1Y954_:0.00000093905322139818)0:0.00000093905322139818,tr_A1Y4K8_:0.00000093905322139818)2:0.00000093905322139818,tr_C6ZYL5_:0.00000093905322139818)23:0.00000093905322139818)25:0.00102332549904666863)4:0.00000093905322139818)33:0.00545815176510178277)26:0.00000093905322139818)41:0.00543118742461929944)75:0.06949043448205538542)41:0.01345867934633529495)94:0.20550885640333524385,tr_D7V0Q0_:0.36466407924241978078)85:0.16275781542771794452)100:0.70754351092827605374)17:0.07646217222938057889)26:0.11892308378157169513)14:0.07811254366752877487)24:0.08142694733847948008,(tr_G2RMN0_:0.00000093905322139818,(tr_D5DWU2_:0.00527561795176726203,tr_D5D9Z1_:0.00000093905322139818)84:0.01088831037709501494)100:0.44714749842548939807)64:0.21801116327938740991)45:0.07112736903465262384)36:0.09802850221458052349,(tr_D6XY03_:0.65363758436924102035,tr_E6TVS6_:0.32461573795508880114)88:0.21077870390297209768)49:0.10590554404320745574,(tr_Q9KFE9_:0.48510576046909942294,(tr_D3FRY8_:0.26766694799512907865,(tr_J8TMJ5_:0.45967682469009341073,tr_Q5WJU9_:0.56785901680884798282)81:0.20381604977067172002)99:0.28333968532596182088)85:0.13575880595297604159)100:0.72122332991425286419,((tr_B8G855_:0.07880938212448654334,tr_A9WE48_:0.17656049646485932891)98:0.19733741171246896307,(tr_A9B320_:0.45343817021872556694,((tr_A5UVM2_:0.02205712127784562396,tr_A7NNS9_:0.09644453666588169438)99:0.23864565366779394440,tr_E1IDF0_:0.35000304460395115225)35:0.04055415971044726287)73:0.11210521912711526871)91:0.17414749124399706015)55:0.17759232411631517556,((tr_H8GL06_:0.45835881898702418580,(tr_B9X9T8_:0.74958420903576539196,(((tr_H6R087_:0.22106066485595254889,tr_Q5YUT0_:0.13826432875624880547)100:0.38398370723302283070,(tr_I0RG25_:0.15595734367818411825,(((tr_G8RK43_:0.13203053692879881953,tr_H1JWT9_:0.08467743323773833930)91:0.11857893908119834792,tr_L0J792_:0.19634156244073827646)45:0.07075400207149745713,((tr_D5P8X4_:0.04185652185088507143,((tr_L8KFC2_:0.01189971144695873076,((tr_J9W678_:0.01215188268280891111,(tr_H8J0T7_:0.00000093905322139818,tr_H8JCY2_:0.00000093905322139818)85:0.00000093905322139818)48:0.00607479529153655707,tr_I2A7T2_:0.00000093905322139818)67:0.01158221839456143216)90:0.04230915856698357069,(tr_J4JVH0_:0.02264417469508311215,(tr_A0Q9X7_:0.00859045609780346997,(tr_L7DM46_:0.00000093905322139818,tr_F7P588_:0.00669452483564572567)99:0.06389832817502962004)100:0.08832842580730676518)77:0.04182552696436182826)38:0.02581762493809422812)97:0.15661130421895438913,(tr_B2HK93_:0.00000093905322139818,tr_L7VHN1_:0.00569266402138682206)100:0.18849173505234725901)78:0.08319688233502912922)33:0.08522244074125399915)64:0.12115401266305386718)81:0.19784013476473094606,tr_D3EZ93_:0.86042612727287470786)57:0.10686956809887253328)36:0.09561882138283953059)91:0.33174719672759112044,((tr_R4KAH0_:1.13650434723354454292,(tr_B6BA54_:0.50188520901038502497,tr_Q1GKE5_:0.47800265692695081965)100:0.53367139165914923016)51:0.14553261022921501477,tr_L8D4R8_:1.32216034815050642592)46:0.26036028993199150650)9:0.11085186643550822005)9:0.09279406882301020898,(tr_I7A5R9_:1.11761762550884480305,(tr_B4D7J1_:0.45669116431232686937,tr_C7NPT9_:0.59272601794499624184)99:0.54778756993268762354)19:0.22161152494049859984)4:0.04818703431941159798,tr_Q2RIF7_:1.11176036984845527655)1:0.05369675478789187606)2:0.09805601185764477312)6:0.09185838158250415886)19:0.09055235502670613834)58:0.18824573031002300727,(((tr_J6UD72_:0.58389770097219850786,(tr_H8FVH2_:0.64556991121796136746,(tr_B0UCZ8_:0.21735478744315761546,tr_I9WPJ2_:0.50449957700679315398)90:0.21160988902131827594)59:0.14499757610895669391)78:0.25239233791241727500,(tr_G4E8A0_:0.87699275682942656740,((tr_G2E0H4_:0.19437428687819274797,(tr_D3RNM5_:0.23587524326991743395,tr_I3Y5Y6_:0.34476545632848798473)91:0.17957168154094685364)99:0.33573070735642979168,(tr_G3IWX1_:0.38273569811845731259,tr_F1VW62_:0.66966128914917755210)79:0.19262698634080135940)98:0.32188135710272020029)69:0.30515784021075420540)19:0.04852858663687737578,PfulC00003:0.64094657483077543958)51:0.15877872246308652460)100:1.27282623100416869555,((HsPHLPL:0.23981051299243422159,HsPHLP1:0.21802314636006456250)100:0.96954700820231920488,HsPP2D1:0.66945154220738278816)32:0.10408067952230340425)21:0.15641896176997938106)3:0.05552373924918219822)11:0.04756895305518608202)77:0.24231519441416859983)100:0.44148646357741960777,(AT5G260101:0.17646938456072305823,AT4G329501:0.40359681520887802364)90:0.15201728959483049031)63:0.09617064190662158452,(((AT5G017001:0.40393985994462605627,(AT5G362501:0.14079952760529884648,AT3G027501:0.09785625533771594164)79:0.04635416849178139453)43:0.05948817453423591722,(AT1G796301:0.04903597365266364194,AT1G162201:0.07322700421771981272)98:0.18375930684976943263)24:0.02790516795958790722,(AT1G035901:0.04915994349980011557,AT4G034151:0.05142039168922205028)99:0.12827216573024174950)74:0.12709444871341901706)86:0.18062273231180117627,AT3G168001:0.26317163307176622000);
