# Supplementary material for: "PP2C7s", Genes Most Highly Elaborated in Photosynthetic Organisms, Reveal the Bacterial Origin and Stepwise Evolution of PPM/PP2C Protein Phosphatases
Source: PLoS One. 2015 Aug 4;10(8):e0132863. doi: 10.1371/journal.pone.0132863 (PMC4524716; doi:10.1371/journal.pone.0132863)
Supplement: S3 File — This file contains the original output phylogenetic trees for the various manuscript figures, inferred by the procedures described in Materials and Methods. (ZIP) [file pone.0132863.s003.zip › S3 File_Original Phylogenetic Tree Output Files/Fig 6 Tree_MrBayes.tre]

#NEXUS
[ID: 1364319550]
begin taxa;
	dimensions ntax=344;
	taxlabels
		tr_D1RB80
		tr_Q6MAE6
		tr_K2ERU4
		tr_F8LDE1
		tr_F8KWM0
		tr_D6YW23
		tr_D1RED3
		tr_D3HME8
		tr_G9ES06
		tr_L9K7H6
		tr_L0D8K9
		tr_K9ZWX1
		tr_A7H8G7
		tr_L9P8Y1
		tr_I7Z788
		tr_K9DEB7
		tr_M5PUJ0
		tr_I3ZBA2
		tr_A7NNS9
		tr_D8G469
		tr_E0UGQ5
		tr_I0G4H9
		tr_J3HZW9
		tr_K9VK38
		tr_Q6H036
		tr_K9WIR1
		tr_G8NP56
		tr_F5UBK7
		tr_K9W7H2
		tr_B2J7B8
		tr_Q02BM8
		tr_B1LWC5
		tr_B7KTW4
		tr_B7L1Q0
		tr_Q1INY6
		tr_A7I8F2
		tr_A5FF68
		tr_Q11VS7
		tr_A5UVM2
		tr_B8G855
		tr_A9WE48
		tr_A9B320
		tr_C7NPT9
		tr_B0UCZ8
		tr_B1I2G2
		tr_C9R9C1
		tr_Q8RAY2
		AT1G035901
		AT4G034151
		AT1G162201
		AT1G796301
		AT3G027501
		AT5G362501
		AT5G017001
		AT3G056401
		AT5G279301
		AT3G168001
		AT4G329501
		AT5G260101
		AT2G200501
		AT3G062701
		AT1G071601
		AT2G050501
		AT4G082601
		AT2G300201
		AT3G271401
		AT2G401801
		AT1G678201
		AT1G222801
		AT1G347501
		AT1G782001
		AT2G206301
		AT4G284001
		AT3G152601
		AT2G347401
		AT1G439001
		AT4G317501
		AT5G107401
		AT5G249401
		AT5G531401
		HsPPM1L
		HsPPM1E
		HsPPM1F
		AT1G480401
		AT3G172501
		AT3G622601
		AT2G256201
		AT2G337001
		AT3G514701
		AT2G250701
		AT4G318601
		HsPPM1G
		HsPPM1A
		HsPPM1B
		HsPPM1N
		HsPPM1K
		AT1G074301
		AT2G293801
		AT5G592201
		AT3G114101
		AT5G517601
		AT1G175451
		AT1G175501
		AT1G727701
		AT4G260801
		AT5G570501
		AT2G408601
		AT1G180301
		HsILKAP
		AT3G633201
		AT3G633401
		AT4G278001
		AT1G076301
		AT2G288901
		AT3G094001
		AT5G024001
		AT2G469201
		AT2G353501
		AT3G165601
		AT3G126201
		AT3G550501
		AT3G513701
		AT5G660801
		AT4G385201
		AT5G027601
		AT3G170901
		AT5G067501
		AT4G339201
		HsPHLPL
		HsPHLP1
		HsPPM1D
		AT1G091601
		AT1G684101
		AT1G473801
		AT3G233601
		HsPDP1
		HsPDP2
		HsPP2D1
		AT5G192801
		HsPPM1H
		HsPPM1J
		HsPPM1M
		AT4G110401
		ChQ5CI93
		XlQ6GR25
		DrB0S510
		GgE1BQP0
		RnD4A520
		HsQ8NI37
		DmQ9VAH4
		TbQ57Z96
		TcQ4DGU4
		LmQ4Q9N3
		Cm177C
		VcD8U9G3
		VcD8U9G1
		Cr1g010250
		Cr1g009700
		OtQ01BZ3
		Sm108305
		Sm85661
		Sm15068
		At2g301701
		Pt01s28930
		Vv17832796
		Os1g070901
		Ppa1804320
		Ppa1804475
		VcD8UI13
		Cr6g257850
		OtQ01GJ0
		Cv23890
		At4g16580
		Me17960498
		Gm11g07030
		Si18194951
		Mg17695361
		Ppa1807164
		Ppa1807163
		Sm141804
		Cp16408762
		RcB9SG89
		Cs057660-1
		Mg17672232
		Vv17821317
		Pt09s02640
		Bn22912
		VcD8THL8
		Cr6g256300
		CvE1ZHW0
		TtQ23WR9
		PtA0CTS5
		TtQ22BA7
		PtA0C6Z0
		Bn86085
		Ppa1804503
		Zm2g071087
		Bd3g255901
		Os3g092201
		Vv17836481
		At4g335001
		TvA2E6S6
		TcQ4CSE9
		TbQ585I2
		LmQ4Q3D3
		VcD8TUT2
		Cr3g158050
		Si18170914
		Os2g422501
		Os2g422701
		Zm2g032140
		Bd1g363301
		CvE1Z4W0
		NgD2VI18
		NgD2V3D8
		Ps136659
		Pc114526
		Cr7g334750
		VcD8TXC0
		VcD8U5M4
		Cr1g036200
		OtQ01BE9
		Ps131054
		Bn67247
		Bn128656
		NgD2VGQ6
		NgD2VM13
		AnA2R8U5
		ScP38797
		TpB8BUE5
		ChQ5CLN7
		TcQ4D043
		TbQ386X6
		LmE9AD96
		Bn90739
		FgXP380611
		TpB8C6M9
		Bn133658
		ChQ5CGW9
		Bn72159
		Ps131748
		Ps156077
		Pc110701
		Pc39300
		Ps157634
		tr_G0HJI2
		tr_F6BBS2
		tr_D5VTX5
		tr_E1RFS1
		tr_A3CW45
		tr_D5EYC8
		tr_C4PMB2
		tr_Q254A8
		tr_D1AH45
		tr_Q04R01
		tr_O67075
		tr_Q2FNR9
		tr_D5BAA6
		tr_A6LAT9
		tr_C0QQR0
		tr_C1F3N4
		tr_D0LUB4
		tr_Q02DC6
		tr_Q9RRH8
		tr_C1F4X3
		tr_Q8EVK1
		tr_B3PN75
		tr_A5IY00
		tr_B7HLJ6
		tr_Q113X1
		tr_A1WUL4
		tr_Q9RYH8
		tr_F2L5X1
		tr_A1KCE5
		tr_C7NEJ8
		tr_D5CM29
		tr_A9AVS4
		tr_A5UTA7
		tr_Q01PJ3
		tr_C6XYP4
		tr_A1U8T8
		tr_C8WPP0
		tr_C7P2A7
		tr_A1VUB7
		tr_C5A5H0
		tr_A0RTM2
		tr_C7N9R7
		tr_B9DPL5
		tr_Q8A432
		tr_A7I5E6
		tr_C5VZC1
		tr_Q7CUN2
		tr_A9EMX4
		tr_A6SZY3
		tr_B8I4Y2
		tr_A9KQH2
		tr_B8HVP9
		tr_B9K8G3
		tr_A8F5T7
		tr_Q2W1L8
		tr_B9LAC6
		tr_Q5P4R5
		tr_Q8F687
		tr_A4G2G9
		tr_Q2RY91
		tr_B7JYK7
		tr_B7K304
		tr_B9JND5
		tr_Q92WB1
		tr_D2UBC0
		tr_Q4FPP5
		tr_Q4FPK0
		tr_Q10VG0
		tr_Q8YWB2
		tr_C9RLK8
		tr_Q07JP5
		tr_B8FAC9
		tr_Q5LBI2
		tr_D3NVH9
		tr_A2BTW7
		tr_A2BND7
		tr_Q0IE71
		tr_A2C5K8
		tr_Q3B0Z1
		tr_B8HU96
		tr_Q8DJR9
		tr_Q3M6Q8
		tr_B7JXS3
		tr_Q8YQR0
		tr_Q28WC4
		tr_Q5LWH9
		tr_B9KPT1
		tr_Q3IYJ3
		tr_A1AZB3
		tr_A1BHH2
		tr_D4H5L9
		tr_Q1IIM2
		tr_B0SSD9
		tr_A6LNP9
		tr_A0LBV4
		tr_Q7NUQ3
		tr_A0LAN5
		tr_A0LC21
		tr_A0L8E1
		;
end;
begin trees;
	translate
		1	tr_D1RB80,
		2	tr_Q6MAE6,
		3	tr_K2ERU4,
		4	tr_F8LDE1,
		5	tr_F8KWM0,
		6	tr_D6YW23,
		7	tr_D1RED3,
		8	tr_D3HME8,
		9	tr_G9ES06,
		10	tr_L9K7H6,
		11	tr_L0D8K9,
		12	tr_K9ZWX1,
		13	tr_A7H8G7,
		14	tr_L9P8Y1,
		15	tr_I7Z788,
		16	tr_K9DEB7,
		17	tr_M5PUJ0,
		18	tr_I3ZBA2,
		19	tr_A7NNS9,
		20	tr_D8G469,
		21	tr_E0UGQ5,
		22	tr_I0G4H9,
		23	tr_J3HZW9,
		24	tr_K9VK38,
		25	tr_Q6H036,
		26	tr_K9WIR1,
		27	tr_G8NP56,
		28	tr_F5UBK7,
		29	tr_K9W7H2,
		30	tr_B2J7B8,
		31	tr_Q02BM8,
		32	tr_B1LWC5,
		33	tr_B7KTW4,
		34	tr_B7L1Q0,
		35	tr_Q1INY6,
		36	tr_A7I8F2,
		37	tr_A5FF68,
		38	tr_Q11VS7,
		39	tr_A5UVM2,
		40	tr_B8G855,
		41	tr_A9WE48,
		42	tr_A9B320,
		43	tr_C7NPT9,
		44	tr_B0UCZ8,
		45	tr_B1I2G2,
		46	tr_C9R9C1,
		47	tr_Q8RAY2,
		48	AT1G035901,
		49	AT4G034151,
		50	AT1G162201,
		51	AT1G796301,
		52	AT3G027501,
		53	AT5G362501,
		54	AT5G017001,
		55	AT3G056401,
		56	AT5G279301,
		57	AT3G168001,
		58	AT4G329501,
		59	AT5G260101,
		60	AT2G200501,
		61	AT3G062701,
		62	AT1G071601,
		63	AT2G050501,
		64	AT4G082601,
		65	AT2G300201,
		66	AT3G271401,
		67	AT2G401801,
		68	AT1G678201,
		69	AT1G222801,
		70	AT1G347501,
		71	AT1G782001,
		72	AT2G206301,
		73	AT4G284001,
		74	AT3G152601,
		75	AT2G347401,
		76	AT1G439001,
		77	AT4G317501,
		78	AT5G107401,
		79	AT5G249401,
		80	AT5G531401,
		81	HsPPM1L,
		82	HsPPM1E,
		83	HsPPM1F,
		84	AT1G480401,
		85	AT3G172501,
		86	AT3G622601,
		87	AT2G256201,
		88	AT2G337001,
		89	AT3G514701,
		90	AT2G250701,
		91	AT4G318601,
		92	HsPPM1G,
		93	HsPPM1A,
		94	HsPPM1B,
		95	HsPPM1N,
		96	HsPPM1K,
		97	AT1G074301,
		98	AT2G293801,
		99	AT5G592201,
		100	AT3G114101,
		101	AT5G517601,
		102	AT1G175451,
		103	AT1G175501,
		104	AT1G727701,
		105	AT4G260801,
		106	AT5G570501,
		107	AT2G408601,
		108	AT1G180301,
		109	HsILKAP,
		110	AT3G633201,
		111	AT3G633401,
		112	AT4G278001,
		113	AT1G076301,
		114	AT2G288901,
		115	AT3G094001,
		116	AT5G024001,
		117	AT2G469201,
		118	AT2G353501,
		119	AT3G165601,
		120	AT3G126201,
		121	AT3G550501,
		122	AT3G513701,
		123	AT5G660801,
		124	AT4G385201,
		125	AT5G027601,
		126	AT3G170901,
		127	AT5G067501,
		128	AT4G339201,
		129	HsPHLPL,
		130	HsPHLP1,
		131	HsPPM1D,
		132	AT1G091601,
		133	AT1G684101,
		134	AT1G473801,
		135	AT3G233601,
		136	HsPDP1,
		137	HsPDP2,
		138	HsPP2D1,
		139	AT5G192801,
		140	HsPPM1H,
		141	HsPPM1J,
		142	HsPPM1M,
		143	AT4G110401,
		144	ChQ5CI93,
		145	XlQ6GR25,
		146	DrB0S510,
		147	GgE1BQP0,
		148	RnD4A520,
		149	HsQ8NI37,
		150	DmQ9VAH4,
		151	TbQ57Z96,
		152	TcQ4DGU4,
		153	LmQ4Q9N3,
		154	Cm177C,
		155	VcD8U9G3,
		156	VcD8U9G1,
		157	Cr1g010250,
		158	Cr1g009700,
		159	OtQ01BZ3,
		160	Sm108305,
		161	Sm85661,
		162	Sm15068,
		163	At2g301701,
		164	Pt01s28930,
		165	Vv17832796,
		166	Os1g070901,
		167	Ppa1804320,
		168	Ppa1804475,
		169	VcD8UI13,
		170	Cr6g257850,
		171	OtQ01GJ0,
		172	Cv23890,
		173	At4g16580,
		174	Me17960498,
		175	Gm11g07030,
		176	Si18194951,
		177	Mg17695361,
		178	Ppa1807164,
		179	Ppa1807163,
		180	Sm141804,
		181	Cp16408762,
		182	RcB9SG89,
		183	Cs057660-1,
		184	Mg17672232,
		185	Vv17821317,
		186	Pt09s02640,
		187	Bn22912,
		188	VcD8THL8,
		189	Cr6g256300,
		190	CvE1ZHW0,
		191	TtQ23WR9,
		192	PtA0CTS5,
		193	TtQ22BA7,
		194	PtA0C6Z0,
		195	Bn86085,
		196	Ppa1804503,
		197	Zm2g071087,
		198	Bd3g255901,
		199	Os3g092201,
		200	Vv17836481,
		201	At4g335001,
		202	TvA2E6S6,
		203	TcQ4CSE9,
		204	TbQ585I2,
		205	LmQ4Q3D3,
		206	VcD8TUT2,
		207	Cr3g158050,
		208	Si18170914,
		209	Os2g422501,
		210	Os2g422701,
		211	Zm2g032140,
		212	Bd1g363301,
		213	CvE1Z4W0,
		214	NgD2VI18,
		215	NgD2V3D8,
		216	Ps136659,
		217	Pc114526,
		218	Cr7g334750,
		219	VcD8TXC0,
		220	VcD8U5M4,
		221	Cr1g036200,
		222	OtQ01BE9,
		223	Ps131054,
		224	Bn67247,
		225	Bn128656,
		226	NgD2VGQ6,
		227	NgD2VM13,
		228	AnA2R8U5,
		229	ScP38797,
		230	TpB8BUE5,
		231	ChQ5CLN7,
		232	TcQ4D043,
		233	TbQ386X6,
		234	LmE9AD96,
		235	Bn90739,
		236	FgXP380611,
		237	TpB8C6M9,
		238	Bn133658,
		239	ChQ5CGW9,
		240	Bn72159,
		241	Ps131748,
		242	Ps156077,
		243	Pc110701,
		244	Pc39300,
		245	Ps157634,
		246	tr_G0HJI2,
		247	tr_F6BBS2,
		248	tr_D5VTX5,
		249	tr_E1RFS1,
		250	tr_A3CW45,
		251	tr_D5EYC8,
		252	tr_C4PMB2,
		253	tr_Q254A8,
		254	tr_D1AH45,
		255	tr_Q04R01,
		256	tr_O67075,
		257	tr_Q2FNR9,
		258	tr_D5BAA6,
		259	tr_A6LAT9,
		260	tr_C0QQR0,
		261	tr_C1F3N4,
		262	tr_D0LUB4,
		263	tr_Q02DC6,
		264	tr_Q9RRH8,
		265	tr_C1F4X3,
		266	tr_Q8EVK1,
		267	tr_B3PN75,
		268	tr_A5IY00,
		269	tr_B7HLJ6,
		270	tr_Q113X1,
		271	tr_A1WUL4,
		272	tr_Q9RYH8,
		273	tr_F2L5X1,
		274	tr_A1KCE5,
		275	tr_C7NEJ8,
		276	tr_D5CM29,
		277	tr_A9AVS4,
		278	tr_A5UTA7,
		279	tr_Q01PJ3,
		280	tr_C6XYP4,
		281	tr_A1U8T8,
		282	tr_C8WPP0,
		283	tr_C7P2A7,
		284	tr_A1VUB7,
		285	tr_C5A5H0,
		286	tr_A0RTM2,
		287	tr_C7N9R7,
		288	tr_B9DPL5,
		289	tr_Q8A432,
		290	tr_A7I5E6,
		291	tr_C5VZC1,
		292	tr_Q7CUN2,
		293	tr_A9EMX4,
		294	tr_A6SZY3,
		295	tr_B8I4Y2,
		296	tr_A9KQH2,
		297	tr_B8HVP9,
		298	tr_B9K8G3,
		299	tr_A8F5T7,
		300	tr_Q2W1L8,
		301	tr_B9LAC6,
		302	tr_Q5P4R5,
		303	tr_Q8F687,
		304	tr_A4G2G9,
		305	tr_Q2RY91,
		306	tr_B7JYK7,
		307	tr_B7K304,
		308	tr_B9JND5,
		309	tr_Q92WB1,
		310	tr_D2UBC0,
		311	tr_Q4FPP5,
		312	tr_Q4FPK0,
		313	tr_Q10VG0,
		314	tr_Q8YWB2,
		315	tr_C9RLK8,
		316	tr_Q07JP5,
		317	tr_B8FAC9,
		318	tr_Q5LBI2,
		319	tr_D3NVH9,
		320	tr_A2BTW7,
		321	tr_A2BND7,
		322	tr_Q0IE71,
		323	tr_A2C5K8,
		324	tr_Q3B0Z1,
		325	tr_B8HU96,
		326	tr_Q8DJR9,
		327	tr_Q3M6Q8,
		328	tr_B7JXS3,
		329	tr_Q8YQR0,
		330	tr_Q28WC4,
		331	tr_Q5LWH9,
		332	tr_B9KPT1,
		333	tr_Q3IYJ3,
		334	tr_A1AZB3,
		335	tr_A1BHH2,
		336	tr_D4H5L9,
		337	tr_Q1IIM2,
		338	tr_B0SSD9,
		339	tr_A6LNP9,
		340	tr_A0LBV4,
		341	tr_Q7NUQ3,
		342	tr_A0LAN5,
		343	tr_A0LC21,
		344	tr_A0L8E1
		;
tree con_50_majrule = [&U] (1[&prob=1.00000000e+00,prob_stddev=0.00000000e+00,prob_range={1.00000000e+00,1.00000000e+00},prob(percent)="100",prob+-sd="100+-0"]:8.212410774776127e-03[&length_mean=9.65119885e-03,length_median=8.21241077e-03,length_95%HPD={1.65007598e-06,2.29785357e-02}],5[&prob=1.00000000e+00,prob_stddev=0.00000000e+00,prob_range={1.00000000e+00,1.00000000e+00},prob(percent)="100",…
end;
