# Supplementary material for: "PP2C7s", Genes Most Highly Elaborated in Photosynthetic Organisms, Reveal the Bacterial Origin and Stepwise Evolution of PPM/PP2C Protein Phosphatases
Source: PLoS One. 2015 Aug 4;10(8):e0132863. doi: 10.1371/journal.pone.0132863 (PMC4524716; doi:10.1371/journal.pone.0132863)
Supplement: S3 File — This file contains the original output phylogenetic trees for the various manuscript figures, inferred by the procedures described in Materials and Methods. (ZIP) [file pone.0132863.s003.zip › S3 File_Original Phylogenetic Tree Output Files/Fig 6 Tree_PhyloBayes_MPI.tre]

(AT1G035901:0.050125,AT4G034151:0.059195,((AT1G796301:0.072955,AT1G162201:0.089746)1:0.169349,((AT5G362501:0.149386,AT3G027501:0.112326)0.98:0.048751,(AT5G017001:0.329403,((AT3G168001:0.221215,(AT5G279301:0.072887,AT3G056401:0.048547)1:0.143054)1:0.191455,((AT5G260101:0.159605,AT4G329501:0.317225)0.89:0.12306,((HsPDP2:0.12865,HsPDP1:0.231855)1:0.480689,(((HsPPM1M:0.588543,(HsPPM1J:0.176604,HsPPM1H:0.174188)0.63:0.083688)1:0.682816,((tr_Q113X1:0.736119,tr_Q04R01:0.664899,tr_Q02DC6:0.759739,tr_D5CM29:0.893603,tr_D1AH45:1.23855,(tr_Q8A432:0.653616,tr_D0LUB4:0.512687)0.73:0.159634,tr_C7P2A7:0.7593,(tr_D5EYC8:0.80773,tr_C7N9R7:1.19732)0.53:0.160028,(tr_Q01PJ3:0.668469,tr_C6XYP4:0.641715)1:0.35632,tr_C5VZC1:0.888218,(tr_Q254A8:0.268777,tr_C4PMB2:0.127182)1:0.660166,(tr_F2L5X1:1.31192,tr_C1F4X3:0.734375)0.66:0.212719,tr_C1F3N4:0.504323,((tr_Q2FNR9:0.839923,tr_O67075:0.577637)0.86:0.266143,(tr_D5BAA6:1.38673,tr_C0QQR0:1.12464)0.69:0.324042)0.69:0.166883,tr_B7HLJ6:0.57717,(tr_Q8EVK1:1.51599,tr_A6LAT9:0.894544)0.55:0.441164,(tr_A9AVS4:0.248695,tr_A5UTA7:0.404052)1:0.33645,(tr_B9DPL5:0.613182,(tr_B3PN75:0.485111,tr_A5IY00:0.614744)0.99:0.542353)0.72:0.215937,(tr_C5A5H0:0.447663,(tr_E1RFS1:0.617272,(tr_G0HJI2:0.276769,(tr_F6BBS2:0.330018,tr_D5VTX5:0.209923)1:0.242324)0.96:0.168272,tr_A3CW45:0.749407)0.97:0.181132)0.76:0.123594,tr_A1WUL4:0.747021,tr_A1VUB7:0.636326,(tr_Q9RYH8:1.11199,tr_Q9RRH8:0.598337,tr_Q7CUN2:1.3747,tr_C8WPP0:0.441045,tr_A1U8T8:0.620241)0.65:0.154084,(tr_A9EMX4:1.07012,tr_A7I5E6:0.784384,(tr_A6SZY3:1.26943,(tr_C7NEJ8:1.3424,tr_A1KCE5:0.508524)1:0.516087)0.87:0.281956)0.63:0.097406,tr_A0RTM2:0.71204)0.58:0.157136,((((tr_C7NPT9:0.833773,(tr_Q8RAY2:0.671339,(tr_C9R9C1:1.0158,tr_B1I2G2:0.490803)0.99:0.700532)1:0.921164)0.61:0.45705,(tr_A9B320:0.424617,((tr_B8G855:0.110845,tr_A9WE48:0.127132)1:0.333268,(tr_A7NNS9:0.185334,tr_A5UVM2:0.049041)0.99:0.191229)0.95:0.203109)0.95:0.407436,(tr_L9P8Y1:0.279516,tr_K9DEB7:0.437994,tr_B0UCZ8:1.33722,((tr_K9ZWX1:0.435856,tr_I7Z788:0.482995)0.96:0.172583,(tr_Q1INY6:0.374043,tr_I3ZBA2:0.541264)1:0.229625,tr_A7H8G7:0.406342,((tr_L9K7H6:0.445908,tr_L0D8K9:0.348001)0.62:0.081059,tr_K9W7H2:0.249014,(tr_K9VK38:0.015005,tr_F5UBK7:0.009964)0.99:0.297357,(tr_E0UGQ5:0.196933,((tr_K9WIR1:0.109585,tr_D8G469:0.152249)0.87:0.049943,(tr_Q6H036:0.03167,tr_B2J7B8:0.132049)1:0.256348)0.56:0.024975)1:0.086887,(tr_G8NP56:0.383917,(tr_Q02BM8:0.466163,((tr_J3HZW9:0.049596,tr_I0G4H9:0.041094)1:0.318663,((tr_B7L1Q0:0.005966,tr_B7KTW4:0.009733)0.99:0.060411,tr_B1LWC5:0.157614)1:0.315694)0.99:0.144326)0.99:0.142574)0.65:0.090936,(tr_M5PUJ0:0.510837,tr_A7I8F2:0.425377,(tr_Q11VS7:0.605656,tr_A5FF68:0.356825)1:0.636042)0.71:0.145375)0.7:0.083574)0.68:0.1775)0.54:0.287987)1:0.977934,(((tr_B8I4Y2:0.280679,tr_A9KQH2:0.376709)0.98:0.341782,(tr_B8HVP9:0.549708,(tr_B9K8G3:0.421048,tr_A8F5T7:0.167111)1:0.718302)0.69:0.257545)1:0.935231,((tr_A1BHH2:0.879221,(tr_B0SSD9:1.25382,((tr_D4H5L9:1.4028,(((tr_Q4FPP5:0.866726,tr_Q4FPK0:0.595995)0.99:0.379008,(tr_Q8YWB2:0.234098,tr_Q10VG0:0.267936)1:0.818769)0.79:0.215928,tr_D2UBC0:0.768056)0.6:0.159395,(tr_Q1IIM2:1.29691,tr_B8FAC9:0.808592)0.77:0.20866,((tr_Q2RY91:0.406827,(tr_B7K304:0.155987,((tr_Q92WB1:0.085407,tr_B9JND5:0.163506)1:0.309378,tr_B7JYK7:0.305969)0.9:0.11496)0.83:0.145646)1:0.741272,(tr_Q2W1L8:0.565503,(((tr_Q8F687:0.531045,tr_Q5P4R5:0.724175)0.81:0.160157,tr_B9LAC6:0.80281)0.72:0.142473,tr_A4G2G9:0.770074)0.84:0.201305)1:0.65264)0.93:0.344944)0.77:0.113687,(((tr_Q5LBI2:0.493166,tr_Q07JP5:0.522304)0.54:0.109988,tr_D3NVH9:0.574832,tr_C9RLK8:0.575052)0.99:0.190491,((tr_Q0IE71:0.0753,(tr_Q3B0Z1:0.050989,tr_A2C5K8:0.085228)0.69:0.050444)0.89:0.118404,(tr_A2BTW7:0.086107,tr_A2BND7:0.070776)1:0.213977)1:0.656299)0.63:0.082526)0.92:0.157501,((tr_Q8DJR9:0.35199,(tr_B8HU96:0.298473,(tr_Q8YQR0:0.325832,(tr_Q3M6Q8:0.237025,tr_B7JXS3:0.347735)0.77:0.056248)0.89:0.100867)0.63:0.104634)1:0.770274,(tr_A6LNP9:1.50582,((tr_Q28WC4:0.627457,(tr_Q5LWH9:0.569598,(tr_Q3IYJ3:0.010098,tr_B9KPT1:0.00571)1:0.379425)0.67:0.120234)0.7:0.131001,tr_A1AZB3:0.4033)0.99:0.428448)0.6:0.162821)0.98:0.225552)0.97:0.278769)0.85:0.294241,((tr_Q7NUQ3:1.20559,(tr_A0LC21:1.40046,tr_A0LBV4:0.605878,tr_A0LAN5:0.634876)0.89:0.217283)0.94:0.192826,tr_A0L8E1:0.484047)1:0.533662)1:0.670675)0.99:0.539797)0.82:0.328579,(((Ps157634:0.07119,Pc39300:0.061792)1:0.770128,((Ps156077:0.203638,Ps131748:0.006505)0.6:0.039983,Pc110701:0.062601)1:0.742977)1:0.662027,(FgXP380611:0.966671,(ChQ5CI93:0.747843,(TvA2E6S6:0.751794,TpB8BUE5:1.0408,Ps131054:0.610982,OtQ01GJ0:0.624277,((TcQ4CSE9:0.054095,TbQ585I2:0.119419)0.93:0.163116,LmQ4Q3D3:0.418237)1:0.8057,(TpB8C6M9:0.791838,((TcQ4D043:0.176978,TbQ386X6:0.293791)0.61:0.139618,LmE9AD96:0.305405)1:0.618602)0.81:0.196682,(Cv23890:0.414633,(VcD8UI13:0.120906,Cr6g257850:0.064308)1:0.369743)0.99:0.266384,(CvE1ZHW0:0.427196,(VcD8THL8:0.17661,Cr6g256300:0.046411)1:0.337321)0.85:0.129808,(OtQ01BE9:0.332781,(VcD8U5M4:0.097914,Cr1g036200:0.215369)1:0.493901)0.99:0.363369,Cm177C:0.703689,(Bn90739:0.417914,Bn72159:1.2359)1:0.320469,Bn67247:0.752201,Bn22912:0.558362,(CvE1Z4W0:0.68696,Bn133658:1.182)0.51:0.284004,Bn128656:0.623451,(Ppa1804503:0.493822,((Vv17836481:0.229314,(Os3g092201:0.096867,(Zm2g071087:0.125196,Bd3g255901:0.107034)0.98:0.058119)1:0.211198)1:0.185117,At4g335001:0.215197)1:0.303967)0.54:0.146195,((ChQ5CLN7:0.789623,(Zm2g032140:0.224727,((Si18170914:0.342427,(Os2g422701:0.289736,Os2g422501:0.335896)0.96:0.077719)0.76:0.081587,Bd1g363301:0.299183)0.72:0.076559)1:0.346394)0.73:0.164599,((((TtQ23WR9:0.474103,PtA0CTS5:0.510686)0.85:0.143716,(TtQ22BA7:0.377213,PtA0C6Z0:0.41561)0.62:0.092128)1:0.439497,(((RcB9SG89:0.282736,Pt09s02640:0.499789)0.85:0.07028,Cs057660.1:0.380757)0.91:0.081147,(Mg17672232:0.349875,(Vv17821317:0.31145,Cp16408762:0.479897)0.99:0.109453)0.96:0.107971)0.8:0.103438)0.79:0.169818,((Sm141804:0.132081,(Ppa1807164:0.105196,Ppa1807163:0.006846)1:0.139608)0.99:0.11119,(Si18194951:0.179203,Mg17695361:0.285786,Gm11g07030:0.173509,(Me17960498:0.022559,At4g16580:0.105536)0.63:0.024286)1:0.105859)1:0.166041)0.68:0.113208)0.62:0.12355,((VcD8TUT2:0.041743,Cr3g158050:0.054655)1:0.533081,((VcD8TXC0:0.236127,Cr7g334750:0.07565)1:0.504938,((VcD8U9G3:0.021789,VcD8U9G1:0.088439)1:0.175689,(Cr1g010250:0.110921,Cr1g009700:0.102113)0.97:0.100466)1:0.234493)0.83:0.143539,(OtQ01BZ3:0.501919,Bn86085:0.52088)0.78:0.125935,((((Sm85661:0.006179,Sm15068:0.067403)0.59:0.011896,Sm108305:0.020363)1:0.271625,(Ppa1804475:0.130511,Ppa1804320:0.082631)1:0.188292)0.62:0.079605,((Vv17832796:0.071563,Pt01s28930:0.094606)0.96:0.04191,(Os1g070901:0.187582,At2g301701:0.233438)0.81:0.038729)1:0.135796)1:0.358983)0.65:0.117292,(ScP38797:0.72934,(Ps136659:0.028691,Pc114526:0.020713)1:0.682706,NgD2VM13:0.560487,NgD2VGQ6:0.672011,((NgD2VI18:0.554837,NgD2V3D8:0.860232)0.52:0.129669,((TcQ4DGU4:0.095212,TbQ57Z96:0.067753)0.83:0.11254,LmQ4Q9N3:0.187309)1:0.386276)0.69:0.120085,((XlQ6GR25:0.036268,RnD4A520:0.004708,HsQ8NI37:0.00969,GgE1BQP0:0.013237,DrB0S510:0.019515)1:0.30679,DmQ9VAH4:0.589302)1:0.301991,ChQ5CGW9:0.985037,AnA2R8U5:0.868717)0.57:0.123925)0.52:0.122366)0.99:0.265099)0.98:0.367452)0.95:0.369382)0.61:0.265274)1:0.509401)0.74:0.168481,(AT4G278001:0.862716,((((AT5G249401:0.032871,AT5G107401:0.030891)0.99:0.043807,AT4G317501:0.084321)1:0.156765,(AT5G531401:0.283921,AT1G439001:0.23603)0.68:0.063535)0.99:0.173957,(AT3G233601:1.14207,(AT2G347401:0.3972,((AT3G152601:0.198954,(AT4G284001:0.052965,AT2G206301:0.0745)1:0.12875)0.68:0.065623,(AT1G782001:0.139287,(AT1G347501:0.170494,AT1G222801:0.105161)0.98:0.064033)1:0.183869)0.81:0.086348)0.93:0.1644)0.8:0.181162)0.84:0.254113,(AT2G408601:0.660204,((((tr_F8LDE1_:0.004624,tr_D6YW23_:0.004669)1:0.555815,(tr_K2ERU4_:0.673049,(tr_G9ES06_:0.335145,(tr_D3HME8_:0.005039,tr_D1RED3_:0.005095)1:0.520965)1:1.04197)0.72:0.277498)0.99:0.440351,(tr_Q6MAE6_:0.615594,(tr_F8KWM0_:0.018322,tr_D1RB80_:0.011711)1:0.760868)1:0.580599)1:0.507097,(HsPPM1F:0.264636,HsPPM1E:0.251982)1:0.420555,((HsPPM1D:0.637848,AT5G192801:0.990887)0.99:0.269709,((HsPPM1N:0.532901,(HsPPM1B:0.131698,HsPPM1A:0.102743)1:0.318205)0.99:0.244235,(HsPPM1G:0.445396,(AT4G318601:0.086461,AT2G250701:0.073161)1:0.223968)0.99:0.182656)0.99:0.190393)0.66:0.108791,(AT2G256201:0.225975,((AT3G514701:0.19807,AT2G337001:0.151588)0.96:0.091317,(AT3G622601:0.152046,(AT3G172501:0.11875,AT1G480401:0.161761)1:0.148074)1:0.194369)0.99:0.18189)1:0.331964,(HsILKAP:0.530307,AT1G180301:0.570639)0.97:0.172102)0.6:0.100356)0.5:0.109928,((AT3G062701:0.31855,AT2G200501:0.158822)1:0.504583,((HsPPM1K:0.474209,(AT3G633401:0.067871,AT3G633201:0.072811)1:0.725932)0.98:0.239074,(AT1G473801:0.220962,(AT1G684101:0.090292,AT1G091601:0.118324)0.62:0.088264)1:0.751037)0.89:0.191261)0.71:0.133777,(HsPPM1L:0.641568,(HsPP2D1:0.725264,(HsPHLPL:0.267315,HsPHLP1:0.22215)1:0.7317)0.96:0.256634,(AT5G517601:0.296027,((AT5G570501:0.055739,AT4G260801:0.074699)1:0.166359,(AT1G727701:0.088382,(AT1G175501:0.037139,AT1G175451:0.202273)0.98:0.094265)1:0.130058)1:0.252082,(AT4G110401:1.23592,(AT3G114101:0.147115,(AT5G592201:0.155675,AT2G293801:0.081224,AT1G074301:0.100256)0.73:0.069453)0.71:0.13434)0.85:0.123528)0.99:0.354441)0.74:0.09219,(((AT5G027601:0.204625,(AT4G339201:0.302075,((AT4G385201:0.100377,(AT5G660801:0.057223,AT3G513701:0.083842)0.99:0.050406,(AT5G067501:0.308256,AT3G170901:0.223956)0.87:0.108973)0.65:0.04687,(AT3G550501:0.096324,AT3G126201:0.086401)1:0.111277)0.7:0.050672)0.99:0.096018)1:0.243293,(AT3G165601:0.341942,(AT2G353501:0.259013,(AT2G469201:0.167803,((AT5G024001:0.065458,AT3G094001:0.066248)1:0.089737,(AT2G288901:0.014467,AT1G076301:0.021337)1:0.110618)0.93:0.078158)0.99:0.121181)0.99:0.165343)1:0.487706)0.99:0.175585,(AT1G678201:0.306215,(AT2G401801:0.232578,((AT2G300201:0.014975,(AT4G082601:0.012209,(AT3G271401:0.017593,AT2G050501:0.028841)0.89:0.015554)1:0.09501)1:0.107922,AT1G071601:0.09798)1:0.127994)1:0.225723)1:0.292703)0.98:0.107342)0.51:0.104211)0.91:0.152455)1:0.354546)0.99:0.144635)0.99:0.104954)0.85:0.07441)0.67:0.04989)1:0.178041);
