# Supplementary material for: "PP2C7s", Genes Most Highly Elaborated in Photosynthetic Organisms, Reveal the Bacterial Origin and Stepwise Evolution of PPM/PP2C Protein Phosphatases
Source: PLoS One. 2015 Aug 4;10(8):e0132863. doi: 10.1371/journal.pone.0132863 (PMC4524716; doi:10.1371/journal.pone.0132863)
Supplement: S3 File — This file contains the original output phylogenetic trees for the various manuscript figures, inferred by the procedures described in Materials and Methods. (ZIP) [file pone.0132863.s003.zip › S3 File_Original Phylogenetic Tree Output Files/Fig 6 Tree_PhyML.txt]

((((tr_Q02DC6:0.79972554,(tr_D5CM29:0.95088216,(tr_A9AVS4:0.25458535,tr_A5UTA7:0.39528003)1.000000:0.33694802)0.757374:0.08667725)0.753235:0.07872262,(tr_C7P2A7:0.78521016,(tr_A0RTM2:0.63505563,tr_B9DPL5:0.90567406)0.891069:0.13924138)0.541793:0.04451172)0.443740:0.01650992,((tr_B7HLJ6:0.77651086,((tr_C5VZC1:0.96217360,(tr_F2L5X1:1.38389293,tr_Q113X1:0.69341209)0.779229:0.14857361)0.749263:0.06998021,(tr_Q8A432:0.61464066,tr_C5A5H0:0.48393608)0.560712:0.06333107)0.744623:0.06115821)0.530397:0.03835860,(tr_D0LUB4:0.51727212,tr_A1VUB7:0.60843649)0.996690:0.16790477)0.996578:0.08442689)0.621027:0.02932983,((tr_C1F3N4:0.47548158,((tr_C4PMB2:0.13872603,tr_Q254A8:0.24545724)1.000000:0.84736902,(tr_A1WUL4:0.78017622,(tr_A7I5E6:0.83417739,((tr_A6SZY3:1.32386030,(tr_C7NEJ8:1.42501355,tr_A1KCE5:0.50408621)0.999064:0.52530368)0.913439:0.29317782,tr_A9EMX4:1.11876213)0.363530:0.01843524)0.997589:0.06992521)0.000000:0.00000921)0.578105:0.04920743)0.573781:0.06039362,(tr_Q01PJ3:0.62745971,tr_C6XYP4:0.69890924)1.000000:0.43168758)0.987579:0.11780936,(((((tr_B3PN75:0.56149636,tr_A5IY00:0.61312307)1.000000:0.57995126,(tr_D1AH45:1.17067957,tr_Q8EVK1:1.52996277)0.596186:0.13569380)0.864810:0.18251580,((tr_Q04R01:0.68229804,(tr_D5EYC8:0.87802946,tr_C7N9R7:1.21526584)0.592890:0.14510380)0.860738:0.10715938,((tr_Q2FNR9:0.88960993,tr_O67075:0.58931351)0.999895:0.36659098,(tr_C0QQR0:1.16752540,(tr_A6LAT9:0.88732980,tr_D5BAA6:1.35209659)0.988268:0.27407134)0.773669:0.20199760)0.941940:0.19458207)0.920435:0.11125464)0.999970:0.18418842,((((HsPPM1M:0.56669941,(HsPPM1H:0.18397843,HsPPM1J:0.16986311)0.461614:0.07086236)1.000000:0.64467814,((((AT5G260101:0.15008225,AT4G329501:0.32157271)0.866676:0.10836745,((AT3G168001:0.21187097,(AT3G056401:0.04430773,AT5G279301:0.06822370)0.999980:0.13795211)0.999999:0.19147321,(AT5G017001:0.33043275,(((AT1G162201:0.08686221,AT1G796301:0.06710176)1.000000:0.16196208,(AT4G034151:0.05354981,AT1G035901:0.04640772)1.000000:0.17395565)0.629354:0.04216938,(AT3G027501:0.10682556,AT5G362501:0.14651260)0.969266:0.03802661)0.878563:0.06017903)0.998887:0.08907560)0.997941:0.14328835)1.000000:0.35812897,(HsPDP2:0.11292549,HsPDP1:0.23618780)1.000000:0.47666449)0.936493:0.13461093,((((((AT2G408601:0.67944145,(AT2G256201:0.21572263,((AT3G622601:0.14601892,(AT1G480401:0.15718695,AT3G172501:0.11441972)1.000000:0.14614345)1.000000:0.18977291,(AT2G337001:0.14445984,AT3G514701:0.19852004)0.969055:0.07815556)0.999979:0.18454077)1.000000:0.27859295)0.819540:0.09395713,(((AT5G192801:1.05253027,HsPPM1D:0.63904107)0.997715:0.25706962,((HsPPM1G:0.45403393,(AT4G318601:0.07983199,AT2G250701:0.07030612)0.999981:0.21788008)0.992431:0.16886483,(HsPPM1N:0.53692129,(HsPPM1B:0.12814378,HsPPM1A:0.09775062)1.000000:0.31292907)0.999957:0.24478206)0.999847:0.16982844)0.541999:0.06696721,(((tr_D6YW23_:0.00000031,tr_F8LDE1_:0.00000038)0.999998:0.57861139,(tr_K2ERU4_:0.62486810,(tr_G9ES06_:0.30615279,(tr_D1RED3_:0.00000044,tr_D3HME8_:0.00000070)0.999979:0.56970260)1.000000:1.16162621)0.701551:0.27090117)0.991679:0.43536356,(tr_Q6MAE6_:0.65693908,(tr_F8KWM0_:0.01556911,tr_D1RB80_:0.00590010)1.000000:0.74951089)0.999999:0.61439159)0.999922:0.54290882)0.545699:0.04945784)0.474934:0.03564145,((HsILKAP:0.52969910,AT1G180301:0.58165263)0.968200:0.16140308,(HsPPM1F:0.25728137,HsPPM1E:0.24630608)1.000000:0.44535059)0.600774:0.06883352)1.000000:0.13673136,((((AT1G091601:0.08186817,(AT1G473801:0.26483433,AT1G684101:0.08413917)0.514090:0.05452515)1.000000:0.78484376,(HsPPM1K:0.48355736,(AT3G633201:0.06222907,AT3G633401:0.06853622)1.000000:0.72145107)0.984862:0.23597378)0.974669:0.17707803,(AT2G200501:0.15440479,AT3G062701:0.31323968)1.000000:0.47579727)0.998609:0.14337347,(((AT3G165601:0.34258271,(AT2G353501:0.25847811,(AT2G469201:0.15938786,((AT3G094001:0.06209490,AT5G024001:0.05946057)0.999995:0.08417733,(AT2G288901:0.00907713,AT1G076301:0.01578022)1.000000:0.10124881)0.923534:0.07315779)0.999444:0.11407991)0.989484:0.15777199)1.000000:0.49550007,(AT5G027601:0.20635719,(AT4G339201:0.30966220,(((AT4G385201:0.10131610,(AT5G660801:0.05270777,AT3G513701:0.07998139)0.996616:0.04517945)0.355057:0.00613054,(AT3G170901:0.21517706,AT5G067501:0.30696081)0.998444:0.10935074)0.943997:0.04049169,(AT3G126201:0.08290860,AT3G550501:0.09176626)1.000000:0.10638340)0.581822:0.03402032)0.991994:0.07613251)0.999930:0.22990320)0.998538:0.18642310,(AT1G678201:0.30139847,(AT2G401801:0.23582026,(AT1G071601:0.09345220,(AT2G300201:0.00995981,(AT4G082601:0.00625271,(AT2G050501:0.02298091,AT3G271401:0.01213145)0.888683:0.00843775)1.000000:0.09142674)1.000000:0.10353568)0.999958:0.11525492)1.000000:0.22287310)1.000000:0.27042195)0.999272:0.08115070)0.846788:0.05868068)0.359789:0.01459934,(AT4G278001:0.91247725,((AT3G233601:1.17835335,(AT2G347401:0.39627887,((AT3G152601:0.19652162,(AT2G206301:0.07068627,AT4G284001:0.04750655)1.000000:0.12522848)0.493517:0.05353809,(AT1G782001:0.13502792,(AT1G222801:0.09937429,AT1G347501:0.16888587)0.987269:0.05741106)1.000000:0.18633468)0.856202:0.06935804)0.867631:0.12046012)0.950215:0.16835980,((AT4G317501:0.08025429,(AT5G107401:0.02651415,AT5G249401:0.02795913)0.977957:0.03724125)0.999970:0.14817491,(AT1G439001:0.23100351,AT5G531401:0.28034679)0.547551:0.05058631)0.999908:0.17255867)0.999887:0.23594830)0.589737:0.07493585)0.996558:0.09554560,((AT5G517601:0.28160715,((AT4G110401:1.28597655,(AT3G114101:0.13905870,(AT5G592201:0.14800416,(AT1G074301:0.10179427,AT2G293801:0.07681027)0.000000:0.03961654)0.973882:0.05780391)0.874922:0.11352960)0.908455:0.07769140,((AT5G570501:0.05079418,AT4G260801:0.07035890)0.999966:0.15300240,(AT1G727701:0.08307677,(AT1G175501:0.02228107,AT1G175451:0.19606282)0.983285:0.09958223)0.999625:0.13162668)1.000000:0.25247470)0.585488:0.03761135)1.000000:0.40128242,(HsPPM1L:0.67210695,(HsPP2D1:0.74789291,(HsPHLP1:0.20498184,HsPHLPL:0.28139522)1.000000:0.76200802)0.995721:0.25490788)0.340365:0.00425753)0.946223:0.06948211)0.993661:0.09990388)0.734458:0.12681215)1.000000:0.49499255,(((((tr_A0L8E1:0.50724099,(tr_Q7NUQ3:1.30417133,(tr_A0LBV4:0.70006745,(tr_A0LC21:1.47491580,tr_A0LAN5:0.61200178)0.452134:0.11405593)0.922795:0.20383664)0.939720:0.17280700)0.999937:0.55869367,(tr_A1BHH2:0.89502223,(((((tr_Q5LBI2:0.47587295,tr_Q07JP5:0.53919728)0.695432:0.09944306,(tr_C9RLK8:0.58667392,tr_D3NVH9:0.58293912)0.425997:0.04377702)0.999680:0.18447991,((tr_Q0IE71:0.06112961,(tr_Q3B0Z1:0.05380270,tr_A2C5K8:0.08102495)0.644141:0.04432389)0.967904:0.11163500,(tr_A2BND7:0.06744293,tr_A2BTW7:0.07958452)0.999977:0.18844916)1.000000:0.69094398)0.798759:0.06012518,(((tr_D2UBC0:0.82456258,((tr_Q10VG0:0.27243813,tr_Q8YWB2:0.23104670)1.000000:0.84052036,(tr_Q4FPK0:0.61828317,tr_Q4FPP5:0.91849131)0.998743:0.39221713)0.742893:0.16858314)0.686132:0.11787806,(((tr_B7K304:0.14770013,(tr_B7JYK7:0.30039968,(tr_B9JND5:0.16225679,tr_Q92WB1:0.07806530)1.000000:0.31035622)0.970718:0.11357727)0.659532:0.11569509,tr_Q2RY91:0.40269921)1.000000:0.75651697,(tr_Q2W1L8:0.55845097,(tr_A4G2G9:0.82128775,(tr_B9LAC6:0.87938253,(tr_Q8F687:0.53875447,tr_Q5P4R5:0.74603567)0.642865:0.13685850)0.720349:0.12245923)0.833539:0.17057000)1.000000:0.68286661)0.999439:0.34745362)0.524927:0.08053906,(tr_D4H5L9:1.53971627,(tr_Q1IIM2:1.38446412,tr_B8FAC9:0.82054991)0.878417:0.16020319)0.473526:0.07853000)0.905042:0.08993491)0.994134:0.15671491,(tr_B0SSD9:1.38775439,((tr_A6LNP9:1.68839244,(tr_A1AZB3:0.38704534,(tr_Q28WC4:0.65542422,(tr_Q5LWH9:0.59219521,(tr_Q3IYJ3:0.00565105,tr_B9KPT1:0.00000046)1.000000:0.37137876)0.728540:0.11065336)0.629045:0.09873295)0.996342:0.38475163)0.550329:0.14756760,(tr_Q8DJR9:0.33108813,(tr_B8HU96:0.30168540,(tr_Q8YQR0:0.32811933,(tr_Q3M6Q8:0.23102583,tr_B7JXS3:0.34721658)0.677304:0.04762713)0.915377:0.09425790)0.573191:0.08965025)1.000000:0.82735062)0.983872:0.21628391)0.435614:0.04909465)0.997418:0.31474951)0.665069:0.24268596)0.999928:0.76140404,((tr_B8I4Y2:0.28694621,tr_A9KQH2:0.37294625)0.977352:0.31011391,(tr_B8HVP9:0.56848238,(tr_B9K8G3:0.43940985,tr_A8F5T7:0.14621618)1.000000:0.77609634)0.511994:0.21384265)1.000000:0.96674508)0.995281:0.68945345,(((tr_A9B320:0.44522266,((tr_A9WE48:0.12212902,tr_B8G855:0.10455082)1.000000:0.32586218,(tr_A5UVM2:0.03958857,tr_A7NNS9:0.18484505)0.996685:0.18736610)0.889623:0.18226266)0.999994:0.46044276,(tr_B0UCZ8:1.56679359,((tr_L9P8Y1:0.31694121,tr_K9DEB7:0.42749614)0.475630:0.05489354,(tr_A7H8G7:0.40198055,(((tr_I3ZBA2:0.54919498,tr_Q1INY6:0.37564710)0.999997:0.23390229,(tr_I7Z788:0.48949125,tr_K9ZWX1:0.43469002)0.998283:0.15049143)0.471742:0.02330430,((tr_L9K7H6:0.42987649,tr_L0D8K9:0.33060442)0.884391:0.06649102,((tr_E0UGQ5:0.18818029,((tr_D8G469:0.14958400,tr_K9WIR1:0.10431940)0.891101:0.04226947,(tr_B2J7B8:0.12951487,tr_Q6H036:0.02530559)1.000000:0.25653839)0.555627:0.01479875)1.000000:0.08018912,(tr_K9W7H2:0.25439456,((tr_G8NP56:0.36468392,(tr_Q02BM8:0.47883527,((tr_I0G4H9:0.03449563,tr_J3HZW9:0.04641909)1.000000:0.32281530,(tr_B1LWC5:0.15262622,(tr_B7L1Q0:0.00000042,tr_B7KTW4:0.00560271)0.995554:0.05266324)1.000000:0.30409558)0.997365:0.13784720)0.996428:0.13791165)0.993222:0.09093420,((tr_A7I8F2:0.44583991,(tr_M5PUJ0:0.52869125,(tr_A5FF68:0.35263721,tr_Q11VS7:0.63104165)1.000000:0.68233616)0.619257:0.07779055)0.998254:0.14248751,(tr_F5UBK7:0.00158001,tr_K9VK38:0.01411751)1.000000:0.29030593)0.493845:0.03085406)0.865096:0.03348475)0.940973:0.05118107)0.976255:0.06935284)0.997623:0.06801416)0.577675:0.06086492)0.999454:0.14471652)0.833014:0.18921116)0.944071:0.24557037)0.732501:0.24841565,(tr_C7NPT9:0.75912171,(tr_Q8RAY2:0.74581795,(tr_B1I2G2:0.49761194,tr_C9R9C1:1.05420817)0.986595:0.68112007)1.000000:1.00257120)0.718627:0.36004636)0.999999:0.88319418)0.978263:0.31080668,((FgXP380611:1.05621834,(((Cr7g334750:0.09256125,VcD8TXC0:0.20854249)1.000000:0.52916693,((Cr1g010250:0.10762648,Cr1g009700:0.09382934)0.945246:0.08755425,(VcD8U9G1:0.08043511,VcD8U9G3:0.01994869)0.999999:0.16966511)0.999977:0.18365385)0.999723:0.20212116,((((LmE9AD96:0.24713052,(TcQ4D043:0.16678150,TbQ386X6:0.32750345)0.739453:0.13771881)1.000000:0.79214940,(((Os1g070901:0.17481057,At2g301701:0.23433351)0.688733:0.02512927,(Vv17832796:0.07370413,Pt01s28930:0.08479290)0.997684:0.04163396)0.998640:0.09659966,((Sm108305:0.01638926,(Sm85661:0.00000038,Sm15068:0.06215348)0.399627:0.00516466)1.000000:0.30540110,(Ppa1804320:0.08226862,Ppa1804475:0.12138476)1.000000:0.16940475)0.982017:0.08623657)0.999971:0.21324704)0.998518:0.18240251,((((ChQ5CI93:0.80471967,((Bn72159:1.33913705,Bn90739:0.37193574)0.993776:0.22182147,(LmQ4Q3D3:0.35498012,(TbQ585I2:0.10989743,TcQ4CSE9:0.05503091)0.988823:0.19693972)1.000000:0.79252743)0.476982:0.06522313)0.707624:0.08935920,((ChQ5CLN7:0.84632712,((AnA2R8U5:0.92880559,(ChQ5CGW9:1.04976292,((Ps136659:0.02930342,Pc114526:0.00972487)1.000000:0.70036253,((NgD2VGQ6:0.75100896,(ScP38797:0.74859281,NgD2VM13:0.56226456)0.531561:0.09509246)0.452033:0.07611071,((NgD2V3D8:0.91011573,NgD2VI18:0.54127871)0.421879:0.11178068,(TcQ4DGU4:0.04534745,(TbQ57Z96:0.05619347,LmQ4Q9N3:0.26031725)0.673823:0.06295738)1.000000:0.42436762)0.656629:0.08694535)0.974702:0.11363599)0.000000:0.00000755)0.722429:0.06556108)0.407556:0.04343463,(Ps131054:0.60343190,(DmQ9VAH4:0.57138569,(GgE1BQP0:0.00000050,(HsQ8NI37:0.00512318,(RnD4A520:0.00000032,(XlQ6GR25:0.04200409,DrB0S510:0.01016820)0.845152:0.01098401)0.000000:0.00000038)0.980596:0.01561697)1.000000:0.31050950)0.998062:0.23583017)0.908392:0.15897659)0.953275:0.10333547)0.853608:0.06398672,(TpB8BUE5:1.07489044,TvA2E6S6:0.81962720)0.493814:0.09238864)0.000000:0.00000414)0.993755:0.08818767,(Bn128656:0.62637939,Bn67247:0.68501762)0.538269:0.09771462)0.988886:0.07824143,(((Cm177C:0.71928205,((Cv23890:0.41985240,(Cr6g257850:0.07000178,VcD8UI13:0.10565144)1.000000:0.36494483)0.999997:0.26678105,(OtQ01BE9:0.34359619,(Cr1g036200:0.20976878,VcD8U5M4:0.09334648)1.000000:0.47983686)1.000000:0.40347563)0.586783:0.03089380)0.000000:0.00000610,((Zm2g032140:0.18275961,(Bd1g363301:0.29765779,(Si18170914:0.35630617,(Os2g422701:0.28416171,Os2g422501:0.33375587)0.873024:0.05294703)0.873481:0.06563758)0.995871:0.09597112)1.000000:0.44716348,((OtQ01BZ3:0.49255587,Bn86085:0.51758598)0.454726:0.05899249,(Cr3g158050:0.05153827,VcD8TUT2:0.03468063)1.000000:0.57322139)0.931739:0.08757940)0.987128:0.06764480)0.999946:0.08193167,((Ppa1804503:0.49291638,(At4g335001:0.21222552,(Vv17836481:0.22717743,(Os3g092201:0.09178418,(Bd3g255901:0.10175782,Zm2g071087:0.11894783)0.973925:0.05034090)1.000000:0.20066724)0.999975:0.17698766)1.000000:0.30427868)0.998358:0.14543368,(Bn22912:0.57133776,((CvE1ZHW0:0.40688617,(Cr6g256300:0.03423566,VcD8THL8:0.17751407)1.000000:0.34119010)0.984985:0.12565621,(((Sm141804:0.13371104,(Ppa1807164:0.09903403,Ppa1807163:0.00000046)1.000000:0.13045834)0.999977:0.12521117,(Si18194951:0.16813741,(Mg17695361:0.28629033,(Gm11g07030:0.17780114,(Me17960498:0.01759001,At4g16580:0.10466995)0.891854:0.01747095)0.755715:0.02270315)0.504556:0.01266694)0.999834:0.07885999)0.999998:0.15221101,(((Cs057660.1:0.37464699,(RcB9SG89:0.28267950,Pt09s02640:0.49807724)0.851433:0.05343332)0.969237:0.06480711,(Mg17672232:0.34361178,(Vv17821317:0.31378423,Cp16408762:0.48528460)0.988372:0.09982640)0.956430:0.09264212)0.550198:0.07894199,((PtA0CTS5:0.50885782,TtQ23WR9:0.48672381)0.857505:0.13868012,(TtQ22BA7:0.36838269,PtA0C6Z0:0.43406987)0.000000:0.05957018)1.000000:0.48762317)0.999515:0.16447113)0.999137:0.14697753)0.886320:0.04885426)0.347084:0.01445598)0.941402:0.05477398)0.983384:0.05534732)0.996917:0.10012931)0.682384:0.04635607,(OtQ01GJ0:0.62406949,(CvE1Z4W0:0.65795931,(Bn133658:1.16051548,TpB8C6M9:0.85225836)0.740282:0.25818185)0.751128:0.10683746)0.921799:0.08015907)0.390091:0.02601468)0.994178:0.27529575)0.995719:0.35642809,((Pc110701:0.06544766,(Ps156077:0.20688813,Ps131748:0.00000042)0.351311:0.01504198)0.999990:0.70077600,(Ps157634:0.04545836,Pc39300:0.07575360)1.000000:0.85418145)0.999992:0.62006561)0.998107:0.39461469)0.921260:0.21065681)0.977553:0.20803450,(tr_A3CW45:0.72923400,(tr_E1RFS1:0.58544552,(tr_G0HJI2:0.21905627,(tr_F6BBS2:0.32859739,tr_D5VTX5:0.20989123)1.000000:0.29780464)0.999551:0.22513911)0.724540:0.11940360)0.876843:0.10663671)0.606181:0.04056060)0.992043:0.04272130,((tr_Q7CUN2:1.40486855,(tr_A1U8T8:0.70361613,tr_C8WPP0:0.41796581)0.396018:0.03510727)0.593780:0.07285377,(tr_Q9RRH8:0.50799833,(tr_Q9RYH8:1.06555037,tr_C1F4X3:0.65690274)0.769339:0.15201212)0.970512:0.16952636)0.998203:0.12848810)0.999916:0.09510197);
