# Supplementary material for: "PP2C7s", Genes Most Highly Elaborated in Photosynthetic Organisms, Reveal the Bacterial Origin and Stepwise Evolution of PPM/PP2C Protein Phosphatases
Source: PLoS One. 2015 Aug 4;10(8):e0132863. doi: 10.1371/journal.pone.0132863 (PMC4524716; doi:10.1371/journal.pone.0132863)
Supplement: S3 File — This file contains the original output phylogenetic trees for the various manuscript figures, inferred by the procedures described in Materials and Methods. (ZIP) [file pone.0132863.s003.zip › S3 File_Original Phylogenetic Tree Output Files/Fig 6 Tree_RAxML.txt]

(((((HsPPM1D:0.61762182870373683041,AT5G192801:1.01476388719496135593)54:0.25272585537351660578,((HsPPM1N:0.52957996737561785494,(HsPPM1A:0.09318001347496088216,HsPPM1B:0.12530509453088137239)100:0.29577214556702369208)94:0.23296907538218825096,(HsPPM1G:0.44167670437587086552,(AT4G318601:0.07917440364163468025,AT2G250701:0.06508803440273576435)98:0.19727543798320185120)86:0.16201406466153969732)75:0.14205138451939977595)14:0.05709951103092198582,(((HsPPM1E:0.24524493524372206754,HsPPM1F:0.24048118852821129265)98:0.42720468546373602248,(AT1G180301:0.53541402485050870741,HsILKAP:0.52096057305921572578)65:0.14595956492240566571)28:0.07121639486508678230,((AT2G256201:0.21309085956248077776,((AT3G622601:0.13945055441770129456,(AT1G480401:0.14998573320919700302,AT3G172501:0.11110117695203453048)99:0.14107726671953021991)99:0.16924220054308608541,(AT3G514701:0.18886968135280954306,AT2G337001:0.13957471784483552191)77:0.08786100226784183953)86:0.16314069754391311018)97:0.32872722994053032997,((AT4G278001:0.88024469320477816137,((AT3G233601:1.13032554475736901622,(AT2G347401:0.37928467265662230146,((AT3G152601:0.18806223539098285147,(AT4G284001:0.04614907377671677302,AT2G206301:0.06734672941480279729)96:0.12015129067296863308)44:0.05317503880566672170,(AT1G782001:0.12961084077544346438,(AT1G222801:0.09528733169128920932,AT1G347501:0.16293163502601998305)86:0.05620525080485703345)97:0.17812222702028776555)51:0.06895824931801997071)73:0.11315430665246314912)70:0.16452754688057283361,(((AT5G107401:0.02563396764019706606,AT5G249401:0.02675401808058097339)86:0.03355916472688783708,AT4G317501:0.07969825716760249590)94:0.13869197046641074111,(AT5G531401:0.26828996794125181680,AT1G439001:0.22597572510088423381)42:0.05218370528688451998)84:0.15875579141894835544)60:0.22203055357591156005)9:0.08345956543176276388,(((AT5G517601:0.28055661444859203435,(((AT4G260801:0.06809215205295740536,AT5G570501:0.04869047806586117300)100:0.14939812946915190239,(AT1G727701:0.07999749013089291205,(AT1G175451:0.18221862507958785926,AT1G175501:0.02181145004899796500)90:0.09480278805292188804)96:0.12531872058309076468)96:0.24820899012897709723,(AT4G110401:1.21905804923212746083,(AT3G114101:0.13617822767011203422,((AT1G074301:0.09680068828787301294,AT2G293801:0.07568062618719295642)22:0.03903548416226598761,AT5G592201:0.14314753709457717079)37:0.05192488712151379499)55:0.10994933599615222541)62:0.07070714297493649325)38:0.02784341358386550544)88:0.37522386851417993681,(((HsPHLPL:0.28571892739742354994,HsPHLP1:0.18647805776532369593)100:0.87627459012653419190,(AT2G408601:0.51791302730019050937,HsPP2D1:0.75872729501446056766)23:0.16003215498640607772)23:0.11181669074373956629,HsPPM1L:0.66170434207393358239)2:0.01782644117769502379)1:0.10768098423743507897,((((AT5G027601:0.19697042094800262801,(((((AT3G513701:0.07691520187892136873,AT5G660801:0.05025647782041889333)86:0.04350511169537348705,AT4G385201:0.09704533056599014273)38:0.00692327324606932873,(AT3G170901:0.20624875063536149411,AT5G067501:0.29422405441229648737)47:0.10486189632073948663)28:0.03433433697544722302,(AT3G126201:0.07969241149894253085,AT3G550501:0.08814225108526045627)99:0.10509587370975401188)44:0.03561534029908055426,AT4G339201:0.29198259105857876650)71:0.07290563798538519935)94:0.22759555104624554223,(AT3G165601:0.32755510745906035730,(AT2G353501:0.24933463801097355272,(((AT3G094001:0.05969940848170366549,AT5G024001:0.05702016082126351582)91:0.08104833823526776115,(AT1G076301:0.01523687131292403296,AT2G288901:0.00869337783591917629)99:0.09777274180390729819)70:0.06973883229328373123,AT2G469201:0.15319477565945346931)86:0.10911780839678796029)91:0.15427818866319695235)100:0.45796306622308297074)96:0.17200389484771849702,(AT1G678201:0.28720326124025996606,(AT2G401801:0.22528447153138408954,(((AT4G082601:0.00602759281316714822,(AT3G271401:0.01163638698509575874,AT2G050501:0.02234530507830111146)75:0.00807667879812649057)100:0.08816424298442200602,AT2G300201:0.00914770114045665612)100:0.10015923965086816205,AT1G071601:0.08987558579929511016)98:0.11069806632031829741)99:0.21892585677509934783)99:0.27044874628298865016)50:0.08570572445216695368,(((AT2G200501:0.14367594368241912162,AT3G062701:0.30725049341047017126)100:0.49052617238524531817,((HsPPM1K:0.45113093479717158996,(AT3G633401:0.05836197754278137084,AT3G633201:0.06699371790844423080)100:0.69886402395357372086)88:0.22117800554993080620,(AT1G473801:0.19732911588179344320,(AT1G684101:0.08451719650660867444,AT1G091601:0.12682853446861244717)43:0.06441593007353386968)100:0.74054239582570968725)38:0.15768434732793978892)13:0.08127624852545138612,((((AT4G329501:0.30820292701748097652,AT5G260101:0.14492757616121842990)78:0.11858609317597378074,(((AT5G279301:0.06497885781872379807,AT3G056401:0.04296529797974810855)97:0.13616008212193567162,AT3G168001:0.19974395835074454375)88:0.18303341992013716366,(AT5G017001:0.30919764881870548390,(((AT1G796301:0.06378858334361886540,AT1G162201:0.08416340442729157434)98:0.15343257930304818326,(AT4G034151:0.05133207401712648610,AT1G035901:0.04463595270481298533)100:0.16728903540765263647)47:0.04216228755656616090,(AT3G027501:0.10359398658250756897,AT5G362501:0.13891412818038409438)75:0.03623120817693513407)54:0.06157847326466312637)80:0.08504599127612841314)69:0.12014630808757480185)99:0.33292256327601127408,(HsPDP1:0.21770627703997683100,HsPDP2:0.11968478938470464290)100:0.44265684248615644325)40:0.09907021527559245477,((HsPPM1M:0.54518581342802274747,(HsPPM1J:0.16684472295054456059,HsPPM1H:0.17469619261226324025)77:0.06087113349291228132)100:0.55014131479863737084,((((tr_C7P2A7:0.81830516190620605776,(((tr_A1VUB7:0.54872230396593901780,tr_A1WUL4:0.75422097360828421753)5:0.07967767753184934465,(tr_C1F3N4:0.46244670203715082524,tr_A9EMX4:1.10589675770945339295)5:0.04633816621375558970)1:0.12364227823922072091,(((tr_C6XYP4:0.59706029143598271514,tr_Q01PJ3:0.69257545388629615513)72:0.38052915986380175806,tr_C5A5H0:0.45161466802881583549)8:0.12979834300703130268,(((tr_C5VZC1:0.88034607437897405280,(tr_Q113X1:0.66590881676359248154,(tr_D1AH45:1.31857228670799098147,(tr_C4PMB2:0.16141844135503766178,tr_Q254A8:0.21158326089751619548)99:0.60966193754815189987)2:0.03337499447173854217)3:0.12402695830651608300)1:0.09515035435331721525,(((tr_Q8EVK1:1.52493270838889394270,(tr_B3PN75:0.53073257204111667917,tr_A5IY00:0.55943008161864349326)95:0.32814750464820069409)25:0.25340853845389166299,tr_B9DPL5:0.57423260888104366018)10:0.21659474018805069395,tr_B7HLJ6:0.51602741542125141194)4:0.14073015090628634982)1:0.11068490577537283548,(tr_D0LUB4:0.50652825887247876491,tr_Q8A432:0.58996264636091344524)36:0.11576119696882640475)0:0.08700500470754658766)0:0.05819997250665650407)0:0.00721348384533442369)0:0.01998091844887767837,((((tr_A0RTM2:0.71892167131716155914,((tr_E1RFS1:0.52499738000300499863,(tr_A3CW45:0.67273256638940159835,(tr_G0HJI2:0.22588696701648011689,(tr_D5VTX5:0.20382162750494337011,tr_F6BBS2:0.31524585177177005813)93:0.27124335985732017651)73:0.17605698812862247138)46:0.15853527787543864047)39:0.08668288895938867922,tr_Q02DC6:0.76385290874949085538)7:0.05611086940674982204)1:0.04307515293155905756,((tr_D5EYC8:0.88263244739948032436,tr_Q04R01:0.62533975160549049033)32:0.14819170622327970666,((tr_O67075:0.56541884452996649113,tr_Q2FNR9:0.84573050025333684765)71:0.43221487544787579038,(tr_C7N9R7:1.17264102459121910549,(tr_C0QQR0:1.18471013663673208072,(tr_A6LAT9:0.80215717195477687085,tr_D5BAA6:1.37234147150082042010)28:0.20684795550080997684)18:0.14415613074229996493)9:0.10578059999589452256)4:0.12698280809212469933)1:0.17067561573382852846)0:0.08197419467567297613,(tr_Q9RRH8:0.56848442589679915038,((tr_C8WPP0:0.42303117454386546248,(tr_Q9RYH8:1.13132696322452264148,tr_A1U8T8:0.53974983496981754350)8:0.10447380242066127420)3:0.01563070611664492057,tr_Q7CUN2:1.38778095826224445730)5:0.11669702028456216403)6:0.10532038551147264449)0:0.07687615917632388551,(tr_C1F4X3:0.64258346151671863478,tr_F2L5X1:1.28506753947756235945)18:0.31900033714080727743)0:0.01322409870132959867)0:0.02418145089688224572,((tr_D5CM29:0.58303013689154048471,((tr_A1KCE5:0.48437159695025983064,tr_C7NEJ8:1.37697617438358310693)96:0.42434079070768665476,tr_A6SZY3:1.26498955154620618124)44:0.27889155697325673788)17:0.22528584355381792159,(tr_A7I5E6:0.76731873535212558046,(tr_A9AVS4:0.20939534769249862345,tr_A5UTA7:0.42242892361051093131)99:0.31351003922621423214)12:0.10327637380453100202)2:0.12376710269252504115)12:0.20295323170592460826,(((tr_B0UCZ8:1.03533665052458290212,(((((tr_Q8RAY2:0.67766027233469205981,(tr_B1I2G2:0.43959512137818057553,tr_C9R9C1:1.04816340551325781760)95:0.71065027866782204402)99:1.04893002811679680875,tr_C7NPT9:0.63076805951233616554)47:0.51956581756994957288,(((tr_A5UVM2:0.04238238493301336313,tr_A7NNS9:0.17302284795669509165)67:0.17148669758374787686,(tr_B8G855:0.10102792037274010983,tr_A9WE48:0.11744470019564623442)96:0.31937067110488231991)57:0.21203236333183755891,tr_A9B320:0.39029958811868259438)82:0.49631192188973860535)4:0.27772210699875093942,tr_L9P8Y1:0.22200166578704383369)2:0.11400645347058373236,(((((tr_L9K7H6:0.41372616291250274845,tr_L0D8K9:0.31717887619308321456)22:0.06664804056630990736,((tr_E0UGQ5:0.18132993381057388449,((tr_D8G469:0.14228129889591623058,tr_K9WIR1:0.10027432827978197127)44:0.03981188414220300509,(tr_B2J7B8:0.12339820780672673683,tr_Q6H036:0.02444344074630899408)99:0.24479152438286624904)34:0.01415500321253518670)74:0.08037576259057095662,(((tr_G8NP56:0.34955110948979312147,(tr_Q02BM8:0.45695911900380342674,((tr_I0G4H9:0.03378298445313315801,tr_J3HZW9:0.04347102096747594568)100:0.30856408654712474959,(tr_B1LWC5:0.14477380989093505126,(tr_B7L1Q0:0.00000093905322139818,tr_B7KTW4:0.00536195427473025368)99:0.05177332849443697788)98:0.28951450431190001167)69:0.13051560109910162466)58:0.13234357346143182932)18:0.08299446694693474180,((tr_K9VK38:0.01333550992182555572,tr_F5UBK7:0.00170263549181538711)97:0.26997554171160320635,((tr_A5FF68:0.34252297749658355830,tr_Q11VS7:0.59605737008589787518)99:0.69256898795805588165,(tr_M5PUJ0:0.54380172583578290091,tr_A7I8F2:0.39811474854194900397)37:0.05998621452443909929)29:0.11491225178594918765)15:0.03454928110048614137)2:0.03053061189027472117,tr_K9W7H2:0.24628552381120819015)1:0.04688785411430258787)2:0.06236066675270279802)8:0.06166061687841454392,((tr_I3ZBA2:0.51707667404527135613,tr_Q1INY6:0.35870035282807399835)70:0.22266547583876189487,(tr_I7Z788:0.46746344779347487330,tr_K9ZWX1:0.41412909168873485166)49:0.14600473292696491967)9:0.02915309954307645363)8:0.05671689250698990631,tr_A7H8G7:0.37732345823536905804)29:0.16019014092809638616,tr_K9DEB7:0.42110486905065264152)7:0.00000093905322139818)13:0.61751588847582872255)99:0.91882521120557814065,(((tr_A9KQH2:0.35663641517586103236,tr_B8I4Y2:0.27571707436587350459)89:0.24016583390988713309,(tr_B8HVP9:0.52576045178788355372,(tr_B9K8G3:0.43261847945237102975,tr_A8F5T7:0.13115485566349993629)100:0.75629928654365174978)48:0.27229963683758506843)100:0.87201841342647146149,((tr_A0L8E1:0.47749132034809810277,((tr_A0LBV4:0.67702524951601017467,(tr_A0LAN5:0.59395794402820967228,tr_A0LC21:1.42817024644519396936)32:0.10248944770484758049)54:0.18749685746692479338,tr_Q7NUQ3:1.25825778947832112031)67:0.17159911839138070055)93:0.52397494410224321193,(((tr_B0SSD9:1.32020448338483964434,((tr_Q8DJR9:0.31558754330633537188,(tr_B8HU96:0.29176223257012656731,(tr_Q8YQR0:0.31365792217350868532,(tr_B7JXS3:0.33155271819634885011,tr_Q3M6Q8:0.22158781100101038186)76:0.04695529730223708259)49:0.09020171723926656560)28:0.08781407548044893596)99:0.78521206039381474806,((tr_A1AZB3:0.35957059816171998978,(((tr_B9KPT1:0.00000093905322139818,tr_Q3IYJ3:0.00544807652627151990)100:0.36090579330586503026,tr_Q5LWH9:0.56690964216721317914)57:0.10351716978163122418,tr_Q28WC4:0.62974487015898894526)57:0.10413246554661177712)91:0.36235185327406344014,tr_A6LNP9:1.62476651384540859979)52:0.15484826338388618661)41:0.19116960400228910633)13:0.04704341524872087538,(((tr_D4H5L9:1.43697508572428445106,(tr_B8FAC9:0.79989661821445801060,tr_Q1IIM2:1.31506379596637290597)33:0.16030996082969803385)7:0.06939133807963150657,(((tr_Q2W1L8:0.54963375583811036051,(tr_A4G2G9:0.79515031577571870791,(tr_B9LAC6:0.82894266998302834626,(tr_Q5P4R5:0.70898296443593755711,tr_Q8F687:0.52242853054950744163)63:0.13301757376495051965)49:0.11411209203315614280)64:0.15350273911073822330)100:0.65219955931839401764,((tr_B7K304:0.14379353390796259515,(tr_B7JYK7:0.29171724931628495447,(tr_B9JND5:0.15566393906403658276,tr_Q92WB1:0.07643003156450273172)99:0.29637165885744520821)48:0.10743000662859231165)60:0.10840403872555383347,tr_Q2RY91:0.38964426401625945617)100:0.73658759120063244108)38:0.31817298339375998939,(tr_D2UBC0:0.78865123607427778385,((tr_Q4FPK0:0.58161870418738592647,tr_Q4FPP5:0.88598562656364476808)94:0.34975220211028179573,(tr_Q8YWB2:0.22467513465640248649,tr_Q10VG0:0.25566515816145324314)100:0.80388545165090841138)44:0.16863521811235662740)20:0.11611699449872174561)3:0.07546218478048574707)3:0.08862211195244364126,((tr_C9RLK8:0.57718733736522298550,((tr_Q5LBI2:0.46637006206219350224,tr_Q07JP5:0.48945484948041650952)44:0.08803816233506306377,tr_D3NVH9:0.57214379394300196591)26:0.04986235058601607567)46:0.15805743822240389540,(tr_Q3B0Z1:0.00000093905322139818,(((tr_A2BTW7:0.07942530099946512601,tr_A2BND7:0.06085891323353966736)100:0.29216517077168630001,tr_Q0IE71:0.04946317031767148015)28:0.05037019761382717509,tr_A2C5K8:0.07392737189542955556)32:0.05661613596160248313)100:0.73328016340530954853)15:0.04366456886926085856)13:0.14551594342524140635)49:0.30772475262173742960,tr_A1BHH2:0.83165909574552743244)48:0.25682032646414315602)94:0.72956119329059954115)88:0.37443162322966383471)51:0.37086354579937225173,(((Pc39300:0.06528754906849351669,Ps157634:0.04979398437702605568)99:0.78427793103661258556,(Pc110701:0.04022700342819816172,(Ps156077:0.19782733343893918465,Ps131748:0.00000093905322139818)70:0.03694564174140334972)92:0.70510424900138424231)99:0.51912039897723982751,((ChQ5CI93:0.71570219878499996558,(((((((LmQ4Q9N3:0.15269585765179380377,(TbQ57Z96:0.05977718309387890921,TcQ4DGU4:0.09452387547542574764)62:0.10765132091731687003)99:0.45667133941644683093,((ChQ5CGW9:0.99673106876811468080,(Ps136659:0.03757561927500944338,Pc114526:0.00000093905322139818)100:0.63748030890921969505)4:0.09417021856251689416,((NgD2VM13:0.54346657776551499097,ScP38797:0.70827704413535030881)23:0.08665671443700835586,((NgD2V3D8:0.84197000611840611128,NgD2VI18:0.49460032675059484308)26:0.13634267920663134532,NgD2VGQ6:0.65665276926246418654)5:0.07005782941149356347)6:0.08392316996059516476)2:0.05225410801029344021)2:0.01275625627238354334,((((GgE1BQP0:0.00000093905322139818,((DrB0S510:0.00977188376856846438,XlQ6GR25:0.04034609036276218946)42:0.01055671433007889827,(RnD4A520:0.00000093905322139818,HsQ8NI37:0.00492466027038634523)46:0.00000093905322139818)63:0.01500465659916561806)100:0.30715295477547405190,DmQ9VAH4:0.53980292005708563341)92:0.26422717801575057450,Ps131054:0.53430818163020787903)25:0.07853852477537719146,(AnA2R8U5:0.73439503521288140853,TpB8BUE5:0.90540357798025494773)17:0.21530236484132342367)3:0.10111655489341844771)2:0.09187635152997604415,ChQ5CLN7:0.82536022425555444215)1:0.04300422219964844528,(Bn90739:0.41888290124191523978,Bn72159:1.22635571112329500032)59:0.28345802249812157569)0:0.06652901797470921197,(Bn67247:0.75252872039834062257,((((Ppa1804503:0.45875415358574811453,(At4g335001:0.19376063854526337504,(Vv17836481:0.21363530656411766628,(Os3g092201:0.08728066674153589499,(Bd3g255901:0.09759299597079192090,Zm2g071087:0.11412695580717396870)71:0.04874203777539484056)98:0.19746547940434072688)93:0.17815323167136692950)98:0.30335738761690345111)36:0.12222106015143563429,(Bn22912:0.53777911282438117802,((((Mg17695361:0.27405574513563718542,((At4g16580:0.10046083177819754850,Me17960498:0.01701535432350437596)42:0.01819036137888372165,Gm11g07030:0.16770264250335420453)28:0.02179883853761254917)21:0.01366409197747432691,Si18194951:0.15948411556103969655)84:0.08097738079644205278,(Sm141804:0.12708415488054899956,(Ppa1807164:0.09468054372195536250,Ppa1807163:0.00000093905322139818)100:0.12453005975540339112)96:0.11108917837741807966)94:0.14527835458875804076,(((PtA0C6Z0:0.37918162720383702391,((PtA0CTS5:0.50731418953574125563,TtQ23WR9:0.44225369532499797520)61:0.14636140313797724177,TtQ22BA7:0.34525252582932414169)42:0.10147094679028684228)96:0.39259943727806478897,(Zm2g032140:0.22039760596376628543,(Bd1g363301:0.29227400562139599360,(Si18170914:0.31926137430844714338,(Os2g422501:0.32324645559203063483,Os2g422701:0.27402420012598510679)71:0.05957768603426308318)56:0.05596205092589594254)60:0.05372915773497692615)99:0.39823057220153762481)10:0.10547274885287995227,((Mg17672232:0.32794269925188496151,(Cp16408762:0.46028019858557728261,Vv17821317:0.30328601386054160338)49:0.10046913750510122476)28:0.08170632969204362495,((Pt09s02640:0.46961015783075132912,RcB9SG89:0.27253861580959870548)43:0.04947756802186780573,Cs057660.1:0.36730211391318884351)43:0.06496057513341886580)44:0.13367171845260530927)12:0.09026141516598040759)13:0.14313565009842574294)2:0.04510874696773261444)1:0.04336512165679427822,((Cr6g256300:0.03759598377241420847,VcD8THL8:0.16552196954234540960)99:0.31120249383705234081,CvE1ZHW0:0.38848757323418359189)40:0.14408504113054590445)1:0.04379890241100733300,(((Cm177C:0.65861663125676017660,((OtQ01BE9:0.36999201013749005718,(Cr1g036200:0.20246400387057031378,VcD8U5M4:0.08910666482377668784)100:0.42416536979046265410)90:0.35821773135855117243,(Cv23890:0.39729230745706245465,(Cr6g257850:0.06035900426141452280,VcD8UI13:0.10809210843698596749)100:0.33822200318613965253)87:0.24058780435071785986)4:0.02815086906081132670)1:0.08329337725604984977,(((Bn86085:0.51668157022635030629,OtQ01BZ3:0.44808152775894483089)40:0.11575843638573578287,(((VcD8TXC0:0.24012763332671416272,Cr7g334750:0.04881436321786759153)100:0.49747890140820116844,((Cr1g010250:0.09744411649632285510,Cr1g009700:0.09643680870968607266)67:0.08901816696495470915,(VcD8U9G3:0.01347012599882825741,VcD8U9G1:0.08225844507902001224)98:0.16406178336020493802)94:0.21505814260182462561)52:0.13081086805609506984,(Cr3g158050:0.05646054438794270020,VcD8TUT2:0.02614165939246162335)100:0.49136016597871734479)20:0.08159355544473559374)8:0.03612286834401690072,(((Ppa1804320:0.07102391821508440006,Ppa1804475:0.12327404124856632117)94:0.17982434021162649329,((Sm85661:0.00000093905322139818,Sm15068:0.05930552504666786878)72:0.00491848753533824252,Sm108305:0.01569685220886529731)100:0.26460756031385251896)54:0.05380338394559867898,((Vv17832796:0.06422793688497745179,Pt01s28930:0.08730246438148511756)56:0.03569493662521328048,(At2g301701:0.21696666940703038251,Os1g070901:0.17924059497884600733)41:0.02655874542817266565)74:0.12690651595807159180)95:0.34720656931388593769)4:0.08174269207813063265)1:0.04835203020637166699,(OtQ01GJ0:0.55605905995423288157,(Bn133658:1.08018238365020780023,CvE1Z4W0:0.53279748362120660232)17:0.20357715899050093933)2:0.18234651492110184878)0:0.00000093905322139818)0:0.06936418021008869395)0:0.07702590913172122078)1:0.04821116320935094762,(Bn128656:0.60273676133779496844,(((LmQ4Q3D3:0.38566064195701232897,(TbQ585I2:0.11161973227337709802,TcQ4CSE9:0.04570221669341379550)79:0.15387243404521536161)100:0.75254781551241978210,((TbQ386X6:0.22827028415108333026,(TcQ4D043:0.16282658462007340572,LmE9AD96:0.35270399922471995513)47:0.09280236379318441975)100:0.57150987222105753549,TpB8C6M9:0.75947295061288611073)32:0.18949922559598250671)3:0.05738146726158238620,TvA2E6S6:0.78239688871456236630)3:0.09717680884396769081)0:0.00905341164764632625)11:0.12634730806185875962)38:0.22540515664884813729,FgXP380611:0.92423637503342181976)64:0.43105294249321279842)81:0.36318975488511373584)28:0.16501951490704047654)95:0.52415907302605235785)22:0.16540147429168955417)6:0.13407006236524551812)2:0.05907075382172936179)1:0.05810865505800095338)0:0.00392537189950074600)8:0.10677402795317124384)5:0.08226331283364107794)3:0.03740272643849130302)83:0.49914080409624167478,((tr_F8LDE1_:0.00000093905322139818,tr_D6YW23_:0.00000093905322139818)100:0.51366544981389294922,((tr_G9ES06_:0.29075617659466385101,(tr_D1RED3_:0.00000093905322139818,tr_D3HME8_:0.00000093905322139818)100:0.54157084736091309907)100:1.07414929612594045594,tr_K2ERU4_:0.61171781335881858510)62:0.26177500188660235425)88:0.42368268667935893301)97:0.58184813992869177657,(tr_D1RB80_:0.00594681833209854613,tr_F8KWM0_:0.01449136689799962116)100:0.72092562912061231017,tr_Q6MAE6_:0.62856721188680031442);
