# Supplementary material for: "PP2C7s", Genes Most Highly Elaborated in Photosynthetic Organisms, Reveal the Bacterial Origin and Stepwise Evolution of PPM/PP2C Protein Phosphatases
Source: PLoS One. 2015 Aug 4;10(8):e0132863. doi: 10.1371/journal.pone.0132863 (PMC4524716; doi:10.1371/journal.pone.0132863)
Supplement: S3 File — This file contains the original output phylogenetic trees for the various manuscript figures, inferred by the procedures described in Materials and Methods. (ZIP) [file pone.0132863.s003.zip › S3 File_Original Phylogenetic Tree Output Files/Fig1 Tree_BEAST.tre]

#NEXUS
Begin taxa;
	Dimensions ntax=70;
	Taxlabels
		Ag2I0O
		AnA2R8U5
		At2g301701
		At4g165801
		At4g335001
		Bd1g363301
		Bd3g255921
		Bs3W40
		BsP40399
		'Cp14.253'
		Cr1g009700
		Cr1g010250
		Cr1g036200
		Cr3g158050
		Cr6g256300
		Cr6g257850
		Cr7g334750
		'Cs057660.1'
		Cv135009
		CvE1Z4W0
		CvE1ZHW0
		FgXP_385787
		Gm11G65900
		Hs1A6Q
		Hs2IQ1
		Hs2P8E
		'LbB0CSE3.'
		Me17960498
		'MgH00184.1'
		'MgJ01692.1'
		Ms2JFR
		Mt3ZT9
		Mtu1TXO
		Os1g070901
		Os2g422501
		Os2g422701
		Os3g092201
		OtQ01BE9
		OtQ01BZ3
		OtQ01GJ0
		Pa3ES2
		Ppa11G2700
		Ppa11G7910
		Ppa18043201
		Ppa26G0316
		Pt9G021300
		RcB9SG89
		Sa2PK0
		ScP38797
		Si019081m
		Si035555m
		Sm141804
		Sm25080170
		SmSc116
		'SpQ09189.'
		SspP37979
		Te2J82
		'UmQ4PIE3.'
		VcD8THL8
		VcD8TUT2
		VcD8TXC0
		VcD8U5M4
		VcD8U9G1
		VcD8U9G3
		VcD8UI13
		Vv01008770
		VvD7SJQ3
		VvD7STF3
		Zm2g0321401
		ZmB6U2F2
		;
End;
Begin trees;
	Translate
		1 Ag2I0O,
		2 AnA2R8U5,
		3 At2g301701,
		4 At4g165801,
		5 At4g335001,
		6 Bd1g363301,
		7 Bd3g255921,
		8 Bs3W40,
		9 BsP40399,
		10 'Cp14.253',
		11 Cr1g009700,
		12 Cr1g010250,
		13 Cr1g036200,
		14 Cr3g158050,
		15 Cr6g256300,
		16 Cr6g257850,
		17 Cr7g334750,
		18 'Cs057660.1',
		19 Cv135009,
		20 CvE1Z4W0,
		21 CvE1ZHW0,
		22 FgXP_385787,
		23 Gm11G65900,
		24 Hs1A6Q,
		25 Hs2IQ1,
		26 Hs2P8E,
		27 'LbB0CSE3.',
		28 Me17960498,
		29 'MgH00184.1',
		30 'MgJ01692.1',
		31 Ms2JFR,
		32 Mt3ZT9,
		33 Mtu1TXO,
		34 Os1g070901,
		35 Os2g422501,
		36 Os2g422701,
		37 Os3g092201,
		38 OtQ01BE9,
		39 OtQ01BZ3,
		40 OtQ01GJ0,
		41 Pa3ES2,
		42 Ppa11G2700,
		43 Ppa11G7910,
		44 Ppa18043201,
		45 Ppa26G0316,
		46 Pt9G021300,
		47 RcB9SG89,
		48 Sa2PK0,
		49 ScP38797,
		50 Si019081m,
		51 Si035555m,
		52 Sm141804,
		53 Sm25080170,
		54 SmSc116,
		55 'SpQ09189.',
		56 SspP37979,
		57 Te2J82,
		58 'UmQ4PIE3.',
		59 VcD8THL8,
		60 VcD8TUT2,
		61 VcD8TXC0,
		62 VcD8U5M4,
		63 VcD8U9G1,
		64 VcD8U9G3,
		65 VcD8UI13,
		66 Vv01008770,
		67 VvD7SJQ3,
		68 VvD7STF3,
		69 Zm2g0321401,
		70 ZmB6U2F2
		;
tree TREE1 = [&R] ((41[&length_range={0.5979468172324112,6.551396668663316},height_95%_HPD={0.0,1.7763568394002505E-15},rate_95%_HPD={0.6669620266960661,2.0469162149051527},length_95%_HPD={1.1194428360673228,3.165822231036366},rate=1.2949546281249738,length=2.1354988612414636,rate_median=1.2396386521078349,length_median=2.0753577915529924,height_median=8.881784197001252E-16,rate_range={0.37214106…
End;
