# Supplementary material for: "PP2C7s", Genes Most Highly Elaborated in Photosynthetic Organisms, Reveal the Bacterial Origin and Stepwise Evolution of PPM/PP2C Protein Phosphatases
Source: PLoS One. 2015 Aug 4;10(8):e0132863. doi: 10.1371/journal.pone.0132863 (PMC4524716; doi:10.1371/journal.pone.0132863)
Supplement: S3 File — This file contains the original output phylogenetic trees for the various manuscript figures, inferred by the procedures described in Materials and Methods. (ZIP) [file pone.0132863.s003.zip › S3 File_Original Phylogenetic Tree Output Files/Fig3 Tree_MrBayes.tre]

#NEXUS
[ID: 1238124351]
begin taxa;
	dimensions ntax=70;
	taxlabels
		Cr1g036200
		VcD8U5M4
		Cr6g256300
		Cr3g158050
		Cr1g009700
		VcD8TUT2
		VcD8THL8
		VcD8TXC0
		VcD8U9G1
		CvE1ZHW0
		Cv135009
		CvE1Z4W0
		OtQ01BE9
		OtQ01BZ3
		OtQ01GJ0
		Cr7g334750
		Cr1g010250
		VcD8UI13
		Ppa11G2700
		Ppa18043201
		Ppa26G0316
		Sm141804
		Sm25080170
		SmSc116
		VvD7SJQ3
		Os1g070901
		At2g301701
		ZmB6U2F2
		VvD7STF3
		At4g335001
		Os3g092201
		Bd3g255921
		Si035555m
		Me17960498
		Gm11G65900
		MgH00184.1
		Cs057660.1
		Pt9G021300
		MgJ01692.1
		Cp14.253
		Vv01008770
		RcB9SG89
		Os2g422501
		Zm2g0321401
		Si019081m
		Bd1g363301
		Os2g422701
		SpQ09189.
		LbB0CSE3.
		UmQ4PIE3.
		FgXP_385787
		BsP40399
		SspP37979
		Pa3ES2
		Bs3W40
		Mt3ZT9
		Ppa11G7910
		At4g165801
		Cr6g257850
		VcD8U9G3
		AnA2R8U5
		ScP38797
		Mtu1TXO
		Sa2PK0
		Ms2JFR
		Te2J82
		Hs1A6Q
		Hs2P8E
		Ag2I0O
		Hs2IQ1
		;
end;
begin trees;
	translate
		1	Cr1g036200,
		2	VcD8U5M4,
		3	Cr6g256300,
		4	Cr3g158050,
		5	Cr1g009700,
		6	VcD8TUT2,
		7	VcD8THL8,
		8	VcD8TXC0,
		9	VcD8U9G1,
		10	CvE1ZHW0,
		11	Cv135009,
		12	CvE1Z4W0,
		13	OtQ01BE9,
		14	OtQ01BZ3,
		15	OtQ01GJ0,
		16	Cr7g334750,
		17	Cr1g010250,
		18	VcD8UI13,
		19	Ppa11G2700,
		20	Ppa18043201,
		21	Ppa26G0316,
		22	Sm141804,
		23	Sm25080170,
		24	SmSc116,
		25	VvD7SJQ3,
		26	Os1g070901,
		27	At2g301701,
		28	ZmB6U2F2,
		29	VvD7STF3,
		30	At4g335001,
		31	Os3g092201,
		32	Bd3g255921,
		33	Si035555m,
		34	Me17960498,
		35	Gm11G65900,
		36	MgH00184.1,
		37	Cs057660.1,
		38	Pt9G021300,
		39	MgJ01692.1,
		40	Cp14.253,
		41	Vv01008770,
		42	RcB9SG89,
		43	Os2g422501,
		44	Zm2g0321401,
		45	Si019081m,
		46	Bd1g363301,
		47	Os2g422701,
		48	SpQ09189.,
		49	LbB0CSE3.,
		50	UmQ4PIE3.,
		51	FgXP_385787,
		52	BsP40399,
		53	SspP37979,
		54	Pa3ES2,
		55	Bs3W40,
		56	Mt3ZT9,
		57	Ppa11G7910,
		58	At4g165801,
		59	Cr6g257850,
		60	VcD8U9G3,
		61	AnA2R8U5,
		62	ScP38797,
		63	Mtu1TXO,
		64	Sa2PK0,
		65	Ms2JFR,
		66	Te2J82,
		67	Hs1A6Q,
		68	Hs2P8E,
		69	Ag2I0O,
		70	Hs2IQ1
		;
tree con_50_majrule = [&U] (1[&prob=1.00000000e+00,prob_stddev=0.00000000e+00,prob_range={1.00000000e+00,1.00000000e+00},prob(percent)="100",prob+-sd="100+-0"]:1.247393474477224e-01[&length_mean=1.26624046e-01,length_median=1.24739347e-01,length_95%HPD={6.61347623e-02,1.88646129e-01}],2[&prob=1.00000000e+00,prob_stddev=0.00000000e+00,prob_range={1.00000000e+00,1.00000000e+00},prob(percent)="100",…
end;
