# Supplementary material for: "PP2C7s", Genes Most Highly Elaborated in Photosynthetic Organisms, Reveal the Bacterial Origin and Stepwise Evolution of PPM/PP2C Protein Phosphatases
Source: PLoS One. 2015 Aug 4;10(8):e0132863. doi: 10.1371/journal.pone.0132863 (PMC4524716; doi:10.1371/journal.pone.0132863)
Supplement: S3 File — This file contains the original output phylogenetic trees for the various manuscript figures, inferred by the procedures described in Materials and Methods. (ZIP) [file pone.0132863.s003.zip › S3 File_Original Phylogenetic Tree Output Files/Fig3 Tree_PhyloBayes_MPI.tre]

(Ag2I0O:0.63924,(Hs2P8E:0.108008,Hs1A6Q:0.082511)1:0.78782,(Hs2IQ1:0.750825,((Te2J82:0.571196,((Sa2PK0:1.36342,Mtu1TXO:0.716785)0.64:0.21463,Ms2JFR:1.114)0.97:0.407277)0.99:0.683674,(((SspP37979:1.33653,Pa3ES2:2.53995,BsP40399:1.06039)1:1.94292,(Mt3ZT9:1.63525,Bs3W40:1.55011)0.64:0.527987)1:1.20737,(ScP38797:0.904472,((SpQ09189.:1.25071,((UmQ4PIE3.:0.742397,LbB0CSE3.:0.594256)0.98:0.299926,(((OtQ01BE9:0.659328,(VcD8U5M4:0.117871,Cr1g036200:0.185232)1:0.47323)1:0.684062,((CvE1ZHW0:0.455529,(VcD8THL8:0.136424,Cr6g256300:0.098967)1:0.471047)0.89:0.134666,(((SmSc116:0.480242,Ppa26G0316:0.613203)0.64:0.126807,((VvD7STF3:0.213713,(Os3g092201:0.109843,(ZmB6U2F2:0.116451,Bd3g255921:0.102878)0.99:0.073732)1:0.194508)0.83:0.122263,At4g335001:0.435966)1:0.407562)1:0.368157,((((Vv01008770:0.536156,(MgJ01692.1:0.492378,((RcB9SG89:0.376004,Pt9G021300:0.721074)0.83:0.115684,Cs057660.1:0.563722)0.96:0.107921)0.95:0.096918)0.99:0.196771,Cp14.253:0.49964)0.93:0.151583,(Si019081m:0.363184,(Os2g422701:0.400084,Os2g422501:0.383075,(Zm2g032140:0.356753,Bd1g363301:0.407343)0.86:0.081988)0.99:0.148866)1:0.471143)1:0.264993,((Sm141804:0.173718,Ppa11G7910:0.219171)1:0.144673,(Si035555m:0.196664,Me17960498:0.027457,(MgH00184.1:0.32696,Gm11G65900:0.179786)0.98:0.060621,At4g165801:0.10937)0.99:0.097579)1:0.228383)0.99:0.162882)0.77:0.083498)0.92:0.121097)0.71:0.100045,((OtQ01GJ0:0.738387,(Cv135009:0.431067,(VcD8UI13:0.119998,Cr6g257850:0.230073)1:0.323575)1:0.34144)0.63:0.13776,(((CvE1Z4W0:0.786713,(VcD8TXC0:0.160561,Cr7g334750:0.116366)1:0.631538)0.66:0.142751,(VcD8TUT2:0.059144,Cr3g158050:0.044895)1:0.668172,((VcD8U9G3:0.141841,VcD8U9G1:0.19409)1:0.210914,(Cr1g010250:0.120901,Cr1g009700:0.106644)0.99:0.132042)1:0.343152)0.99:0.181907,(OtQ01BZ3:0.774951,((Sm25080170:0.348662,(Ppa1804320:0.108636,Ppa11G2700:0.183761)0.99:0.156446)0.97:0.102418,(Os1g070901:0.302642,(VvD7SJQ3:0.134202,At2g301701:0.261577)0.59:0.061698)1:0.19481)1:0.325066)0.65:0.104997)0.74:0.093887)0.84:0.099784)0.98:0.366364)0.92:0.214163)0.65:0.130595,(FgXP_38578:0.373023,AnA2R8U5:0.470076)1:0.48864)0.83:0.253946)0.99:0.746172)0.99:0.58338)1:1.14202)1:0.588466);
