# Supplementary material for: "PP2C7s", Genes Most Highly Elaborated in Photosynthetic Organisms, Reveal the Bacterial Origin and Stepwise Evolution of PPM/PP2C Protein Phosphatases
Source: PLoS One. 2015 Aug 4;10(8):e0132863. doi: 10.1371/journal.pone.0132863 (PMC4524716; doi:10.1371/journal.pone.0132863)
Supplement: S3 File — This file contains the original output phylogenetic trees for the various manuscript figures, inferred by the procedures described in Materials and Methods. (ZIP) [file pone.0132863.s003.zip › S3 File_Original Phylogenetic Tree Output Files/Fig3 Tree_RAxML.txt]

((((((Te2J82:0.54721044168588450773,(Ms2JFR:1.14638439321254792524,(Sa2PK0:1.44699278434974698548,Mtu1TXO:0.69254640621891272456)28:0.17992975164287933199)56:0.41852771941731314875)81:0.75730782348088943046,(Hs2IQ1:0.75737682086913826751,((Hs1A6Q:0.07458793799419528858,Hs2P8E:0.10440745236131082629)100:0.79531020170903121702,Ag2I0O:0.64641319029227028992)97:0.59052523709257942475)100:1.21574163280364677675)97:0.58591829398736905432,((BsP40399:1.11910135232750906908,(Pa3ES2:3.03890201077361776782,SspP37979:1.43054924848688647110)40:0.27745851698431767129)100:2.41026785911048646582,(Bs3W40:1.85223552377678446490,Mt3ZT9:1.77920352218662047861)58:0.42707771995810350774)91:1.33802046480573122444)84:0.77211150201344458388,ScP38797:0.91450621531333475822)42:0.22003816722788410720,(AnA2R8U5:0.46056767504275825109,FgXP_38578:0.36503846045673005172)99:0.48284784491655907690)34:0.08279178952478193076,((UmQ4PIE3.:0.73619157066605056539,LbB0CSE3.:0.58371528154785101705)66:0.28637594774015395771,(((OtQ01GJ0:0.74630244218454189209,(Cv135009:0.43844866384034086870,(VcD8UI13:0.11560677432757564265,Cr6g257850:0.22285755550666419555)99:0.29464218497473076974)98:0.32133365558947762919)29:0.12267799498404309555,(((VcD8TUT2:0.04841607852207462787,Cr3g158050:0.04436388989382361592)100:0.66876513384317348709,(((Cr1g009700:0.10418203505507166173,Cr1g010250:0.11276746987873653705)95:0.12060657529603299731,(VcD8U9G1:0.18740986367750897545,VcD8U9G3:0.13154224270396314145)100:0.20506243931036771677)100:0.31754119478549502897,((VcD8TXC0:0.14551153150748241671,Cr7g334750:0.11623008830923402257)100:0.59043576595263169704,CvE1Z4W0:0.77186111471357454761)48:0.12339918316600211046)36:0.10033591731737286079)67:0.15639040096521572565,(OtQ01BZ3:0.74327856309590201178,((Os1g070901:0.28371579808623337282,(At2g301701:0.26280838532370248695,VvD7SJQ3:0.13108890805652248512)63:0.05457173760297504700)95:0.19860883878001009406,((Ppa11G2700:0.17724787898037649980,Ppa1804320:0.10043683354732141355)92:0.14233209385205763953,Sm25080170:0.34929291944235962841)75:0.08015726564378035379)98:0.29325537554360137094)24:0.09469249792376240038)27:0.08493077632297243995)29:0.08306258300888533230,((((((Si019081m:0.34961633774323208623,(Os2g422701:0.39680276384855145411,((Zm2g032140:0.34762225712268657318,Bd1g363301:0.39986703847396426470)56:0.07738229375959423950,Os2g422501:0.38363401651445139251)17:0.03753397241464506012)64:0.12955300979984590848)99:0.46677163983930447522,(Cp14.253:0.50553986409318074635,(Vv01008770:0.54835717348546353378,(MgJ01692.1:0.49484763134234349691,((Pt9G021300:0.73093041227478727784,RcB9SG89:0.37344424716932772546)58:0.10417355961891933136,Cs057660.1:0.56393797383257404654)70:0.08999370953845228782)64:0.08227932199164197935)83:0.18842338924630525065)67:0.13780563082120267371)89:0.25742890529892437090,((Sm141804:0.17015241940428113554,Ppa11G7910:0.21235441434408686145)94:0.13792874754579162455,(Si035555m:0.18910263594604889703,((MgH00184.1:0.32140995942625305570,Gm11G65900:0.17414082095178667897)57:0.05939819040040820314,(At4g165801:0.10853784455621232063,Me17960498:0.02602440293464431884)28:0.01186469011462026532)28:0.02428233250825748493)69:0.07928441673123956535)99:0.21051951626831932884)69:0.14671818465234329198,((At4g335001:0.41955374658418514988,((Os3g092201:0.10543368217109842788,(Bd3g255921:0.09789772342345368084,ZmB6U2F2:0.11017783784020343529)91:0.06586503630139062260)98:0.19194060710660065805,VvD7STF3:0.21320114344526538974)82:0.10783691604739152614)100:0.40904828858350067433,(Ppa26G0316:0.60505534795322146735,SmSc116:0.47916559332700575657)52:0.10944710186326211954)100:0.35395489841388194652)38:0.07583632249524062396,(CvE1ZHW0:0.43542078378273002537,(Cr6g256300:0.09247375040365986287,VcD8THL8:0.13072167406038434634)100:0.45811002139590212279)60:0.11627007144182038845)48:0.09856277437362442884,(OtQ01BE9:0.65278325375820023257,(Cr1g036200:0.17578778269722331040,VcD8U5M4:0.10938156722541715615)100:0.44755557968028647498)99:0.68299074808528492664)32:0.08223485559505766540)66:0.39858067636218924568)34:0.20976396381216913523,SpQ09189.:1.32279821189130619707);
