# Supplementary material for: "PP2C7s", Genes Most Highly Elaborated in Photosynthetic Organisms, Reveal the Bacterial Origin and Stepwise Evolution of PPM/PP2C Protein Phosphatases
Source: PLoS One. 2015 Aug 4;10(8):e0132863. doi: 10.1371/journal.pone.0132863 (PMC4524716; doi:10.1371/journal.pone.0132863)
Supplement: S3 File — This file contains the original output phylogenetic trees for the various manuscript figures, inferred by the procedures described in Materials and Methods. (ZIP) [file pone.0132863.s003.zip › S3 File_Original Phylogenetic Tree Output Files/Fig4 Tree_RAxML.txt]

((tr_I3Y5Y6:0.36889586202245255864,tr_D3RNM5:0.22064950155676135712)82:0.14671480858779370471,((tr_F1VW62:0.71295499915421778336,tr_G3IWX1:0.46879348773055101729)58:0.18548554783070872465,((((tr_H8FVH2:0.60625080315589530144,tr_J6UD72:0.55690221481606871912)74:0.19638247060063593330,(tr_I9WPJ2:0.53311004118317284473,(tr_B0UCZ8:0.25306711137005993839,((((LbB0E226:0.77557390658564329122,(((Ps131054:0.65447348242306990773,(Bn133658:1.06065354814422829755,(MbA9UVZ4:1.06952526842139450380,((Cr1g036200:0.15369387583771632055,VcD8U5M4:0.06654313131272100723)100:0.48033565571604114330,(OtQ01BE9:0.00000093905322139818,OtQ01BE9.2:0.00000093905322139818)100:0.42367003898359151259)70:0.13861140210055949984)66:0.19208630447880228886)6:0.06899999608306471577)0:0.04468168600653876082,((((((ChQ5CGW9:0.99979845207744810764,NgD2V3D8:0.80868257082803118863)4:0.09937144840253137046,((Ps136659:0.02219766159184009130,Pc114526:0.00963042018664432738)100:0.72493834379076460550,NgD2VI18:0.50303945948159256574)25:0.13224981697517573798)0:0.06872672391523999835,(LmQ4Q9N3:0.12690190417561053593,(TbQ57Z96:0.08596222854687110559,TcQ4DGU4:0.11131715068561218174)56:0.10776079601711856248)100:0.47042535757326692236)0:0.01740827721822661364,((LbB0CSE3:0.49933609427038844197,UmQ4PIE3:0.57543922124717727939)46:0.19540268454797804498,(((Bn72159:1.17198970335729901748,(NgD2VM13:0.69078443309250636695,(ScP38797:0.71817047572265035882,(AnA2R8U5:0.35281415397068560669,FgXP_38578:0.29693718388877893277)100:0.32489075566331820921)37:0.21683957784439181204)10:0.10745319668839069249)1:0.01627011201559640588,(SpQ09189:0.81920245183324014171,TaB3RSN4:0.72216954555342127708)53:0.18086404193561880782)1:0.05636070424638461168,((TpB8BUE5:0.76392908921877511474,NgD2VGQ6:0.66040823776084034424)16:0.24355763814811581813,(TaB3S663:0.40148310249920948767,(NvA7SF16:0.21661943071544281780,(((CiF6WRK0:0.19597783477481739434,(DrB0S510:0.02039312898168157279,((XlQ6GR25:0.04035353305759001308,GgE1BQP0:0.01042416603897981624)25:0.00855262839193342804,(MdF6QCG5:0.00582354251858546029,((BtE1BEW5:0.00000093905322139818,OcXP_00271:0.00586629366009190113)57:0.00582283261422241426,RnD4A520:0.00586190476867748562)12:0.00000093905322139818)62:0.00622808792033313716)37:0.01491700691305093349)64:0.06805352136166377408)73:0.10537114917219847499,(((DeB3NBB9:0.00320741920739687396,DmQ9W0E2:0.00907272232184798931)100:0.14849577574390490642,(DmQ9W3R1:0.25788057893430160750,DmQ9VAH4:0.67029078280719456284)53:0.11342321911849803651)68:0.15405934142319921420,IsB7Q5I3:0.18127440054501828270)58:0.08445532784486690925)63:0.05691182693974364964,BfC3XVP8:0.17960197307275971301)95:0.15755186638309021108)83:0.22787683913125159063)74:0.17087347215556814017)0:0.05593738096461530612)0:0.10559653964968167272)0:0.11478583752359643178)0:0.07185531357663252350,(DdQ54VY2:0.41347621447645832582,ChQ5CLN7:0.68068860479640980188)19:0.11527851516295260781)0:0.06313930497323154423,(((Bn67247:0.61086340616959899918,Bn90739:0.57441909657335499251)38:0.16876310667852975622,(DdQ54JD8:1.13563352360421387921,Bn128656:0.48579949289693491465)5:0.16425389411726512567)1:0.22010010116204273278,((((((SmSc117:0.04455214276258072370,SmSc116:0.01087115319087527711)100:0.85238764120111765177,(Acastell_1:0.31015825479313785529,(PtA0C6Z0:0.33834136518068635979,((PtA0CTS5:0.46478625205594470415,TtQ23WR9:0.30927480500952042597)55:0.18050214348806786768,TtQ22BA7:0.33380610731558302273)44:0.07784158944248630030)92:0.47316068825292845190)15:0.08100053304331941706)8:0.00736208627276036063,((((TvA2E6S6:0.67528506088110384908,TvA2FNQ8:0.96283176628975630784)46:0.28398550561811658488,(Ppa1804503:0.54821211708979300514,((((Bd1g716902:0.01055722068478558671,Bd1g716901:0.00000093905322139818)94:0.06285214132079280924,(Os3g092201:0.05649616798257470901,((Zm2g004377:0.01920651896137801420,(Sb1g443401:0.00000093905322139818,Sb1g443402:0.00000093905322139818)100:0.07873666425557107607)83:0.02774727633006105615,(Si18195402:0.00000093905322139818,Si18195403:0.09144258038803690369)98:0.02499167554699016983)74:0.01127495523227736024)92:0.03394632122081254338)67:0.02617051118507796731,(Bd3g255901:0.11954535618687799070,(Os10g22460:0.04533501508967109628,(Zm2g071087:0.09628944477170096883,Si18190082:0.10755694358156700496)93:0.04369385599878972126)69:0.01484023245924390513)91:0.04758835527630440876)94:0.13836857839218918986,(Ac18143651:0.20259260810794701979,((Ppe1765873:0.36029754879681152868,Vv17836481:0.20354892462523696550)21:0.01484504163327766968,((Mg17693846:0.48372157438798368823,(Cp16426364:0.27911543692727158739,((AlD7M8Q5:0.05778198375026859929,At4g335001:0.01792069674677776447)100:0.31324539977472620755,RcB9T5J5:0.19084208063019605928)11:0.02460954385207790238)25:0.03368951251486471815)26:0.02757716247287708006,(M2g0086701:0.17484222343770913777,Gm15g05780:0.08301444993219615764)100:0.15171415116260239531)25:0.02892672214269969774)19:0.02262701929655045949)33:0.07853193245669670697)96:0.30452143886346189072)58:0.11832949038935630659)5:0.06138669516028802398,((Bn22912:0.52304438785709517212,OtQ01GJ0:0.57477151220905520201)7:0.06986948448953433921,(VcD8THL8:0.11255326003390497824,Cr6g256300:0.04947611660583078191)100:0.38194661729122375560)3:0.00000093905322139818)3:0.09846290119615286329,CvE1ZHW0:0.35276650123125136149)0:0.05245447632311527053)0:0.04378478604052569306,((((Cr1g010250:0.06863002963832047498,Cr1g009700:0.10529501944705255134)66:0.06572552286202508476,(VcD8U9G1:0.10262316241441062081,VcD8U9G3:0.07390077945590618758)94:0.10098471752360710374)96:0.31159396016583673639,((CvE1Z4W0:0.60784703944203344328,(VcD8TUT2:0.04515796416038167505,Cr3g158050:0.03991380399410489332)100:0.41708880743896065146)19:0.05332303221647446967,(VcD8TXC0:0.15732440258876401185,Cr7g334750:0.11170159329250317626)100:0.42528732936343466298)17:0.08586536100758312973)9:0.13134237405822851708,((OtQ01BZ3:0.41983841437407881658,Bn86085:0.55836255378438415242)16:0.11343661634341800637,(((VcD8UI13:0.10832855156954139531,Cr6g257850:0.05293691303949971810)99:0.21786679949852963412,Cv23890:0.33360074605437761708)96:0.25184617023430289073,(((Sm108305:0.01222254224257663009,(Sm15068:0.02271360007129640673,Sm85661:0.00000093905322139818)63:0.00000093905322139818)100:0.31056650395033996714,(Ac18144731:0.16279353696020060216,(Cs151870.1:0.09495542548771174207,(Vv17832796:0.09095029131852565285,(((Cp16412748:0.09817110828658427713,((RcB9RRI5:0.03015000628252945819,Ppe1766351:0.06920095881973949148)16:0.00648980102533655047,(((((((Si18177972:0.00000093905322139818,Si18177973:0.04871836576336459335)98:0.02197041235680561796,((Zm2g003097:0.00000093905322139818,Zm2g003096:0.00000093905322139818)70:0.01410623603070129857,Sb3g050301:0.00391042315609017432)54:0.00612649022287014428)77:0.04363363454508525224,Bd2g039701:0.05847844061696026718)67:0.02714972119256658933,Os1g070901:0.02038088955112847198)95:0.14189867227224536861,Mg17684753:0.10629245902090642129)61:0.04381774672121580699,((At2g301702:0.00000093905322139818,At2g301701:0.00000093905322139818)63:0.00000093905322139818,AlD7LBK9:0.01216843228160542634)100:0.29016683721670866181)22:0.04587561536219651737,(Mt3g033950:0.06129483845946587239,Gm18g06480:0.05380656628258490698)74:0.02549733973357265829)8:0.01559496793363856874)13:0.00599980778364083388)2:0.00000093905322139818,(Pt01s28930:0.00000093905322139818,(Pt01s28931:0.00000093905322139818,(Pt01s28933:0.00000093905322139818,Pt01s28932:0.00630457373488370158)38:0.01535706668941177848)96:0.02440161692570377502)100:0.08152232273032858356)13:0.00739656486594961714,Me17963294:0.06876600631783573447)14:0.01008755051129042908)7:0.00582703867481982034)23:0.04134197590353134305)82:0.17092597881710189234)58:0.12964913383846676798,(Ppa1804475:0.18103725089433708728,Ppa1804320:0.08596065602437169550)85:0.09528744667311767058)96:0.33716128020169155999)12:0.06891437105454582823)4:0.05974711952606753113)3:0.10452967083667587256)0:0.00000093905322139818,((LmQ4Q3D3:0.27600466371389392739,(TbQ585I2:0.08490842354126088010,TcQ4CSE9:0.05903388350321150252)88:0.22988769720912832772)100:0.68722497405567262163,Cm177C:0.50467578395396595070)12:0.19112767209523043310)0:0.02380428130348010915,(((Sm141804:0.12767662453666822620,(Ppa1807164:0.08885136116715930399,Ppa1807163:0.00000093905322139818)100:0.14671799020300935190)94:0.10215692116232880093,((Cs342170.1:0.00000093905322139818,Cs342170.2:0.07691240354160726322)98:0.01497110697816609291,(At4g16580:0.06896210744386935265,((Ppe1765695:0.04155108580724511252,((Si18194951:0.00000093905322139818,(Zm2g134227:0.00594788274930239079,(ZmAC210013:0.02390789960906039915,Sb1g040301:0.00597718169841096169)63:0.00000093905322139818)90:0.01809724987343151389)100:0.06798012256069491110,(Bd1g045201:0.08641640471165597248,Os3g594701:0.05224775468205651585)56:0.01903021436588404197)99:0.08237474933880495342)23:0.01222163077419293961,((((Bd3g034801:0.14084955521608882867,(Ac18156149:0.00000093905322139818,Ac18156150:0.00989542401522512834)92:0.02273022481673234521)27:0.02538907017321515025,(Vv17828782:0.04754424903548436915,(((Me17975170:0.05356463391885277897,RcB9SGJ1:0.03834453518919196668)51:0.01957423344570351567,(Pt05s12720:0.04565478685559046235,(Pt07s12510:0.05119041552102000792,(Cp16409883:0.10602599284232495924,(Mg17695361:0.20850417768162624044,(AlD7MMD8:0.01348945830079722845,At5g667201:0.04172936257734730786)98:0.06281580681341678019)76:0.07423810616918241623)7:0.00576798124046700496)8:0.00667426976791542573)12:0.02872077108048780650)4:0.01530734122055981035,(Ppe1764051:0.06230189306130179405,((Gm02g06520:0.05003520840899106786,Gm16g25560:0.01236434896434307137)83:0.03648879192834105639,((M5g0196801:0.12457250801645432248,(Gm11g07030:0.02835996313294684296,Gm01g38350:0.03913150934360785232)98:0.04312072084603798400)75:0.04155198654044266193,Ac18157200:0.04024221723795095434)16:0.01052801372023481723)39:0.01906822992560854718)26:0.01303071615080955356)9:0.01598538774771804394)3:0.00000093905322139818)1:0.00608588800474678046,(Vv17822038:0.04276063994826419246,(Mg17672695:0.04411406740429871937,Mg17696437:0.08766115401200054447)44:0.02876232833550180362)12:0.00000093905322139818)0:0.01719461746227113341,((((Pt14s04230:0.03006129349205943768,Cs201270.1:0.12828694323965900148)28:0.02007124905213019880,Cp16424299:0.03092490957560122336)9:0.01778050180547197448,RcB9R7R1:0.01183065492374310058)1:0.00577921271292330778,((Me17978994:0.03548815706973306588,Me17960498:0.00580711789555119536)36:0.00582097762638401212,(Gm14g08290:0.00000093905322139818,Gm17g36760:0.00586378926369483799)97:0.04926193674931143157)2:0.00000093905322139818)0:0.00664453416933200904)2:0.02240152563829435686)3:0.00707614698095066288)20:0.02048395649471212651)69:0.09270106945901052109)90:0.14082508587309114367,(((Bd3g495401:0.18874883191572747188,((Bd3g495501:0.13835839177356318297,((Si18170914:0.15575957205273155415,(Zm2g159904:0.03267186727176041305,(ZmAC217887:0.04169823721640334574,Sb4g268601:0.11156691224726023037)63:0.03455495073908891601)84:0.05045695015765969127)98:0.16712125492207322019,(Si18171964:0.07387951852708972422,(Sb4g349701:0.11890988713287638234,Si18171718:0.00698385877070752809)96:0.05586497140434958097)100:0.15711393628389774824)68:0.05005756790232336606)52:0.05944997096954068166,(Si18173120:0.17503125239367214871,((Zm2g032140:0.01262083605157767775,(Zm2g473536:0.00000093905322139818,Zm2g412156:0.00000093905322139818)95:0.00630626358429965238)100:0.15042437039991274350,Si18172473:0.10294390247117518600)44:0.04771302223290867922)86:0.08811279183548213767)24:0.03654660958194635295)33:0.02288275602286308358,(((Bd3g461601:0.19332476907125692445,(Bd1g366901:0.10080702077515024673,Bd1g363301:0.16350239334269253688)99:0.13270247631335851946)32:0.02363047546289116785,Bd1g375001:0.21703809914670008085)70:0.12963038303960069952,(Os2g422501:0.20470996037882704943,Os2g422701:0.26789141006607763984)31:0.01706220001320200852)22:0.03434174997620447617)94:0.46691410428014712419,((Ac18157565:0.00609887126726206541,Ac18152410:0.00000093905322139818)100:0.24025670657603839797,(((Pt01s10840:0.34683854756071746950,(((Mg17686264:0.18309458900020011973,Mg17674642:0.04806477580800337657)43:0.03470222202257795124,(Mg17691290:0.09341716671901004188,Mg17696946:0.14523284393749302801)76:0.03642381819034154478)97:0.18093214628831219559,(Mg17688680:0.26302822758315008711,Mg17697018:0.17556865360844745028)63:0.06373015010418069115)80:0.11178920498596575661)23:0.10402602100989083445,(((Cs057820.1:0.42983584482512898761,((Cs057660.1:0.42531355996867142855,RcB9SG89:0.26469977791582038895)29:0.08693554094712674374,(Pt09s02640:0.36688675914465912475,((Pt01s39000:0.05812241906211102621,(Pt11s10370:0.05830514921582989618,((Pt234s0021:0.23046373399863126497,Pt17s05230:0.00000093905322139818)30:0.01022784981552399448,(Pt05s17490:0.01318208783414892386,Pt11s01820:0.01750342025157936715)100:0.09913197516287237943)18:0.01199413993980060281)32:0.02874144512587958195)18:0.00818599504465421582,Pt961s0020:0.06765182217867632408)96:0.19587073104331514939)72:0.11320259228588083755)33:0.06190459622216852587)18:0.04763679355973051560,(Vv17839257:0.24279562326150919138,Vv17821317:0.35737197046297314307)65:0.09599002013097313046)8:0.03387617491683690002,(Mg17672232:0.44115967217347190621,Cp16426083:0.35441560329456228695)14:0.05929841249364899841)6:0.04983604557187901879)1:0.03686490154699422622,((((Ppe1765182:0.13558739705296449229,Ppe1766557:0.11012363016027722218)68:0.02927310415143291947,Ppe1766256:0.14284051931063154739)71:0.03918637065317254892,Ppe1764901:0.04156766422305412101)94:0.26348532352091957875,(Cp16408762:0.50449402431289258608,(Ppe1765658:0.20452738415091276103,Ppe1764315:0.05833769073210214734)84:0.11943016034823678018)31:0.06358666141530953941)12:0.07465252581829087686)6:0.05931810377925575417)41:0.12641756509335019820)29:0.09463255478278781441)30:0.21673016656626212240)0:0.04738067683460013557)0:0.04787495166897402094)0:0.05574097175583742764)0:0.07242848437214220725,(TpB8C6M9:0.79770765970177892612,(TbQ386X6:0.21234572405044738197,(LmE9AD96:0.38563416929872756933,TcQ4D043:0.20013676766172228128)60:0.10736070763374724879)99:0.64741046195648899175)21:0.22096648863967485732)2:0.03771835273492842033)3:0.10128755596058897082,(FgXP_38061:0.36008621025364551116,AnXP_00138:0.35253844474894480143)100:0.75173393275330713248)11:0.17384525694117519690,ChQ5CI93:0.79633296930657804236)37:0.40840007440193237809,((Ps157634:0.05847883492938129452,Pc39300:0.08029667423273594007)100:0.86884500232950512277,(Ps131748:0.10288618201129527685,Pc110701:0.00000093905322139818)100:0.59838651325638159140)98:0.34634736901838286682)100:1.78461565941805111457)7:0.06292400302847024618)14:0.12092547709452666771)32:0.19861382180560166466,PfulC00003:0.78000465571449539848)24:0.18110301761060529357,(tr_G4E8A0:0.96234132038469222259,((((((tr_B8G855:0.09351176679798446634,tr_A9WE48:0.15512056385932154745)97:0.21152116547314778194,(((tr_A5UVM2:0.02848170075181234023,tr_A7NNS9:0.07918752879780134590)99:0.24558586552866487618,tr_A9B320:0.48293419816209726125)45:0.03463122901559066713,tr_E1IDF0:0.35491994400741477822)81:0.11315001842602132043)91:0.24035134104899852359,((tr_Q9KFE9:0.54000309624876252634,(tr_D3FRY8:0.25473797020028360327,(tr_Q5WJU9:0.54895545062855610752,tr_J8TMJ5:0.44188093215754403742)86:0.23461666168301997804)99:0.31464931488455544217)89:0.12955363481081483279,((tr_E6TVS6:0.31751591909804127711,tr_D6XY03:0.59848349143703061248)95:0.25579679711131686481,(tr_I8UKS6:0.68517426205226195091,(((((tr_D5D9Z1:0.00000093905322139818,tr_G2RMN0:0.00000093905322139818)32:0.00000093905322139818,tr_D5DWU2:0.00000093905322139818)100:0.32315592378438479093,((tr_H7F756:0.00987804277654249184,tr_M3GUJ2:0.00792791754260088570)99:0.21874706074220637286,(tr_D7V0Q0:0.33486330755780457924,((tr_E3ZXK7:0.00000093905322139818,tr_E3ZNM6:0.00000093905322139818)99:0.03294108415387614341,((tr_G2ZDQ1:0.01266600616555041067,tr_E3ZEN9:0.00603621338836382061)86:0.01658765846428771409,(tr_A0AH14:0.00000093905322139818,(((((tr_F3RIN8:0.00000093905322139818,((tr_A1Y8I0:0.00000093905322139818,((tr_C8K100:0.00504268161887802460,tr_A1Y4K5:0.00767692257082474173)35:0.00050874873270804273,tr_A1Y4K8:0.00000093905322139818)36:0.00005101896183120288)5:0.00000093905322139818,tr_A1Y954:0.00000093905322139818)39:0.00040473420221761539)22:0.00000093905322139818,tr_E3YEG2:0.01823125485345303276)29:0.00601929310427899624,(tr_E3YNK1:0.01801565516693254959,(tr_D2P0E5:0.00000093905322139818,(tr_C6ZYL5:0.00000093905322139818,tr_J7N298:0.00548936449732075234)37:0.00050932685947226099)49:0.00602927678181153920)16:0.00000093905322139818)21:0.00598745027252827258,tr_H7CJM9:0.01206105152669757069)23:0.00000093905322139818,tr_Q92DC0:0.01801148416588059173)39:0.00599870484738620948)67:0.07700096857254021265)42:0.01447040529592706799)100:0.24264459778437341697)84:0.13071022136964341454)100:0.72577310012511486725)25:0.10472409316919434330,(((tr_M5P1Z4:0.05054293814861134104,((tr_O50233:0.00000093905322139818,tr_R9TPW2:0.00000093905322139818)100:0.04697184530870404662,tr_E5WAM8:0.01442155915713402327)95:0.09976785895629518286)94:0.14024828445591888681,(((((tr_A7Z1N1:0.00582338554382780520,tr_H8XF62:0.00000093905322139818)80:0.00000093905322139818,(tr_H2AD04:0.00572394001499947590,(tr_F4E2P0:0.00000093905322139818,tr_E1UM14:0.00607641528171644178)100:0.02977580853261321131)45:0.00596431305448075037)99:0.15429254500213218648,(((tr_N0DA07:0.00000093905322139818,sp_P17906:0.00000093905322139818)24:0.00000093905322139818,tr_G4P562:0.00000093905322139818)59:0.00566364585856260656,(tr_M4KN90:0.00000093905322139818,(tr_D5N4L0:0.00000093905322139818,((tr_L8PVW9:0.01150376243995729873,tr_G4NW61:0.00567347792518364119)40:0.00562285547063584319,tr_I0F0N0:0.01132601827016184448)12:0.00000093905322139818)49:0.00565396393016366627)24:0.00000093905322139818)80:0.04168427583216374743)45:0.05499786376764661394,tr_R0P1S7:0.06400384764200194032)84:0.13364387360568483198,((tr_M5R7I3:0.00568715505930981850,((tr_A8FA75:0.01146977758526330875,tr_B4AIJ5:0.00000093905322139818)58:0.00571837394807393762,tr_I4V9F9:0.00000093905322139818)27:0.00000093905322139818)52:0.01158435118743771260,tr_K2NJ31:0.00000093905322139818)100:0.21330133892169139687)87:0.08695299656900841445)100:0.37352524717799912013,((((tr_I4X3U7:0.03727165383757356787,(tr_E7RK79:0.00629536932434125035,tr_M3F524:0.00582546140002310545)99:0.06959053405958957883)99:0.21848295200265435700,(tr_M7N8I6:0.17943727708367787632,tr_S2XXG9:0.25134858244535379646)66:0.07981626263029401036)40:0.10446409109371547486,tr_F9DTQ2:0.24559035056899203298)100:0.44061416364193717321,((tr_F7YZP2:0.01332002233437050952,tr_G2TIM8:0.03124910396269034787)100:0.38679999974189233081,(tr_A6CTJ0:0.24359261141632587711,(tr_I3E3R2:0.15457293277205633175,((tr_R9CG74:0.36767780365880770033,tr_Q2B4Z7:0.10136093662510076152)62:0.07498764074502628496,tr_E5WSC6:0.08164767042074090597)82:0.12892140108409444466)86:0.13127941154873568053)63:0.08733190748124791680)52:0.11500439605673710985)35:0.08265336717795650212)14:0.01390481870365616220)65:0.20336067133748200741,((tr_Q8CXL5:0.44956167684114917149,tr_K0IZW2:0.29477553450042881522)57:0.09809103125362007847,(tr_N4WPJ6:0.20518006985461734182,(tr_L5NDT3:0.15650853789628851875,(tr_K2H5Y2:0.39771384308353369130,tr_I0JI08:0.15755802080207850779)30:0.03816800326002114246)68:0.24183422063770854127)25:0.06069611667767651347)100:0.62345006730024055130)39:0.09370416972243955644)44:0.09323782409114274305)58:0.12357043200378671488)99:0.73303582045005910572)32:0.17559194350215540092,((tr_I7A5R9:1.28738722719900122726,(tr_C7NPT9:0.48720200005068825533,tr_B4D7J1:0.56351376511694828420)100:0.55525761779088578241)16:0.12088129604679846707,(tr_L8D4R8:1.32096118949789098629,(tr_R4KAH0:1.16916611516469326482,(tr_B6BA54:0.50805086074516303540,tr_Q1GKE5:0.47510035543091011512)99:0.60233267981766369648)40:0.10718208335841790391)55:0.29139048193939204312)18:0.15359198913059490810)28:0.11339273175803483984,(tr_H8GL06:0.45876527262198701917,((((tr_H6R087:0.25681335967310631174,tr_Q5YUT0:0.13077677015418096018)100:0.35454443598320045661,(tr_I0RG25:0.13992745693953789754,(((tr_L7VHN1:0.00584696382866324495,tr_B2HK93:0.00000093905322139818)100:0.18385531209794095386,(((tr_L8KFC2:0.01224247659127406830,(tr_I2A7T2:0.00000093905322139818,((tr_H8J0T7:0.00000093905322139818,tr_H8JCY2:0.00642633505006813717)67:0.00000093905322139818,tr_J9W678:0.01279046748870569551)39:0.00638896037842245652)62:0.01209053448948223426)67:0.03024256420140155124,(tr_J4JVH0:0.02815497061269974996,(tr_A0Q9X7:0.00901777508458019919,(tr_F7P588:0.00721771465782025841,tr_L7DM46:0.00000093905322139818)100:0.06886268776694155769)99:0.09095447266220724192)71:0.04739692890466079556)35:0.02987210567926685059,tr_D5P8X4:0.07327557246294094662)95:0.12977003294079803020)83:0.07290471652672587954,(tr_L0J792:0.23594795160631079622,(tr_H1JWT9:0.06247891245959059925,tr_G8RK43:0.10457426105566497432)99:0.12350912913272789340)84:0.10513561929486042734)65:0.07888328546141182285)91:0.19234556054700494010)91:0.19197700223736602343,tr_D3EZ93:0.94246526545462683266)56:0.13074806464346608315,tr_B9X9T8:0.74112474101730763110)39:0.11853581067116727987)96:0.42181988687224836188)33:0.07509921268236706415,(((tr_H6LI04:0.82159075305702122805,tr_K6HDH7:0.54037615603930111430)73:0.22265616633927517998,((((tr_A4SSK3:0.02891687677316314223,(tr_K1K2E9:0.03693722884470864581,(tr_A0KFC7:0.00000093905322139818,tr_R4VP51:0.00581667559906671062)100:0.02361478533847603464)100:0.10039020509113917579)100:0.59886604281725164256,tr_A6DPS1:1.68739343085174886561)49:0.20846466535393859409,(tr_H6L0Y5:0.01702058753036534214,(tr_J1I0N9:0.00000093905322139818,tr_J1I4E0:0.00000093905322139818)91:0.01505767696500006671)100:1.16343458746897665534)16:0.13656523885115434691,(tr_K9X120:0.63576428093909043149,(tr_Q7NZP1:0.85463654101825281550,(tr_F9TT07:0.42908413959810171034,(tr_N9VB72:0.54949301690260710096,((((tr_M5NEB1:0.00062391251529912229,tr_D2YD04:0.00000093905322139818)61:0.01721704541440867431,tr_G0SMQ8:0.00000093905322139818)94:0.07875515527561618989,tr_D0IHR6:0.10499427431287659818)98:0.23651382174686907955,((tr_E8VY64:0.00671854594917481278,tr_Q7MET7:0.00504238870257812510)100:0.46301328129628727126,(tr_C9NVB5:0.32581117879998527931,(tr_F9TCS7:0.35393660965383716421,(tr_E8LV53:0.08028930222166751063,tr_C9QGH2:0.08065779937381936660)98:0.22558875081741069923)72:0.09916120672051051410)98:0.27033641320330886737)66:0.19226012191255389960)40:0.10055505239565452891)89:0.26159895019745832423)88:0.29268330321515451109)88:0.33802180701458345302)19:0.11167025309374302433)38:0.21384559428971047779)29:0.09814290812376871842,(tr_A0Z4Y0:0.82694554446293189187,tr_N6WVC4:0.68670803519253198477)18:0.05692287201815785652)56:0.28957354332424412036)41:0.42909383317458488216)16:0.07583850222709399846)95:0.45049468268893722023)99:0.39573408372075857820,tr_G2E0H4:0.22379977646944704262);
