# Supplementary material for: "PP2C7s", Genes Most Highly Elaborated in Photosynthetic Organisms, Reveal the Bacterial Origin and Stepwise Evolution of PPM/PP2C Protein Phosphatases
Source: PLoS One. 2015 Aug 4;10(8):e0132863. doi: 10.1371/journal.pone.0132863 (PMC4524716; doi:10.1371/journal.pone.0132863)
Supplement: S3 File — This file contains the original output phylogenetic trees for the various manuscript figures, inferred by the procedures described in Materials and Methods. (ZIP) [file pone.0132863.s003.zip › S3 File_Original Phylogenetic Tree Output Files/S5 Fig Tree_MrBayes.tre]

#NEXUS
[ID: 1280899881]
begin taxa;
	dimensions ntax=387;
	taxlabels
		tr_A9GSF9
		tr_A6FYN9
		tr_A9GWA1
		tr_E3FWN8
		tr_L7U8R0
		tr_A0Z4Y0
		tr_K9X120
		tr_A4SSK3
		tr_K1K2E9
		tr_R4VP51
		tr_A0KFC7
		tr_H6LI04
		tr_K6HDH7
		tr_F9TT07
		tr_N9VB72
		tr_D0IHR6
		tr_G0SMQ8
		tr_D2YD04
		tr_M5NEB1
		tr_C9NVB5
		tr_F9TCS7
		tr_C9QGH2
		tr_E8LV53
		tr_E8VY64
		tr_Q7MET7
		tr_B8G855
		tr_A9WE48
		tr_E1IDF0
		tr_A5UVM2
		tr_A7NNS9
		tr_A9B320
		tr_D3EZ93
		tr_H6R087
		tr_Q5YUT0
		tr_I0RG25
		tr_L0J792
		tr_G8RK43
		tr_H1JWT9
		tr_B2HK93
		tr_L7VHN1
		tr_L8KFC2
		tr_I2A7T2
		tr_H8J0T7
		tr_H8JCY2
		tr_J9W678
		tr_J4JVH0
		tr_A0Q9X7
		tr_D5P8X4
		tr_L7DM46
		tr_F7P588
		tr_B9X9T8
		tr_H8GL06
		tr_N6WVC4
		tr_Q7NZP1
		tr_H6L0Y5
		tr_J1I4E0
		tr_J1I0N9
		tr_B0UCZ8
		tr_I9WPJ2
		tr_H8FVH2
		tr_J6UD72
		PfulC00003
		tr_D3RNM5
		tr_G2E0H4
		tr_I3Y5Y6
		tr_F1VW62
		tr_G3IWX1
		tr_G4E8A0
		tr_I7A5R9
		tr_C7NPT9
		tr_B4D7J1
		tr_Q9KFE9
		tr_D3FRY8
		tr_J8TMJ5
		tr_Q5WJU9
		tr_I8UKS6
		tr_F9DTQ2
		tr_I4X3U7
		tr_E7RK79
		tr_M3F524
		tr_M7N8I6
		tr_S2XXG9
		tr_F7YZP2
		tr_G2TIM8
		tr_A6CTJ0
		tr_I3E3R2
		tr_E5WSC6
		tr_Q2B4Z7
		tr_R9CG74
		tr_M5P1Z4
		tr_O50233
		tr_R9TPW2
		tr_E5WAM8
		tr_M5R7I3
		tr_I4V9F9
		tr_B4AIJ5
		tr_A8FA75
		tr_K2NJ31
		tr_H8XF62
		tr_H2AD04
		tr_A7Z1N1
		tr_F4E2P0
		tr_E1UM14
		tr_N0DA07
		sp_P17906
		tr_G4P562
		tr_M4KN90
		tr_D5N4L0
		tr_G4NW61
		tr_I0F0N0
		tr_L8PVW9
		tr_R0P1S7
		tr_G2RMN0
		tr_D5D9Z1
		tr_D5DWU2
		tr_H7F756
		tr_M3GUJ2
		tr_D7V0Q0
		tr_E3ZNM6
		tr_E3ZXK7
		tr_E3ZEN9
		tr_G2ZDQ1
		tr_A0AH14
		tr_H7CJM9
		tr_A1Y4K5
		tr_F3RIN8
		tr_A1Y954
		tr_A1Y8I0
		tr_A1Y4K8
		tr_C8K100
		tr_C6ZYL5
		tr_D2P0E5
		tr_J7N298
		tr_Q92DC0
		tr_E3YNK1
		tr_E3YEG2
		tr_D6XY03
		tr_E6TVS6
		tr_Q8CXL5
		tr_K0IZW2
		tr_N4WPJ6
		tr_L5NDT3
		tr_I0JI08
		tr_K2H5Y2
		tr_R4KAH0
		tr_B6BA54
		tr_Q1GKE5
		tr_L8D4R8
		tr_A6DPS1
		BfC3XVP8
		BtE1BEW5
		RnD4A520
		OcXP_00271
		MdF6QCG5
		GgE1BQP0
		DrB0S510
		XlQ6GR25
		CiF6WRK0
		IsB7Q5I3
		NvA7SF16
		DeB3NBB9
		DmQ9W0E2
		DmQ9W3R1
		TaB3S663
		DmQ9VAH4
		Acastell_1
		Bn22912
		Cr6g256300
		VcD8THL8
		CvE1ZHW0
		Ac18156149
		Ac18156150
		Cp16424299
		Me17960498
		Vv17822038
		Vv17828782
		RcB9R7R1
		Pt14s04230
		Ppe1765695
		Cs342170.1
		Cs342170.2
		Me17978994
		Mg17672695
		Gm14g08290
		Gm17g36760
		Mg17696437
		Me17975170
		RcB9SGJ1
		Pt05s12720
		Pt07s12510
		Ac18157200
		Gm02g06520
		Gm16g25560
		At4g16580
		Ppe1764051
		Cp16409883
		Gm01g38350
		Gm11g07030
		M5g0196801
		Cs201270.1
		Bd1g045201
		Os3g594701
		Sb1g040301
		ZmAC210013
		Zm2g134227
		Si18194951
		Bd3g034801
		AlD7MMD8
		At5g667201
		Mg17695361
		Ac18152410
		Ac18157565
		Ppe1764315
		Ppe1765658
		Ppe1764901
		Ppe1766256
		Ppe1766557
		Ppe1765182
		Mg17674642
		Mg17691290
		Mg17696946
		Mg17686264
		Cs057660.1
		RcB9SG89
		Cp16408762
		Mg17672232
		Cp16426083
		Vv17839257
		Vv17821317
		Sm141804
		Pt01s39000
		Pt05s17490
		Pt11s01820
		Pt17s05230
		Pt11s10370
		Pt961s0020
		Pt234s0021
		Pt09s02640
		Mg17688680
		Ppa1807163
		Ppa1807164
		Cs057820.1
		Mg17697018
		Pt01s10840
		OtQ01BZ3
		OtQ01GJ0
		Cr6g257850
		VcD8UI13
		Ac18144731
		AlD7LBK9
		At2g301701
		At2g301702
		Gm18g06480
		Mt3g033950
		Me17963294
		RcB9RRI5
		Pt01s28930
		Pt01s28931
		Pt01s28932
		Pt01s28933
		Vv17832796
		Cp16412748
		Cs151870.1
		Ppe1766351
		Mg17684753
		Bd2g039701
		Os1g070901
		Sb3g050301
		Zm2g003096
		Zm2g003097
		Si18177972
		Si18177973
		Sm108305
		Sm85661
		Sm15068
		Ppa1804320
		Ppa1804475
		Cv23890
		DdQ54VY2
		PtA0C6Z0
		TtQ22BA7
		PtA0CTS5
		TtQ23WR9
		AlD7M8Q5
		At4g335001
		Bd1g716901
		Bd1g716902
		Bd3g255901
		Os3g092201
		Sb1g443401
		Sb1g443402
		Zm2g004377
		Si18195402
		Si18195403
		Os10g22460
		Zm2g071087
		Si18190082
		Vv17836481
		Gm15g05780
		M2g0086701
		RcB9T5J5
		Ppe1765873
		Cp16426364
		Ppa1804503
		TvA2E6S6
		Bn86085
		Cr3g158050
		VcD8TUT2
		Bd1g363301
		Bd1g366901
		Bd1g375001
		Bd3g461601
		Bd3g495401
		Bd3g495501
		Os2g422501
		Si18172473
		Zm2g032140
		Zm2g473536
		Zm2g412156
		Si18173120
		Sb4g349701
		Si18171718
		Si18171964
		Os2g422701
		Sb4g268601
		Zm2g159904
		ZmAC217887
		Si18170914
		Cr1g009700
		Cr1g010250
		VcD8U9G1
		VcD8U9G3
		LmQ4Q3D3
		TbQ585I2
		TcQ4CSE9
		Cm177C
		LmQ4Q9N3
		TbQ57Z96
		TcQ4DGU4
		CvE1Z4W0
		LbB0CSE3
		UmQ4PIE3
		SpQ09189
		NgD2VI18
		TaB3RSN4
		Pc114526
		Ps136659
		NgD2V3D8
		AnA2R8U5
		FgXP_38578
		ScP38797
		Cr7g334750
		VcD8TXC0
		NgD2VGQ6
		NgD2VM13
		Ps131054
		TpB8BUE5
		MbA9UVZ4
		Cr1g036200
		VcD8U5M4
		OtQ01BE9.2
		OtQ01BE9
		Bn128656
		Bn67247
		ChQ5CI93
		Bn90739
		DdQ54JD8
		ChQ5CLN7
		TvA2FNQ8
		AnXP_00138
		FgXP_38061
		LmE9AD96
		TbQ386X6
		TcQ4D043
		TpB8C6M9
		Ac18143651
		Mg17693846
		Bn133658
		LbB0E226
		ChQ5CGW9
		Bn72159
		SmSc116
		SmSc117
		Pc110701
		Ps131748
		Pc39300
		Ps157634
		;
end;
begin trees;
	translate
		1	tr_A9GSF9,
		2	tr_A6FYN9,
		3	tr_A9GWA1,
		4	tr_E3FWN8,
		5	tr_L7U8R0,
		6	tr_A0Z4Y0,
		7	tr_K9X120,
		8	tr_A4SSK3,
		9	tr_K1K2E9,
		10	tr_R4VP51,
		11	tr_A0KFC7,
		12	tr_H6LI04,
		13	tr_K6HDH7,
		14	tr_F9TT07,
		15	tr_N9VB72,
		16	tr_D0IHR6,
		17	tr_G0SMQ8,
		18	tr_D2YD04,
		19	tr_M5NEB1,
		20	tr_C9NVB5,
		21	tr_F9TCS7,
		22	tr_C9QGH2,
		23	tr_E8LV53,
		24	tr_E8VY64,
		25	tr_Q7MET7,
		26	tr_B8G855,
		27	tr_A9WE48,
		28	tr_E1IDF0,
		29	tr_A5UVM2,
		30	tr_A7NNS9,
		31	tr_A9B320,
		32	tr_D3EZ93,
		33	tr_H6R087,
		34	tr_Q5YUT0,
		35	tr_I0RG25,
		36	tr_L0J792,
		37	tr_G8RK43,
		38	tr_H1JWT9,
		39	tr_B2HK93,
		40	tr_L7VHN1,
		41	tr_L8KFC2,
		42	tr_I2A7T2,
		43	tr_H8J0T7,
		44	tr_H8JCY2,
		45	tr_J9W678,
		46	tr_J4JVH0,
		47	tr_A0Q9X7,
		48	tr_D5P8X4,
		49	tr_L7DM46,
		50	tr_F7P588,
		51	tr_B9X9T8,
		52	tr_H8GL06,
		53	tr_N6WVC4,
		54	tr_Q7NZP1,
		55	tr_H6L0Y5,
		56	tr_J1I4E0,
		57	tr_J1I0N9,
		58	tr_B0UCZ8,
		59	tr_I9WPJ2,
		60	tr_H8FVH2,
		61	tr_J6UD72,
		62	PfulC00003,
		63	tr_D3RNM5,
		64	tr_G2E0H4,
		65	tr_I3Y5Y6,
		66	tr_F1VW62,
		67	tr_G3IWX1,
		68	tr_G4E8A0,
		69	tr_I7A5R9,
		70	tr_C7NPT9,
		71	tr_B4D7J1,
		72	tr_Q9KFE9,
		73	tr_D3FRY8,
		74	tr_J8TMJ5,
		75	tr_Q5WJU9,
		76	tr_I8UKS6,
		77	tr_F9DTQ2,
		78	tr_I4X3U7,
		79	tr_E7RK79,
		80	tr_M3F524,
		81	tr_M7N8I6,
		82	tr_S2XXG9,
		83	tr_F7YZP2,
		84	tr_G2TIM8,
		85	tr_A6CTJ0,
		86	tr_I3E3R2,
		87	tr_E5WSC6,
		88	tr_Q2B4Z7,
		89	tr_R9CG74,
		90	tr_M5P1Z4,
		91	tr_O50233,
		92	tr_R9TPW2,
		93	tr_E5WAM8,
		94	tr_M5R7I3,
		95	tr_I4V9F9,
		96	tr_B4AIJ5,
		97	tr_A8FA75,
		98	tr_K2NJ31,
		99	tr_H8XF62,
		100	tr_H2AD04,
		101	tr_A7Z1N1,
		102	tr_F4E2P0,
		103	tr_E1UM14,
		104	tr_N0DA07,
		105	sp_P17906,
		106	tr_G4P562,
		107	tr_M4KN90,
		108	tr_D5N4L0,
		109	tr_G4NW61,
		110	tr_I0F0N0,
		111	tr_L8PVW9,
		112	tr_R0P1S7,
		113	tr_G2RMN0,
		114	tr_D5D9Z1,
		115	tr_D5DWU2,
		116	tr_H7F756,
		117	tr_M3GUJ2,
		118	tr_D7V0Q0,
		119	tr_E3ZNM6,
		120	tr_E3ZXK7,
		121	tr_E3ZEN9,
		122	tr_G2ZDQ1,
		123	tr_A0AH14,
		124	tr_H7CJM9,
		125	tr_A1Y4K5,
		126	tr_F3RIN8,
		127	tr_A1Y954,
		128	tr_A1Y8I0,
		129	tr_A1Y4K8,
		130	tr_C8K100,
		131	tr_C6ZYL5,
		132	tr_D2P0E5,
		133	tr_J7N298,
		134	tr_Q92DC0,
		135	tr_E3YNK1,
		136	tr_E3YEG2,
		137	tr_D6XY03,
		138	tr_E6TVS6,
		139	tr_Q8CXL5,
		140	tr_K0IZW2,
		141	tr_N4WPJ6,
		142	tr_L5NDT3,
		143	tr_I0JI08,
		144	tr_K2H5Y2,
		145	tr_R4KAH0,
		146	tr_B6BA54,
		147	tr_Q1GKE5,
		148	tr_L8D4R8,
		149	tr_A6DPS1,
		150	BfC3XVP8,
		151	BtE1BEW5,
		152	RnD4A520,
		153	OcXP_00271,
		154	MdF6QCG5,
		155	GgE1BQP0,
		156	DrB0S510,
		157	XlQ6GR25,
		158	CiF6WRK0,
		159	IsB7Q5I3,
		160	NvA7SF16,
		161	DeB3NBB9,
		162	DmQ9W0E2,
		163	DmQ9W3R1,
		164	TaB3S663,
		165	DmQ9VAH4,
		166	Acastell_1,
		167	Bn22912,
		168	Cr6g256300,
		169	VcD8THL8,
		170	CvE1ZHW0,
		171	Ac18156149,
		172	Ac18156150,
		173	Cp16424299,
		174	Me17960498,
		175	Vv17822038,
		176	Vv17828782,
		177	RcB9R7R1,
		178	Pt14s04230,
		179	Ppe1765695,
		180	Cs342170.1,
		181	Cs342170.2,
		182	Me17978994,
		183	Mg17672695,
		184	Gm14g08290,
		185	Gm17g36760,
		186	Mg17696437,
		187	Me17975170,
		188	RcB9SGJ1,
		189	Pt05s12720,
		190	Pt07s12510,
		191	Ac18157200,
		192	Gm02g06520,
		193	Gm16g25560,
		194	At4g16580,
		195	Ppe1764051,
		196	Cp16409883,
		197	Gm01g38350,
		198	Gm11g07030,
		199	M5g0196801,
		200	Cs201270.1,
		201	Bd1g045201,
		202	Os3g594701,
		203	Sb1g040301,
		204	ZmAC210013,
		205	Zm2g134227,
		206	Si18194951,
		207	Bd3g034801,
		208	AlD7MMD8,
		209	At5g667201,
		210	Mg17695361,
		211	Ac18152410,
		212	Ac18157565,
		213	Ppe1764315,
		214	Ppe1765658,
		215	Ppe1764901,
		216	Ppe1766256,
		217	Ppe1766557,
		218	Ppe1765182,
		219	Mg17674642,
		220	Mg17691290,
		221	Mg17696946,
		222	Mg17686264,
		223	Cs057660.1,
		224	RcB9SG89,
		225	Cp16408762,
		226	Mg17672232,
		227	Cp16426083,
		228	Vv17839257,
		229	Vv17821317,
		230	Sm141804,
		231	Pt01s39000,
		232	Pt05s17490,
		233	Pt11s01820,
		234	Pt17s05230,
		235	Pt11s10370,
		236	Pt961s0020,
		237	Pt234s0021,
		238	Pt09s02640,
		239	Mg17688680,
		240	Ppa1807163,
		241	Ppa1807164,
		242	Cs057820.1,
		243	Mg17697018,
		244	Pt01s10840,
		245	OtQ01BZ3,
		246	OtQ01GJ0,
		247	Cr6g257850,
		248	VcD8UI13,
		249	Ac18144731,
		250	AlD7LBK9,
		251	At2g301701,
		252	At2g301702,
		253	Gm18g06480,
		254	Mt3g033950,
		255	Me17963294,
		256	RcB9RRI5,
		257	Pt01s28930,
		258	Pt01s28931,
		259	Pt01s28932,
		260	Pt01s28933,
		261	Vv17832796,
		262	Cp16412748,
		263	Cs151870.1,
		264	Ppe1766351,
		265	Mg17684753,
		266	Bd2g039701,
		267	Os1g070901,
		268	Sb3g050301,
		269	Zm2g003096,
		270	Zm2g003097,
		271	Si18177972,
		272	Si18177973,
		273	Sm108305,
		274	Sm85661,
		275	Sm15068,
		276	Ppa1804320,
		277	Ppa1804475,
		278	Cv23890,
		279	DdQ54VY2,
		280	PtA0C6Z0,
		281	TtQ22BA7,
		282	PtA0CTS5,
		283	TtQ23WR9,
		284	AlD7M8Q5,
		285	At4g335001,
		286	Bd1g716901,
		287	Bd1g716902,
		288	Bd3g255901,
		289	Os3g092201,
		290	Sb1g443401,
		291	Sb1g443402,
		292	Zm2g004377,
		293	Si18195402,
		294	Si18195403,
		295	Os10g22460,
		296	Zm2g071087,
		297	Si18190082,
		298	Vv17836481,
		299	Gm15g05780,
		300	M2g0086701,
		301	RcB9T5J5,
		302	Ppe1765873,
		303	Cp16426364,
		304	Ppa1804503,
		305	TvA2E6S6,
		306	Bn86085,
		307	Cr3g158050,
		308	VcD8TUT2,
		309	Bd1g363301,
		310	Bd1g366901,
		311	Bd1g375001,
		312	Bd3g461601,
		313	Bd3g495401,
		314	Bd3g495501,
		315	Os2g422501,
		316	Si18172473,
		317	Zm2g032140,
		318	Zm2g473536,
		319	Zm2g412156,
		320	Si18173120,
		321	Sb4g349701,
		322	Si18171718,
		323	Si18171964,
		324	Os2g422701,
		325	Sb4g268601,
		326	Zm2g159904,
		327	ZmAC217887,
		328	Si18170914,
		329	Cr1g009700,
		330	Cr1g010250,
		331	VcD8U9G1,
		332	VcD8U9G3,
		333	LmQ4Q3D3,
		334	TbQ585I2,
		335	TcQ4CSE9,
		336	Cm177C,
		337	LmQ4Q9N3,
		338	TbQ57Z96,
		339	TcQ4DGU4,
		340	CvE1Z4W0,
		341	LbB0CSE3,
		342	UmQ4PIE3,
		343	SpQ09189,
		344	NgD2VI18,
		345	TaB3RSN4,
		346	Pc114526,
		347	Ps136659,
		348	NgD2V3D8,
		349	AnA2R8U5,
		350	FgXP_38578,
		351	ScP38797,
		352	Cr7g334750,
		353	VcD8TXC0,
		354	NgD2VGQ6,
		355	NgD2VM13,
		356	Ps131054,
		357	TpB8BUE5,
		358	MbA9UVZ4,
		359	Cr1g036200,
		360	VcD8U5M4,
		361	OtQ01BE9.2,
		362	OtQ01BE9,
		363	Bn128656,
		364	Bn67247,
		365	ChQ5CI93,
		366	Bn90739,
		367	DdQ54JD8,
		368	ChQ5CLN7,
		369	TvA2FNQ8,
		370	AnXP_00138,
		371	FgXP_38061,
		372	LmE9AD96,
		373	TbQ386X6,
		374	TcQ4D043,
		375	TpB8C6M9,
		376	Ac18143651,
		377	Mg17693846,
		378	Bn133658,
		379	LbB0E226,
		380	ChQ5CGW9,
		381	Bn72159,
		382	SmSc116,
		383	SmSc117,
		384	Pc110701,
		385	Ps131748,
		386	Pc39300,
		387	Ps157634
		;
tree con_50_majrule = [&U] (1[&prob=1.00000000e+00,prob_stddev=0.00000000e+00,prob_range={1.00000000e+00,1.00000000e+00},prob(percent)="100",prob+-sd="100+-0"]:4.749504977682180e-01[&length_mean=4.79959988e-01,length_median=4.74950498e-01,length_95%HPD={2.45105849e-01,7.12736813e-01}],(((((150[&prob=1.00000000e+00,prob_stddev=0.00000000e+00,prob_range={1.00000000e+00,1.00000000e+00},prob(percent)…
end;
