# Supplementary material for: "PP2C7s", Genes Most Highly Elaborated in Photosynthetic Organisms, Reveal the Bacterial Origin and Stepwise Evolution of PPM/PP2C Protein Phosphatases
Source: PLoS One. 2015 Aug 4;10(8):e0132863. doi: 10.1371/journal.pone.0132863 (PMC4524716; doi:10.1371/journal.pone.0132863)
Supplement: S3 File — This file contains the original output phylogenetic trees for the various manuscript figures, inferred by the procedures described in Materials and Methods. (ZIP) [file pone.0132863.s003.zip › S3 File_Original Phylogenetic Tree Output Files/S5 Fig Tree_PhyloBayes_MPI.tre]

(Ac18143651:0.205322,(Vv17836481:0.211985,Ppe1765873:0.37913)0.54:0.020712,((M2g0086701:0.185869,Gm15g05780:0.088329)1:0.1649,(Mg17693846:0.494284,(RcB9T5J5:0.211425,Cp16426364:0.291513,(At4g335001:0.016285,AlD7M8Q5:0.068289)1:0.325633)0.7:0.04904)0.69:0.042345)0.81:0.035518,(((((Zm2g071087:0.102802,Si18190082:0.115276)0.99:0.049165,Os10g22460:0.051516)0.74:0.018389,Bd3g255901:0.129514)0.99:0.054768,((((Si18195403:0.097397,Si18195402:0.003639)0.99:0.029077,(Zm2g004377:0.023902,(Sb1g443402:0.006404,Sb1g443401:0.013032)1:0.078118)0.99:0.032164)0.64:0.014315,Os3g092201:0.066306)0.99:0.04084,(Bd1g716902:0.015858,Bd1g716901:0.006705)1:0.06437)0.96:0.032935)1:0.167732,(Ppa1804503:0.530353,((TvA2FNQ8:0.99345,TvA2E6S6:0.695906)0.93:0.299015,OtQ01GJ0:0.613419,(VcD8THL8:0.115066,Cr6g256300:0.0616)1:0.394323,Bn22912:0.577469,((SmSc117:0.046244,SmSc116:0.020518)1:0.85106,(TpB8BUE5:0.817379,Ps131054:0.548748)0.59:0.153001,(tr_A9GSF9:0.721583,((((tr_L7U8R0:0.402765,tr_E3FWN8:0.230542)1:0.320932,tr_A9GWA1:0.522891)0.99:0.269111,tr_A6FYN9:0.754254)0.99:0.256213,(((tr_A0Z4Y0:0.751981,(tr_N6WVC4:0.734007,((tr_K6HDH7:0.568253,tr_H6LI04:0.830594)0.99:0.275597,(((tr_J1I4E0:0.005904,tr_J1I0N9:0.004215)0.65:0.019754,tr_H6L0Y5:0.025143)1:1.1019,(tr_K9X120:0.655479,(tr_Q7NZP1:0.906957,(tr_F9TT07:0.447675,(tr_N9VB72:0.600163,((tr_M5NEB1:0.013592,tr_G0SMQ8:0.006909,tr_D2YD04:0.004431)0.97:0.087332,tr_D0IHR6:0.113409)0.99:0.250788,((tr_Q7MET7:0.00803,tr_E8VY64:0.010129)1:0.476317,((tr_F9TCS7:0.37598,(tr_E8LV53:0.085822,tr_C9QGH2:0.088565)1:0.235246)0.95:0.113759,tr_C9NVB5:0.340951)1:0.299662)0.87:0.19176)1:0.298053)0.99:0.280137)0.99:0.398231)0.51:0.143766,tr_A6DPS1:1.60814,(tr_A4SSK3:0.030281,(tr_K1K2E9:0.042579,(tr_R4VP51:0.008916,tr_A0KFC7:0.003223)0.99:0.027171)0.99:0.11341)1:0.75828)0.99:0.221595)0.92:0.130385)0.91:0.155436)0.99:0.242474,((tr_H8GL06:0.522378,tr_B9X9T8:0.758495,(tr_D3EZ93:0.969157,((tr_Q5YUT0:0.136093,tr_H6R087:0.280475)1:0.385094,(tr_I0RG25:0.162194,((tr_L0J792:0.254814,(tr_H1JWT9:0.071244,tr_G8RK43:0.110183)1:0.131173)0.99:0.120198,((tr_L7VHN1:0.009,tr_B2HK93:0.003138)1:0.19746,(tr_D5P8X4:0.094594,((tr_L8KFC2:0.019655,(tr_J9W678:0.013114,(tr_I2A7T2:0.006806,tr_H8JCY2:0.01015,tr_H8J0T7:0.003339)0.51:0.00924)0.93:0.01311)0.97:0.032699,(tr_J4JVH0:0.035236,((tr_L7DM46:0.003911,tr_F7P588:0.011076)1:0.074608,tr_A0Q9X7:0.013968)1:0.095091)0.93:0.044845)0.55:0.033601)1:0.143823)0.97:0.079531)0.92:0.083811)1:0.223073)0.95:0.208232)0.82:0.154353)1:0.457042,((tr_I7A5R9:1.28485,(tr_L8D4R8:1.287,(tr_R4KAH0:1.13732,(tr_Q1GKE5:0.47945,tr_B6BA54:0.536424)1:0.615858)0.51:0.145045)0.97:0.333636,(tr_C7NPT9:0.561771,tr_B4D7J1:0.550276)1:0.650652)0.51:0.196035,(((tr_B8G855:0.100698,tr_A9WE48:0.167449)1:0.245326,(tr_E1IDF0:0.36698,tr_A9B320:0.501167,(tr_A7NNS9:0.091031,tr_A5UVM2:0.027889)1:0.274245)0.96:0.113773)1:0.2855,((tr_Q9KFE9:0.556073,((tr_Q5WJU9:0.573061,tr_J8TMJ5:0.464608)0.99:0.231703,tr_D3FRY8:0.277454)1:0.330383)0.92:0.157032,((tr_E6TVS6:0.327807,tr_D6XY03:0.61492)0.99:0.264863,(((tr_Q8CXL5:0.45072,tr_K0IZW2:0.324583)0.88:0.11723,(tr_N4WPJ6:0.223561,(tr_L5NDT3:0.178641,tr_K2H5Y2:0.407589,tr_I0JI08:0.173522)0.99:0.233897)0.64:0.071024)1:0.649589,(tr_I8UKS6:0.694324,((((tr_S2XXG9:0.259756,tr_M7N8I6:0.189858)0.95:0.084023,tr_F9DTQ2:0.306304)0.52:0.105659,(tr_I4X3U7:0.044996,(tr_M3F524:0.008789,tr_E7RK79:0.009921)1:0.071634)1:0.189948)1:0.449106,(tr_G2RMN0:0.003025,tr_D5DWU2:0.003102,tr_D5D9Z1:0.003194)1:0.3838,(((tr_G2TIM8:0.036697,tr_F7YZP2:0.017319)1:0.369874,((tr_I3E3R2:0.168291,((tr_R9CG74:0.378351,tr_Q2B4Z7:0.120144)0.71:0.076574,tr_E5WSC6:0.099778)0.99:0.128121)0.99:0.137906,tr_A6CTJ0:0.256901)0.95:0.10834)0.6:0.113942,((tr_M3GUJ2:0.011243,tr_H7F756:0.013329)0.99:0.233482,(tr_D7V0Q0:0.35417,((tr_E3ZXK7:0.004281,tr_E3ZNM6:0.005017)0.99:0.042432,((tr_G2ZDQ1:0.01594,tr_E3ZEN9:0.009504)0.88:0.020671,((tr_Q92DC0:0.020236,(tr_H7CJM9:0.013159,tr_F3RIN8:0.003155,tr_E3YNK1:0.022,tr_E3YEG2:0.02199,tr_C8K100:0.007268,((tr_J7N298:0.008546,tr_D2P0E5:0.003058)0.6:0.00802,tr_C6ZYL5:0.004742)0.62:0.00933,tr_A1Y954:0.003644,tr_A1Y8I0:0.003331,tr_A1Y4K8:0.003994,tr_A1Y4K5:0.012059)0.68:0.009723)0.62:0.009751,tr_A0AH14:0.005097)0.89:0.082954)0.53:0.018277)1:0.277505)0.92:0.138347)1:0.7522)0.53:0.127566,((tr_M5P1Z4:0.058571,((tr_R9TPW2:0.003058,tr_O50233:0.00308)1:0.053981,tr_E5WAM8:0.01574)1:0.104262)0.99:0.143321,((tr_K2NJ31:0.009789,(tr_M5R7I3:0.008195,tr_I4V9F9:0.002962,(tr_B4AIJ5:0.002961,tr_A8FA75:0.01431)0.93:0.008826)0.58:0.012055)1:0.222926,(tr_R0P1S7:0.078025,(((tr_H2AD04:0.007906,(tr_F4E2P0:0.003234,tr_E1UM14:0.009356)0.99:0.03382)0.71:0.009063,(tr_H8XF62:0.003015,tr_A7Z1N1:0.008945)0.55:0.007223)1:0.160917,(tr_N0DA07:0.002938,tr_M4KN90:0.005649,tr_G4P562:0.002959,(tr_L8PVW9:0.015184,tr_G4NW61:0.009203,(tr_I0F0N0:0.014948,tr_D5N4L0:0.00309)0.65:0.007578)0.51:0.008708,sp_P17906:0.002978)0.96:0.047925)0.8:0.058216)1:0.140122)0.99:0.109656)1:0.395053)0.99:0.215852)0.56:0.074987)0.62:0.098201)0.86:0.143534)1:0.651283)0.53:0.162524)0.67:0.07973)0.91:0.121003)0.95:0.166761,(((tr_J6UD72:0.605632,tr_H8FVH2:0.61924)0.98:0.186184,(tr_I9WPJ2:0.563649,tr_B0UCZ8:0.325315)0.99:0.196038)0.99:0.193518,((tr_G4E8A0:0.931535,((tr_G3IWX1:0.481171,tr_F1VW62:0.771699)0.62:0.204849,(tr_G2E0H4:0.217942,(tr_I3Y5Y6:0.39048,tr_D3RNM5:0.24241)0.99:0.178366)1:0.449681)1:0.476528)0.72:0.196366,PfulC00003:0.751892)0.94:0.177787)1:0.393967)0.86:0.170654)0.6:0.186948)1:1.65087,NgD2V3D8:0.774408,(TpB8C6M9:0.793136,(TbQ386X6:0.224723,(TcQ4D043:0.208284,LmE9AD96:0.392763)0.87:0.130351)1:0.686232)0.91:0.232149,LbB0E226:0.745432,DdQ54VY2:0.497824,DdQ54JD8:1.23367,CvE1ZHW0:0.380799,(MbA9UVZ4:1.0735,((OtQ01BE9.2:0.003376,OtQ01BE9:0.003528)1:0.482097,(VcD8U5M4:0.069912,Cr1g036200:0.16776)1:0.483896)0.77:0.142831)0.99:0.257876,(((TcQ4CSE9:0.063376,TbQ585I2:0.093785)0.99:0.257853,LmQ4Q3D3:0.279657)1:0.725268,Cm177C:0.538892)0.72:0.175614,ChQ5CLN7:0.666299,(((Ps157634:0.06482,Pc39300:0.088261)1:0.885134,(Ps131748:0.086004,Pc110701:0.026594)1:0.632858)1:0.775202,ChQ5CI93:0.734416)0.6:0.280096,ChQ5CGW9:1.05664,(Bn90739:0.589716,Bn67247:0.643579)0.89:0.263383,Bn133658:1.12465,Bn128656:0.701545,(FgXP_38061:0.391383,AnXP_00138:0.359002)1:0.825825,((((Ps136659:0.023282,Pc114526:0.016959)1:0.760688,NgD2VI18:0.534354)0.67:0.144361,((TcQ4DGU4:0.102319,TbQ57Z96:0.094943)0.67:0.114756,LmQ4Q9N3:0.169991)1:0.452185)0.56:0.102409,((TaB3RSN4:0.767206,SpQ09189:0.879169)0.92:0.204095,NgD2VM13:0.689719,NgD2VGQ6:0.763505,(UmQ4PIE3:0.601659,LbB0CSE3:0.56231)0.86:0.182426,Bn72159:1.17696,(TaB3S663:0.40805,(NvA7SF16:0.228879,(((IsB7Q5I3:0.193842,((DmQ9W3R1:0.29034,DmQ9VAH4:0.695832)0.84:0.114525,(DmQ9W0E2:0.011419,DeB3NBB9:0.007102)1:0.164057)1:0.15867)0.99:0.099124,(CiF6WRK0:0.20819,(DrB0S510:0.025641,((XlQ6GR25:0.043071,GgE1BQP0:0.016457)0.52:0.012104,(RnD4A520:0.009308,MdF6QCG5:0.009043,(OcXP_00271:0.009262,BtE1BEW5:0.003459)0.84:0.008826)0.91:0.010753)0.74:0.018593)0.98:0.07615)0.99:0.108509)0.88:0.064287,BfC3XVP8:0.197208)1:0.168835)1:0.241286)0.99:0.207054,(ScP38797:0.700404,(FgXP_38578:0.311877,AnA2R8U5:0.37459)1:0.421325)0.94:0.244692)0.8:0.106567)0.54:0.110462,((TtQ22BA7:0.355233,(TtQ23WR9:0.383713,PtA0CTS5:0.467778)0.51:0.181779,PtA0C6Z0:0.364806)1:0.442677,Acastell_1:0.333603)0.52:0.075569,(((Sm141804:0.143885,(Ppa1807164:0.096171,Ppa1807163:0.004214)1:0.152096)0.99:0.113615,(Vv17828782:0.049842,Vv17822038:0.046908,RcB9R7R1:0.019266,(Mg17696437:0.09663,Mg17672695:0.046895)0.96:0.034125,(Me17978994:0.0377,Me17960498:0.01026)0.73:0.009139,(Gm17g36760:0.00903,Gm14g08290:0.003191)1:0.050091,((Pt14s04230:0.03761,Cs201270.1:0.141432)0.89:0.030427,Cp16424299:0.037328)0.56:0.017326,((Cs342170.2:0.084566,Cs342170.1:0.004564)0.96:0.032993,(Ppe1765695:0.047586,((Si18194951:0.003473,(ZmAC210013:0.027991,Zm2g134227:0.008195,Sb1g040301:0.009176)0.99:0.021621)1:0.07652,(Os3g594701:0.059294,Bd1g045201:0.090688)0.59:0.023752)1:0.091275)0.93:0.019452,At4g16580:0.075543)0.55:0.028876,(((RcB9SGJ1:0.043386,Me17975170:0.062757)0.93:0.02499,(Pt07s12510:0.055608,Pt05s12720:0.051689,Cp16409883:0.117674,(Mg17695361:0.221187,(At5g667201:0.045196,AlD7MMD8:0.018433)1:0.068644)0.99:0.085613)0.87:0.032902)0.79:0.018863,(Ppe1764051:0.068193,((Gm16g25560:0.016286,Gm02g06520:0.054615)0.99:0.040129,(M5g0196801:0.134804,(Gm11g07030:0.032842,Gm01g38350:0.044179)1:0.045964)1:0.048012,Ac18157200:0.048467)0.9:0.02332)0.88:0.019332)0.92:0.020538,(Bd3g034801:0.148623,(Ac18156150:0.015634,Ac18156149:0.01552)0.75:0.030565)0.7:0.028514)1:0.108763)1:0.173188,(((((Si18173120:0.202778,(((Zm2g473536:0.003246,Zm2g412156:0.003488)0.87:0.009713,Zm2g032140:0.016979)1:0.160468,Si18172473:0.110952)0.55:0.048746)1:0.106397,(((Si18171964:0.085527,(Si18171718:0.011131,Sb4g349701:0.12902)0.99:0.058196)1:0.166748,(Si18170914:0.168649,(Zm2g159904:0.03931,(ZmAC217887:0.046796,Sb4g268601:0.119937)0.98:0.04009)0.95:0.055484)1:0.18397)0.99:0.057078,Bd3g495501:0.14648)0.99:0.070668)0.73:0.035321,Bd3g495401:0.205025)0.77:0.041144,(Os2g422701:0.289112,Os2g422501:0.229835,(Bd1g375001:0.220206,(Bd3g461601:0.210742,(Bd1g366901:0.105577,Bd1g363301:0.17631)1:0.139142)0.54:0.035099)0.92:0.124437)0.62:0.041904)1:0.512158,(((Ppe1766256:0.15674,(Ppe1766557:0.119974,Ppe1765182:0.147581)0.79:0.032854)0.93:0.044912,Ppe1764901:0.049491)1:0.26631,(Ppe1765658:0.220879,Ppe1764315:0.059213)0.98:0.17283,(Pt01s10840:0.348865,((Mg17697018:0.189925,Mg17688680:0.282595)0.64:0.062977,((Mg17696946:0.15251,Mg17691290:0.100921)0.98:0.052479,(Mg17686264:0.19224,Mg17674642:0.051488)0.7:0.036672)1:0.20207)0.99:0.149057)0.57:0.107902,Cs057820.1:0.453628,((Vv17839257:0.254086,Vv17821317:0.380881)0.93:0.095402,Mg17672232:0.464654,((Pt09s02640:0.358026,(((Pt961s0020:0.049337,Pt234s0021:0.199028)0.61:0.058748,Pt11s10370:0.064817,(Pt17s05230:0.009289,(Pt11s01820:0.022555,Pt05s17490:0.019298)1:0.107091)0.51:0.014418)0.53:0.019971,Pt01s39000:0.063778)1:0.236136)0.99:0.117231,(RcB9SG89:0.285816,Cs057660.1:0.475318)0.61:0.08879)0.9:0.080929)0.57:0.090766,Cp16426083:0.399532,Cp16408762:0.496206,(Ac18157565:0.009414,Ac18152410:0.003211)1:0.270962)0.98:0.155067)0.74:0.087423)0.93:0.20042,(((CvE1Z4W0:0.649436,(VcD8TXC0:0.162324,Cr7g334750:0.126041)1:0.431246,(VcD8TUT2:0.055679,Cr3g158050:0.039913)1:0.445967)0.68:0.09637,((VcD8U9G3:0.080741,VcD8U9G1:0.111454)0.99:0.129422,(Cr1g010250:0.075614,Cr1g009700:0.104322)0.75:0.068704)1:0.351205)0.76:0.106794,Bn86085:0.576308,(OtQ01BZ3:0.482038,(Cv23890:0.347813,(VcD8UI13:0.126317,Cr6g257850:0.045956)1:0.236716)1:0.293996,((Ppa1804475:0.191674,Ppa1804320:0.093736)0.97:0.124687,((Sm85661:0.004132,Sm15068:0.027496,Sm108305:0.01313)1:0.330482,((Vv17832796:0.093077,Cs151870.1:0.105034,((((Pt01s28933:0.008076,Pt01s28932:0.007295)0.65:0.027626,Pt01s28931:0.004819)0.79:0.029943,Pt01s28930:0.003033)1:0.082856,Me17963294:0.073289,Cp16412748:0.098599,(RcB9RRI5:0.035378,Ppe1766351:0.066497,(Mt3g033950:0.065409,Gm18g06480:0.059436)0.99:0.035934,((Mg17684753:0.116607,(Os1g070901:0.02245,(((Si18177973:0.053386,Si18177972:0.003008)0.99:0.026665,((Zm2g003097:0.004974,Zm2g003096:0.009173)0.67:0.013052,Sb3g050301:0.00722)0.79:0.009424)1:0.049035,Bd2g039701:0.063267)0.97:0.03327)1:0.149988)0.96:0.069587,(At2g301702:0.003471,At2g301701:0.003054,AlD7LBK9:0.01532)1:0.299427)0.71:0.049787)0.59:0.009414)0.76:0.017482)0.71:0.045859,Ac18144731:0.182109)1:0.200186)0.89:0.124788)1:0.357341)0.55:0.081675)0.95:0.134758)0.86:0.082025)0.99:0.147727)1:0.325823)0.79:0.083651);
