# Supplementary material for: "PP2C7s", Genes Most Highly Elaborated in Photosynthetic Organisms, Reveal the Bacterial Origin and Stepwise Evolution of PPM/PP2C Protein Phosphatases
Source: PLoS One. 2015 Aug 4;10(8):e0132863. doi: 10.1371/journal.pone.0132863 (PMC4524716; doi:10.1371/journal.pone.0132863)
Supplement: S3 File — This file contains the original output phylogenetic trees for the various manuscript figures, inferred by the procedures described in Materials and Methods. (ZIP) [file pone.0132863.s003.zip › S3 File_Original Phylogenetic Tree Output Files/S5 Fig Tree_PhyML.txt]

(tr_H2AD04:0.00561196,((((tr_M4KN90:0.00000030,(tr_G4P562:0.00000035,(sp_P17906:0.00000041,tr_N0DA07:0.00000027)0.000000:0.00000027)0.996768:0.00555850)0.000000:0.00000030,(tr_D5N4L0:0.00000038,(tr_I0F0N0:0.01111601,(tr_G4NW61:0.00556785,tr_L8PVW9:0.01128720)0.919463:0.00551863)0.000000:0.00000038)0.821887:0.00554891)0.996177:0.04127337,(tr_R0P1S7:0.06521767,((tr_K2NJ31:0.00000115,((tr_M5R7I3:0.00558620,tr_I4V9F9:0.00000038)0.000000:0.00000038,(tr_A8FA75:0.01126460,tr_B4AIJ5:0.00000066)0.996901:0.00561702)0.776020:0.01137930)1.000000:0.21052683,(((tr_D5D9Z1:0.00000020,(tr_D5DWU2:0.00000040,tr_G2RMN0:0.00000043)0.000000:0.00000020)1.000000:0.37684330,((tr_I8UKS6:0.66641110,(((tr_D6XY03:0.60231104,tr_E6TVS6:0.30530884)0.999999:0.25992954,((((tr_A9WE48:0.16401323,tr_B8G855:0.08223736)1.000000:0.22319649,(tr_E1IDF0:0.34432663,(tr_A9B320:0.47240620,(tr_A7NNS9:0.07752618,tr_A5UVM2:0.02915637)1.000000:0.24917692)0.402801:0.04124462)0.988583:0.10212610)0.998177:0.21505411,(((tr_R4KAH0:1.15401304,(tr_L8D4R8:1.31039239,(tr_B6BA54:0.50651561,tr_Q1GKE5:0.45559255)0.999983:0.52729369)0.484853:0.16548140)0.997798:0.30773909,(tr_I7A5R9:1.30057647,(tr_C7NPT9:0.52951608,tr_B4D7J1:0.51570287)1.000000:0.56487826)0.549290:0.11032996)0.995579:0.16533022,(((tr_A0Z4Y0:0.72646866,(tr_N6WVC4:0.68142923,(((tr_K9X120:0.61245925,(tr_Q7NZP1:0.85085669,(tr_F9TT07:0.42522084,(tr_N9VB72:0.54108215,(((tr_E8VY64:0.00678028,tr_Q7MET7:0.00485249)1.000000:0.45963449,(tr_C9NVB5:0.32319376,(tr_F9TCS7:0.35289314,(tr_E8LV53:0.07961914,tr_C9QGH2:0.07978126)1.000000:0.22140304)0.940884:0.09697613)1.000000:0.26466915)0.910076:0.19188266,(tr_D0IHR6:0.10522979,(tr_M5NEB1:0.01755370,(tr_G0SMQ8:0.00000277,tr_D2YD04:0.00000005)0.000000:0.00000005)0.936098:0.07542334)0.999998:0.23191753)0.638368:0.10464847)0.999995:0.25304831)0.999103:0.27242230)1.000000:0.36215774)0.880377:0.13359064,((tr_A6DPS1:1.64374162,(tr_A4SSK3:0.03029365,(tr_K1K2E9:0.03655856,(tr_R4VP51:0.00575547,tr_A0KFC7:0.00000034)0.990199:0.02333799)0.999623:0.09758053)1.000000:0.61208410)0.652716:0.19014691,(tr_H6L0Y5:0.01559895,(tr_J1I0N9:0.00000066,tr_J1I4E0:0.00000053)0.413907:0.01589432)1.000000:1.16481916)0.521786:0.08720324)0.998122:0.20452420,(tr_H6LI04:0.81684150,tr_K6HDH7:0.52913207)0.998495:0.24738459)0.993732:0.12269140)0.842463:0.11436009)0.999981:0.23804563,(((tr_A9GSF9:0.59949296,(LbB0E226:0.76902492,((ChQ5CGW9:0.95350314,(LmE9AD96:0.23697792,(TbQ386X6:0.28984959,TcQ4D043:0.19984431)0.967195:0.16429115)1.000000:0.67438694)0.899778:0.11026940,((FgXP_38061:0.34003671,AnXP_00138:0.36059683)1.000000:0.85552418,((NgD2V3D8:0.92546668,((ChQ5CI93:0.56696490,((Ps131748:0.09498995,Pc110701:0.00623202)0.999975:0.58751745,(Pc39300:0.08842410,Ps157634:0.04853896)1.000000:0.84962008)1.000000:0.74136342)0.999949:0.30821364,(Bn128656:0.57779952,(Bn67247:0.56872107,Bn90739:0.56400242)0.904764:0.18505022)0.564969:0.10837907)0.634295:0.08769405)0.359717:0.03074173,(((MbA9UVZ4:0.99878681,((OtQ01BE9.2:0.00000070,OtQ01BE9:0.00000038)1.000000:0.47048601,(VcD8U5M4:0.07154662,Cr1g036200:0.14567302)1.000000:0.41193176)0.889040:0.15894307)0.999989:0.29206752,(((((SmSc116:0.01252347,SmSc117:0.04250909)1.000000:0.83143563,(CvE1ZHW0:0.33841915,(Acastell_1:0.30725061,(PtA0C6Z0:0.33229948,(TtQ22BA7:0.31924685,(PtA0CTS5:0.45333840,TtQ23WR9:0.31258754)0.999851:0.18204623)0.829314:0.08376520)1.000000:0.46460633)0.700385:0.06469949)0.457421:0.02619433)0.395662:0.02293574,((Bn22912:0.51683365,(Ppa1804503:0.52658937,(((Bd3g255901:0.11720876,(Os10g22460:0.04440003,(Zm2g071087:0.09437593,Si18190082:0.10523610)0.998303:0.04279464)0.740190:0.01461566)0.996803:0.04638180,((Bd1g716901:0.00000095,Bd1g716902:0.01046216)0.999999:0.06191055,(Os3g092201:0.05520477,((Zm2g004377:0.01884873,(Sb1g443401:0.00000179,Sb1g443402:0.00000064)0.999845:0.07777353)0.998746:0.02720613,(Si18195402:0.00000033,Si18195403:0.08966682)0.999965:0.02448684)0.505217:0.01136326)0.998912:0.03280702)0.955506:0.02537984)0.999975:0.14592335,(Ac18143651:0.19796305,((Vv17836481:0.20121306,Ppe1765873:0.35291263)0.880549:0.01356582,((M2g0086701:0.17230561,Gm15g05780:0.08156613)1.000000:0.14925960,((Mg17693846:0.41983357,(At4g335001:0.00939152,AlD7M8Q5:0.06475802)1.000000:0.26700410)0.591258:0.06837071,(Cp16426364:0.26813227,RcB9T5J5:0.19669665)0.765946:0.02250838)0.973422:0.04673518)0.989661:0.03252819)0.484169:0.02187500)0.856843:0.07100863)1.000000:0.28096672)0.998138:0.13344680)0.495702:0.06847109,((Cr6g256300:0.06127874,VcD8THL8:0.09770136)1.000000:0.33718518,(OtQ01GJ0:0.57566797,(TvA2FNQ8:1.02166011,TvA2E6S6:0.60018767)0.958632:0.28383067)0.395806:0.03483717)0.834189:0.09276873)0.976086:0.09137480)0.915844:0.03953974,((TpB8C6M9:0.89605907,(Cm177C:0.40876274,Bn133658:1.08280884)0.611463:0.12317473)0.977853:0.10111923,((OtQ01BZ3:0.41891610,(((Sm85661:0.00000026,(Sm15068:0.02241731,Sm108305:0.01208684)0.000000:0.00000026)1.000000:0.30268942,(Ac18144731:0.15984180,(Cs151870.1:0.09377443,(Vv17832796:0.09001171,(Me17963294:0.06781442,(Cp16412748:0.09711401,(((RcB9RRI5:0.02964425,Ppe1766351:0.06860482)0.526958:0.00640823,((Mt3g033950:0.06068700,Gm18g06480:0.05300908)0.994840:0.02499832,((AlD7LBK9:0.01201819,(At2g301702:0.00000032,At2g301701:0.00000069)0.000000:0.00000043)1.000000:0.28781401,(Mg17684753:0.10476694,(Os1g070901:0.02010396,(Bd2g039701:0.05713673,((Si18177972:0.00000042,Si18177973:0.04873372)0.999937:0.02159169,(Sb3g050301:0.00384028,(Zm2g003097:0.00000046,Zm2g003096:0.00000156)0.454968:0.01384773)0.892155:0.00600787)0.999996:0.04310442)0.982637:0.02656335)1.000000:0.13984455)0.931320:0.04125597)0.986227:0.04596189)0.661197:0.01548947)0.890021:0.00590343,(Pt01s28930:0.00000032,(Pt01s28933:0.00000148,(Pt01s28931:0.00000028,Pt01s28932:0.00000219)0.334001:0.00619775)0.999999:0.03934522)1.000000:0.08024295)0.000000:0.00000035)0.859485:0.00724019)0.970436:0.00947146)0.393730:0.00577214)0.896992:0.04088635)1.000000:0.17166049)0.995563:0.13087944,(Ppa1804475:0.17700415,Ppa1804320:0.08637878)0.708328:0.08503581)1.000000:0.29638672)0.791701:0.10376082,(Cv23890:0.32004299,(Cr6g257850:0.04990563,VcD8UI13:0.10893808)0.999999:0.22349185)1.000000:0.26569761)0.991454:0.10806092)0.930467:0.03848671)0.995310:0.05363315,(((DdQ54JD8:1.22951664,(((Os2g422501:0.19967511,Os2g422701:0.26623980)0.423333:0.01836983,(Bd1g375001:0.21233696,(Bd3g461601:0.19091798,(Bd1g366901:0.09968957,Bd1g363301:0.16053250)1.000000:0.13130982)0.561140:0.02097472)1.000000:0.13154509)0.943532:0.03748835,(Bd3g495401:0.18091707,((Si18173120:0.17246110,(Si18172473:0.10123013,(Zm2g032140:0.01243848,(Zm2g412156:0.00000062,Zm2g473536:0.00000066)0.813391:0.00621848)1.000000:0.14801449)0.598649:0.04688707)1.000000:0.08985916,(Bd3g495501:0.13559287,((Si18170914:0.15335972,(Zm2g159904:0.03212657,(ZmAC217887:0.04098342,Sb4g268601:0.10974048)0.989825:0.03404936)0.953815:0.04965692)1.000000:0.16503018,(Si18171964:0.07405308,(Si18171718:0.00684068,Sb4g349701:0.11755784)0.996253:0.05392472)1.000000:0.15388806)0.987012:0.05056483)0.999203:0.05734094)0.922744:0.03864522)0.760795:0.01666171)0.999827:0.27379666)0.909038:0.18529024,((((Cp16426083:0.38586370,Cs057820.1:0.43666939)0.487884:0.04242591,(Cp16408762:0.49190747,(Ppe1764315:0.06013719,Ppe1765658:0.19843475)0.983024:0.11661352)0.910646:0.06732092)0.801360:0.04508219,((Ac18152410:0.00000042,Ac18157565:0.00598418)1.000000:0.27139625,((Pt01s10840:0.33187856,((Mg17688680:0.25941960,Mg17697018:0.17243370)0.655697:0.06194200,((Mg17686264:0.18035871,Mg17674642:0.04744734)0.744069:0.03333827,(Mg17696946:0.14229275,Mg17691290:0.09224772)0.983451:0.03670981)1.000000:0.17631467)0.999576:0.12784291)0.999433:0.10769429,((Mg17672232:0.41671923,((Pt09s02640:0.32916080,(Pt01s39000:0.05632892,(Pt961s0020:0.07695104,(Pt11s10370:0.05826666,((Pt17s05230:0.00000087,Pt234s0021:0.23120081)0.535964:0.00998475,(Pt05s17490:0.01312078,Pt11s01820:0.01736636)1.000000:0.09892954)0.929897:0.01197837)0.986392:0.02792402)0.000000:0.00000127)1.000000:0.22491121)0.999411:0.12104376,(Cs057660.1:0.44387425,RcB9SG89:0.23296983)0.573840:0.07904790)0.988293:0.07284294)0.789335:0.05092128,(Vv17839257:0.22540408,Vv17821317:0.36059868)0.955632:0.08734277)0.996427:0.06999948)0.530791:0.03365719)0.762318:0.04070420)0.987255:0.07571649,(Ppe1764901:0.05153566,(Ppe1766256:0.13312692,(Ppe1766557:0.10783726,Ppe1765182:0.13420099)0.926105:0.03346898)0.992342:0.03082778)1.000000:0.21125918)0.999728:0.15634956)0.934124:0.10231700,(((Gm17g36760:0.00575270,Gm14g08290:0.00000039)1.000000:0.04213213,((((Cp16424299:0.02021922,(Pt14s04230:0.02849424,Cs201270.1:0.12767560)0.999736:0.03315985)0.740763:0.00973864,((Ppe1764051:0.05087385,(Ac18157200:0.03939710,((Gm16g25560:0.01292846,Gm02g06520:0.04825156)0.995816:0.03148621,(M5g0196801:0.12604430,(Gm11g07030:0.02792360,Gm01g38350:0.03834127)0.999855:0.03869576)0.999962:0.04129509)0.634502:0.01577169)0.999410:0.02683241)0.997622:0.01961990,((Me17975170:0.05133111,RcB9SGJ1:0.03644010)0.997365:0.02778826,(Pt05s12720:0.04588419,(Pt07s12510:0.05071961,(Cp16409883:0.10339586,(Mg17695361:0.20485550,(At5g667201:0.04091668,AlD7MMD8:0.01319985)0.999909:0.06118458)0.999995:0.07270061)0.400456:0.00568480)0.601821:0.00599729)0.993659:0.02172705)0.525239:0.00758577)0.999180:0.02111038)0.990051:0.01173785,((Cs342170.2:0.07550575,Cs342170.1:0.00000044)0.999998:0.03521179,(At4g16580:0.06732127,(Ppe1765695:0.04111100,((Bd1g045201:0.08462471,Os3g594701:0.05103271)0.702087:0.01965525,(Si18194951:0.00000066,(Sb1g040301:0.00587415,(Zm2g134227:0.00584604,ZmAC210013:0.02349748)0.000000:0.00000065)0.999855:0.01778416)1.000000:0.06630674)1.000000:0.08020270)0.978692:0.01765275)0.000000:0.00000085)0.998950:0.02168572)0.797056:0.00715931,((RcB9R7R1:0.01732931,(Vv17828782:0.04126434,((Mg17672695:0.04224144,Mg17696437:0.08697809)0.995847:0.02833164,(Vv17822038:0.04146249,(Bd3g034801:0.13020642,(Ac18156150:0.00966954,Ac18156149:0.00000117)0.987144:0.03039585)0.998628:0.02433084)0.000000:0.00000163)0.888758:0.01187624)0.988553:0.01140283)0.000000:0.00000031,(Me17978994:0.03482681,Me17960498:0.00570100)0.961553:0.00570511)0.990142:0.00590236)0.000000:0.00000037)1.000000:0.10861465,(Sm141804:0.13669440,(Ppa1807163:0.00000046,Ppa1807164:0.08588728)1.000000:0.13824046)0.999895:0.09650973)0.999997:0.13766754)1.000000:0.19125400)0.693733:0.06148148)0.619026:0.03491540,((Bn86085:0.53975868,(((Cr7g334750:0.12899593,VcD8TXC0:0.13517396)1.000000:0.38774321,((VcD8TUT2:0.04823776,Cr3g158050:0.03545264)1.000000:0.39401635,(CvE1Z4W0:0.51561901,(LmQ4Q3D3:0.29943354,(TbQ585I2:0.08839854,TcQ4CSE9:0.05363082)0.999050:0.18829721)1.000000:0.65700735)0.974655:0.12066385)0.921689:0.11026326)0.936014:0.08592570,((Cr1g010250:0.06704718,Cr1g009700:0.10251584)0.969617:0.07425949,(VcD8U9G1:0.10121154,VcD8U9G3:0.07412992)0.998724:0.09177075)1.000000:0.35541619)0.761320:0.03307341)0.999946:0.11722823,(((TpB8BUE5:0.73250803,Ps131054:0.48669278)0.999252:0.18443451,(DdQ54VY2:0.43111069,ChQ5CLN7:0.61581373)0.599515:0.05838809)0.788680:0.05963205,(((TcQ4DGU4:0.06198894,(TbQ57Z96:0.08602800,LmQ4Q9N3:0.21808598)0.747584:0.05718543)1.000000:0.39040045,(NgD2VI18:0.49614351,(Pc114526:0.01045677,Ps136659:0.02056849)1.000000:0.66934869)0.817956:0.12335191)0.982701:0.14580771,((((TaB3S663:0.40138383,(NvA7SF16:0.21895248,(BfC3XVP8:0.17817645,((IsB7Q5I3:0.17677570,((DmQ9W3R1:0.25348378,DmQ9VAH4:0.65439110)0.852406:0.11031298,(DeB3NBB9:0.00317411,DmQ9W0E2:0.00891085)0.999999:0.14662433)1.000000:0.15046684)0.997089:0.08323592,(CiF6WRK0:0.19489220,(DrB0S510:0.02088817,((XlQ6GR25:0.03962425,GgE1BQP0:0.01024637)0.690409:0.00841388,(RnD4A520:0.00576149,(MdF6QCG5:0.00572432,(OcXP_00271:0.00576575,BtE1BEW5:0.00000033)0.974061:0.00572366)0.000000:0.00000035)0.970746:0.00612717)0.881395:0.01380662)0.998242:0.06463987)0.999947:0.10431756)0.918121:0.05591989)0.999988:0.14946437)0.999904:0.21015484)0.999946:0.19140523,(TaB3RSN4:0.70880559,SpQ09189:0.84435891)0.945512:0.18843943)0.570464:0.04180692,(Bn72159:1.18472887,((UmQ4PIE3:0.54675802,LbB0CSE3:0.50790082)0.955376:0.19532411,(NgD2VGQ6:0.69976453,NgD2VM13:0.64518259)0.817762:0.10892764)0.586566:0.07603179)0.366840:0.02754220)0.822149:0.04219294,(ScP38797:0.70034068,(AnA2R8U5:0.33607946,FgXP_38578:0.30227602)0.999992:0.36553756)0.999863:0.26118415)0.807747:0.07598822)0.998435:0.11804043)0.929518:0.05025707)0.476243:0.01524207)0.996578:0.03542102)0.934807:0.04552697)0.699082:0.04170574)0.000000:0.00006576)1.000000:1.61151062)0.699965:0.17869047,(tr_A6FYN9:0.70376943,(tr_A9GWA1:0.49190949,(tr_E3FWN8:0.21811783,tr_L7U8R0:0.36557989)0.999999:0.29928651)0.999665:0.25469447)0.999657:0.22830879)0.993413:0.17867613,(((tr_H8FVH2:0.59814934,tr_J6UD72:0.55476942)0.997146:0.16337379,(tr_I9WPJ2:0.52948875,tr_B0UCZ8:0.28979764)0.998226:0.16962141)0.996222:0.15580327,(PfulC00003:0.68579198,(tr_G4E8A0:0.85552317,((tr_G2E0H4:0.18746375,(tr_D3RNM5:0.22703885,tr_I3Y5Y6:0.35936581)0.998417:0.17148230)0.999994:0.40536407,(tr_G3IWX1:0.43762597,tr_F1VW62:0.73597129)0.757276:0.18303994)0.999985:0.44403536)0.919470:0.19970719)0.976477:0.16853705)1.000000:0.36066783)0.987426:0.16377400)0.917161:0.10288405,(tr_H8GL06:0.47040539,(tr_B9X9T8:0.73083099,(tr_D3EZ93:0.92414844,((tr_H6R087:0.25965864,tr_Q5YUT0:0.12401190)1.000000:0.34700817,(tr_I0RG25:0.13557220,(((tr_B2HK93:0.00000041,tr_L7VHN1:0.00575239)1.000000:0.18055403,(tr_D5P8X4:0.07200760,((tr_J4JVH0:0.02776538,(tr_A0Q9X7:0.00890622,(tr_F7P588:0.00709246,tr_L7DM46:0.00000043)1.000000:0.06763344)1.000000:0.08944413)0.999988:0.04654010,(tr_L8KFC2:0.01211368,(tr_I2A7T2:0.00000042,(tr_J9W678:0.01260674,(tr_H8J0T7:0.00000072,tr_H8JCY2:0.00632977)0.000000:0.00000034)0.694570:0.00629363)0.982735:0.01183416)0.998279:0.02987418)0.816065:0.02944935)1.000000:0.12811126)0.999665:0.07200755,(tr_L0J792:0.23111201,(tr_G8RK43:0.10266632,tr_H1JWT9:0.06188177)1.000000:0.12180951)0.999992:0.10275173)0.985470:0.07981470)0.999976:0.19738901)0.967640:0.18653376)0.869159:0.12159361)0.638524:0.11183443)1.000000:0.43200903)0.712522:0.06899024)0.999533:0.16222354)1.000000:0.69447072,(tr_Q9KFE9:0.51205967,(tr_D3FRY8:0.24569602,(tr_J8TMJ5:0.43042556,tr_Q5WJU9:0.54433868)0.999331:0.23899646)1.000000:0.31911928)0.853355:0.12890747)0.943703:0.12171695)0.831122:0.10151785,((tr_N4WPJ6:0.20524607,(tr_L5NDT3:0.15329278,(tr_I0JI08:0.15383112,tr_K2H5Y2:0.38978291)0.557557:0.03794611)1.000000:0.23344746)0.827643:0.06677283,(tr_K0IZW2:0.29039774,tr_Q8CXL5:0.44168936)0.897639:0.08892607)1.000000:0.62501505)0.621430:0.05465973)0.999998:0.20677924,(((((tr_M3GUJ2:0.00738538,tr_H7F756:0.01010553)0.981408:0.18100340,(tr_D7V0Q0:0.32438700,(((tr_G2ZDQ1:0.01246191,tr_E3ZEN9:0.00594108)0.946746:0.01655308,(tr_A0AH14:0.00000034,(tr_Q92DC0:0.01774363,((tr_J7N298:0.00590495,tr_D2P0E5:0.00000034)0.998883:0.00593299,(tr_E3YNK1:0.01773360,(tr_C6ZYL5:0.00000006,((tr_E3YEG2:0.01806987,(tr_F3RIN8:0.00000017,(tr_H7CJM9:0.01179308,tr_A1Y4K8:0.00000016)0.000000:0.00000016)0.000000:0.00000017)0.000000:0.00000034,(tr_A1Y8I0:0.00000077,(tr_A1Y954:0.00000033,(tr_C8K100:0.00576483,tr_A1Y4K5:0.00754245)0.000000:0.00014896)0.000000:0.00000012)0.333359:0.00000067)0.997911:0.00592445)0.000000:0.00000006)0.000000:0.00000012)0.964405:0.00592999)0.888599:0.00591720)1.000000:0.07583457)0.728328:0.01435627,(tr_E3ZXK7:0.00000035,tr_E3ZNM6:0.00000038)0.992988:0.03200959)1.000000:0.24709760)0.992052:0.16103637)1.000000:0.72144536,(tr_F7YZP2:0.00000269,tr_G2TIM8:0.04449078)0.999985:0.27447986)0.754653:0.10792986,(tr_A6CTJ0:0.24130540,(tr_I3E3R2:0.14975334,(tr_E5WSC6:0.08265353,(tr_R9CG74:0.36102891,tr_Q2B4Z7:0.10046174)0.854632:0.06997699)0.999907:0.12867177)0.999988:0.12710002)0.993796:0.10082991)0.999340:0.12789145,((tr_F9DTQ2:0.31128222,(tr_S2XXG9:0.24937904,tr_M7N8I6:0.17367478)0.921847:0.07240841)0.843238:0.10548034,(tr_I4X3U7:0.04502349,(tr_E7RK79:0.00617692,tr_M3F524:0.00571842)0.999840:0.05939028)0.999994:0.13721447)1.000000:0.41530575)0.758249:0.07803119)0.467947:0.04407440)1.000000:0.34529302,(tr_M5P1Z4:0.05341230,(tr_E5WAM8:0.01240093,(tr_O50233:0.00000066,tr_R9TPW2:0.00000040)0.999998:0.04766460)0.999999:0.09460908)0.999991:0.13000511)0.998331:0.09632494)0.999999:0.12904766)0.912204:0.05151679)1.000000:0.15087865,(tr_H8XF62:0.00000030,tr_A7Z1N1:0.00570787)0.000000:0.00000030)0.719239:0.00584357,(tr_F4E2P0:0.00000055,tr_E1UM14:0.00595171)1.000000:0.02917552);
