# Supplementary material for: "PP2C7s", Genes Most Highly Elaborated in Photosynthetic Organisms, Reveal the Bacterial Origin and Stepwise Evolution of PPM/PP2C Protein Phosphatases
Source: PLoS One. 2015 Aug 4;10(8):e0132863. doi: 10.1371/journal.pone.0132863 (PMC4524716; doi:10.1371/journal.pone.0132863)
Supplement: S3 File — This file contains the original output phylogenetic trees for the various manuscript figures, inferred by the procedures described in Materials and Methods. (ZIP) [file pone.0132863.s003.zip › S3 File_Original Phylogenetic Tree Output Files/S5 Fig Tree_RAxML.txt]

((tr_E3FWN8:0.23304770997291054946,tr_L7U8R0:0.39503485023415640942)100:0.32305238967385391247,(tr_A6FYN9:0.75482563382940137675,((((((tr_B9X9T8:0.78379883347927126191,((((((tr_B2HK93:0.00000093905322139818,tr_L7VHN1:0.00615422218750582162)100:0.19247240407063698209,(tr_D5P8X4:0.08020209591017557482,((tr_J4JVH0:0.03021393813423796024,(tr_A0Q9X7:0.00969402227096731461,(tr_F7P588:0.00767128827389753319,tr_L7DM46:0.00000093905322139818)100:0.07319125861469354122)99:0.09612337961053683821)68:0.04146025817811636871,(((tr_I2A7T2:0.00639059150596409022,(tr_H8J0T7:0.00000093905322139818,tr_H8JCY2:0.00681624065908813768)69:0.00000093905322139818)41:0.00634758528020851632,tr_J9W678:0.00680917119091929788)60:0.00683542995744385821,tr_L8KFC2:0.01883308477339917450)66:0.03316717447563898719)34:0.03590285692725674049)94:0.13901702439226951147)77:0.07873522382250981722,(tr_L0J792:0.25045285177394044362,(tr_H1JWT9:0.06629839977113421989,tr_G8RK43:0.11059119283793948652)98:0.12810421932180143800)84:0.11037638608670763407)56:0.08274282657562823107,tr_I0RG25:0.14915860286113763467)92:0.21178782730002668200,(tr_Q5YUT0:0.13266080887641476527,tr_H6R087:0.27823495918098012369)100:0.37857361676708967124)91:0.19739850163232486313,tr_D3EZ93:0.99980762410637835647)56:0.13529097428339145748)41:0.11726588701845674922,tr_H8GL06:0.50194458417086207369)95:0.45272610443733102281,((((tr_A9WE48:0.17480107899129099236,tr_B8G855:0.08815158387714375210)99:0.24084809599023188076,(tr_E1IDF0:0.36403875526409118502,(tr_A9B320:0.50210785687407211153,(tr_A5UVM2:0.03149261527166229840,tr_A7NNS9:0.08274517450048013423)99:0.25690628510789126349)40:0.05860162832971369667)71:0.10321937433963744579)95:0.23075793115432216562,((((tr_J8TMJ5:0.46630522595605983227,tr_Q5WJU9:0.58244855039675991204)84:0.25222302532086021687,tr_D3FRY8:0.25937882763601921576)97:0.33520189386643189922,tr_Q9KFE9:0.56407259353890482068)89:0.13754000663816565164,((tr_I8UKS6:0.72156449148690382511,(((tr_Q8CXL5:0.47540702037227700050,tr_K0IZW2:0.31352885484341830313)62:0.10085183394036922877,(tr_N4WPJ6:0.21526562816543198808,(tr_L5NDT3:0.16772655017087820251,(tr_I0JI08:0.16574883689290842437,tr_K2H5Y2:0.42113501343833309454)30:0.03765787265276175633)65:0.25805037940807662444)27:0.06080921769543501387)100:0.65547395123469232026,((((tr_M3GUJ2:0.00846835368749770945,tr_H7F756:0.01032727705628489791)98:0.24412133129947119481,(((tr_E3ZNM6:0.00000093905322139818,tr_E3ZXK7:0.00000093905322139818)100:0.03488383576133995828,((tr_A0AH14:0.00000093905322139818,((((tr_E3YNK1:0.01902714250099671323,((((tr_A1Y954:0.00000093905322139818,(tr_A1Y4K5:0.00810905839670896487,tr_C8K100:0.00468892583732130695)40:0.00066011411233120971)0:0.00001137944287572479,tr_A1Y8I0:0.00000093905322139818)0:0.00000093905322139818,tr_A1Y4K8:0.00000093905322139818)38:0.00098489486491331636,(tr_E3YEG2:0.01924580478665950667,tr_F3RIN8:0.00000093905322139818)3:0.00000093905322139818)27:0.00635931731963305935)2:0.00000093905322139818,((tr_C6ZYL5:0.00000093905322139818,tr_J7N298:0.00520581240526832214)38:0.00112930604028620217,tr_D2P0E5:0.00000093905322139818)53:0.00637066086043932504)19:0.00632395500298523188,tr_H7CJM9:0.01274242851042081161)25:0.00000093905322139818,tr_Q92DC0:0.01902317449770297986)36:0.00633651898286006262)64:0.08149769487288473224,(tr_G2ZDQ1:0.01343494718410112067,tr_E3ZEN9:0.00638687387665761320)85:0.01753034579692322112)37:0.01530289248649062232)99:0.25658598225537426751,tr_D7V0Q0:0.35751242790875037425)82:0.12532014891917137023)100:0.76632207926437523327,((tr_D5DWU2:0.00000093905322139818,tr_G2RMN0:0.00000093905322139818)34:0.00000093905322139818,tr_D5D9Z1:0.00000093905322139818)100:0.34012592708382555218)23:0.11491506290817210534,((((tr_K2NJ31:0.00000093905322139818,(tr_M5R7I3:0.00597489428064930557,(tr_I4V9F9:0.00000093905322139818,(tr_B4AIJ5:0.00000093905322139818,tr_A8FA75:0.01205662385127221833)56:0.00600281050754848580)31:0.00000093905322139818)53:0.01218048843141208461)100:0.22523452012584238568,(tr_R0P1S7:0.06742669939605458462,(((tr_H2AD04:0.00601436356491116559,(tr_E1UM14:0.00641100181936715696,tr_F4E2P0:0.00000093905322139818)100:0.03136366594907242372)46:0.00628076327202903816,(tr_H8XF62:0.00000093905322139818,tr_A7Z1N1:0.00612725768995786221)81:0.00000093905322139818)100:0.16283148022617510708,(((tr_D5N4L0:0.00000093905322139818,(tr_I0F0N0:0.01188185335960451408,(tr_G4NW61:0.00596020277630577178,tr_L8PVW9:0.01209267587864800743)30:0.00590443370568417229)10:0.00000093905322139818)45:0.00593869796998654827,tr_M4KN90:0.00000093905322139818)17:0.00000093905322139818,((tr_N0DA07:0.00000093905322139818,tr_G4P562:0.00000093905322139818)24:0.00000093905322139818,sp_P17906:0.00000093905322139818)62:0.00594937390880295649)83:0.04333972012746001301)49:0.05788179061227033406)81:0.14071304796765576883)85:0.09071185648446943028,(tr_M5P1Z4:0.05616253993464303401,(tr_E5WAM8:0.01404703217485503246,(tr_R9TPW2:0.00000093905322139818,tr_O50233:0.00000093905322139818)100:0.05062056072919816213)94:0.10336687806184285954)97:0.14731681265059404229)100:0.40001910928576606130,(((tr_A6CTJ0:0.25700118817593520237,(tr_I3E3R2:0.16405524084196443368,(tr_E5WSC6:0.08368921485295192919,(tr_R9CG74:0.38740076099464543224,tr_Q2B4Z7:0.10806902059410673778)60:0.08235295773797142449)85:0.13631148919437044431)89:0.13848617574578575562)62:0.09113791423172437622,(tr_F7YZP2:0.01455065859410159534,tr_G2TIM8:0.03256848267382995987)100:0.40998769645649224547)47:0.12507839024778538706,(tr_F9DTQ2:0.25939602915003290295,((tr_M7N8I6:0.19086100481411452656,tr_S2XXG9:0.26680920688196052559)67:0.08461257139269680316,(tr_I4X3U7:0.03865727617321396831,(tr_E7RK79:0.00660199060625154838,tr_M3F524:0.00615373931593708127)100:0.07427093899727324477)98:0.23302246849958249686)50:0.11076625823535608817)100:0.46066919090165636685)36:0.09092864921222991448)18:0.00846317973707021685)67:0.22464685851096480307)43:0.09973660664074794624)48:0.10067957870562280198,(tr_D6XY03:0.64297423759797867060,tr_E6TVS6:0.32576308255589458973)94:0.26367998439070844396)56:0.13936328185936175394)99:0.76576642396254079870)38:0.16353370346362050558,((tr_I7A5R9:1.39203252494028406616,(tr_B4D7J1:0.54352731226826511701,tr_C7NPT9:0.57560770240542424858)99:0.61252439781775847027)19:0.11644244114079375929,(tr_R4KAH0:1.21501678443670102503,(tr_L8D4R8:1.38695760427801162429,(tr_Q1GKE5:0.48342111556496220048,tr_B6BA54:0.54989063420513273339)100:0.62324147424898890257)40:0.16329956077453394725)57:0.32111480440405643089)18:0.18140775670644965212)24:0.08226261463937084573)25:0.11088394905157249182,(tr_A0Z4Y0:0.77905475850329253262,(tr_N6WVC4:0.76011988590375689778,((tr_K6HDH7:0.56084215183584373854,tr_H6LI04:0.87091341919194664722)78:0.26191052612117249332,(((tr_A6DPS1:1.74723667244905844775,((tr_K1K2E9:0.03894520102580943666,(tr_A0KFC7:0.00000093905322139818,tr_R4VP51:0.00614761053002489677)99:0.02515460372995011878)100:0.10631822243387392679,tr_A4SSK3:0.03093379998776604051)100:0.66627243065250330023)54:0.19357736452585180831,((tr_J1I4E0:0.00000093905322139818,tr_J1I0N9:0.00000093905322139818)88:0.01712295072136392135,tr_H6L0Y5:0.01694949646191142717)100:1.24679302628301691414)14:0.10540731851828399890,(((tr_F9TT07:0.45142713006006868204,(tr_N9VB72:0.58546656828166776521,(((tr_C9NVB5:0.34847026816631399004,((tr_C9QGH2:0.08595353568353605866,tr_E8LV53:0.08494640731931500655)98:0.23914371930006744771,tr_F9TCS7:0.37839115944389273283)70:0.10479391353899578099)100:0.28819035416906113589,(tr_E8VY64:0.00674224516212504517,tr_Q7MET7:0.00565675373312543237)100:0.49714767038039803237)64:0.20835572041587652192,(tr_D0IHR6:0.11788317183729100923,((tr_D2YD04:0.00000093905322139818,tr_M5NEB1:0.00000093905322139818)69:0.01887282059145891505,tr_G0SMQ8:0.00000093905322139818)94:0.07576040117758965631)98:0.24879060280282971895)40:0.11127364341341572374)93:0.27951185430225311546)93:0.30033594039141803256,tr_Q7NZP1:0.92554395230107588954)89:0.39768209248847175008,tr_K9X120:0.65638016487713879421)20:0.14122263994719821967)22:0.21846409516517956151)25:0.12731725074375482842)27:0.12198599959948218385)35:0.26102919853636769032)8:0.17252437408603643609,((PfulC00003:0.75508792645837063962,(tr_G4E8A0:0.93522116556511247776,((tr_G2E0H4:0.20863923758644933870,(tr_D3RNM5:0.24391661538236592000,tr_I3Y5Y6:0.38591519623311815179)83:0.17784577206592225296)100:0.43350967096434422920,(tr_F1VW62:0.79581435816741419309,tr_G3IWX1:0.47099650556758310138)59:0.19044202676404120567)97:0.48980510708679192433)39:0.20585184019655786147)30:0.18101243471292813303,((tr_B0UCZ8:0.30385905524020917490,tr_I9WPJ2:0.57011519634579843618)81:0.18226133644291381275,(tr_J6UD72:0.60108297554554357411,tr_H8FVH2:0.63035591062411000518)71:0.17224967609863264806)78:0.16897980753532865217)79:0.39425740259883701455)20:0.20352258605559289673,(tr_A9GSF9:0.64297811466205145869,((((LbB0E226:0.79891610424200532048,(AnXP_00138:0.35087825710762682307,FgXP_38061:0.40903719641460156708)100:0.86591501605511589368)16:0.04406366798134597057,((ChQ5CI93:0.91777872613760835829,Bn128656:0.73396230616403568270)7:0.12708999372216961410,((TpB8C6M9:0.81590169284795022175,(TbQ386X6:0.20883049251587310069,(TcQ4D043:0.20598486048987965646,LmE9AD96:0.40922910348341218212)57:0.13177768568494799273)99:0.68317337900587404853)17:0.25332505585338105369,(((ChQ5CGW9:1.09947810036677928736,(((NgD2VI18:0.53590055821385074175,(Pc114526:0.01036265042396354065,Ps136659:0.02302169645540413229)100:0.69700999876773384045)27:0.11693969284489802440,(TcQ4DGU4:0.05981578106689568186,(LmQ4Q9N3:0.23698018534623568887,TbQ57Z96:0.09143986866768073762)45:0.06798930038327632985)100:0.46049885419019320754)17:0.11759039306385327128,((TaB3S663:0.46229041694917177852,((BfC3XVP8:0.19447591436219804906,(((DrB0S510:0.02158104576877847153,(((RnD4A520:0.00619499254181742065,MdF6QCG5:0.00615223442388786613)50:0.00000093905322139818,(BtE1BEW5:0.00000093905322139818,OcXP_00271:0.00619983803112425166)53:0.00615135633008051866)58:0.00658935118240450233,(GgE1BQP0:0.01103638018225909512,XlQ6GR25:0.04255579158356985470)32:0.00901454755693757714)44:0.01571753989648451422)68:0.06945742347482736223,CiF6WRK0:0.20831096031730844675)75:0.10953399397582715136,(IsB7Q5I3:0.19050597063978291779,((DmQ9W0E2:0.00960870722041326335,DeB3NBB9:0.00337451020832676019)100:0.16024985378522788038,(DmQ9VAH4:0.70918821199494141982,DmQ9W3R1:0.27098973543268550790)53:0.12009162214455683382)71:0.15973437696999048807)64:0.09616822104478241207)58:0.05666159563479441358)93:0.17078128060074912464,NvA7SF16:0.22786749679220050235)82:0.20457915809812518559)73:0.24292662058426603422,((((ScP38797:0.75710112730305656470,(FgXP_38578:0.29989078861500595430,AnA2R8U5:0.38436488633525722758)99:0.38048225540845037607)36:0.29767496316069169682,((NgD2VGQ6:0.77490891764169755884,NgD2VM13:0.67698199583736329288)26:0.13732741675794471470,(LbB0CSE3:0.55460443691470429073,UmQ4PIE3:0.59310000985715949362)45:0.17391620391371814813)6:0.09617303148845116056)1:0.00000093905322139818,Bn72159:1.26332040149241731086)1:0.03243793654733840431,(SpQ09189:0.86866953608240993212,TaB3RSN4:0.80429127881764828079)50:0.20884218370133592058)1:0.08369608216693093239)1:0.10059623223092975519)2:0.05046648157943673524)1:0.09883904520175280928,(Bn90739:0.62325290354367468559,Bn67247:0.65043303268452823396)47:0.31365622805094678371)0:0.02794294659024329497,(((((CvE1ZHW0:0.36970469872996775118,((SmSc116:0.01420841175418837560,SmSc117:0.04550819870515060428)100:0.82522453366520520657,(PtA0C6Z0:0.33038277377546632074,((PtA0CTS5:0.49521382518149070773,TtQ23WR9:0.33569638785756505950)60:0.18669327204133628895,TtQ22BA7:0.34850921119180344743)51:0.10724385855256128586)90:0.46374806316131117478)18:0.05108832446984341857)8:0.03821085132095587700,Acastell_1:0.36071308039666288847)8:0.08786278175166423177,(ChQ5CLN7:0.67407329081599021148,DdQ54VY2:0.49418277757461553934)17:0.14304664631222391291)0:0.02067779214370334823,(((((Cr7g334750:0.12516614308232576480,VcD8TXC0:0.16195770756975516602)100:0.44891451047733765822,(CvE1Z4W0:0.64684720078265700582,(Cr3g158050:0.04594562362245274700,VcD8TUT2:0.04386115639578076070)100:0.43826721606706031675)18:0.06821854496357343534)15:0.09981822868132567139,((VcD8U9G3:0.07732253389229713780,VcD8U9G1:0.10764557836593770246)96:0.10267972674033581937,(Cr1g009700:0.10976205352874168764,Cr1g010250:0.07300277900860037417)64:0.07269569802522553303)94:0.32172380483464074752)11:0.11002545949998555896,(((((Sm85661:0.00000093905322139818,(Sm15068:0.02410520000664165621,Sm108305:0.01294162956734149980)32:0.00000093905322139818)100:0.32353789080118805499,((Cs151870.1:0.10108583499181425513,((Me17963294:0.07268685054973356152,(Cp16412748:0.10416493136155800803,(((Pt01s28930:0.00000093905322139818,(Pt01s28933:0.00000093905322139818,Pt01s28932:0.00665140106375243685)38:0.04193031016923887133)4:0.00000093905322139818,Pt01s28931:0.00000093905322139818)100:0.08670383500262374143,((Ppe1766351:0.07419574076720036881,RcB9RRI5:0.03202919790214320966)16:0.00674647449671404546,(((Mg17684753:0.11279690830905964027,((((Si18177973:0.05143329797255033475,Si18177972:0.00000093905322139818)98:0.02313601385279405107,((Zm2g003097:0.00000093905322139818,Zm2g003096:0.00000093905322139818)73:0.01499756820986721147,Sb3g050301:0.00411271701791778108)59:0.00648741989003229994)79:0.04651170037963683890,Bd2g039701:0.06188043603321086161)69:0.02902534764424708272,Os1g070901:0.02116503396197086384)96:0.15098001406757680098)67:0.04752067164697400259,((At2g301702:0.00000093905322139818,At2g301701:0.00000093905322139818)59:0.00000093905322139818,AlD7LBK9:0.01294140531379572336)100:0.30996697575622722542)27:0.04862669342216713320,(Gm18g06480:0.05711592641121501085,Mt3g033950:0.06459167833517304169)76:0.02724908125768808753)9:0.01628723847241939082)15:0.00638036933347306719)7:0.00000093905322139818)12:0.00780765096354810000)11:0.01079756426238850410,Vv17832796:0.09670410125527352518)8:0.00607913309636358683)26:0.04386584534817462161,Ac18144731:0.17265744775055158478)86:0.18621340710639305849)60:0.12305746388894069077,(Ppa1804475:0.19170073127242925892,Ppa1804320:0.09034543394959927698)84:0.11779961533209441782)96:0.33781047855394957802,((Cr6g257850:0.05774624949192193324,VcD8UI13:0.11309962897470013377)99:0.22626774180672842851,Cv23890:0.35197069545864151374)97:0.27809656015729755651)11:0.07078083948530415614,(Bn86085:0.58609604287636885012,OtQ01BZ3:0.44838761830839424238)13:0.12180265938352129174)4:0.06773980948703502147)4:0.09629245689468042546,((((Cr6g256300:0.06269425144969138775,VcD8THL8:0.10888239953746178812)100:0.34706278796924150409,((TvA2FNQ8:1.09203629211632491369,TvA2E6S6:0.68437184875187373478)42:0.31448183228243142828,OtQ01GJ0:0.60635324206785234935)5:0.03412915174239228300)8:0.11087159284306508100,((Ppa1804503:0.50834578816239295307,(((Bd3g255901:0.12703034000082655264,(Os10g22460:0.04800480704464165499,(Zm2g071087:0.10189856018844158092,Si18190082:0.11320601006595820692)91:0.04609366861515382108)67:0.01540548714695158874)91:0.04736987029467705501,((((Si18195403:0.09711040919151422979,Si18195402:0.00000093905322139818)98:0.02648495329441807530,(Zm2g004377:0.02043681356625494383,(Sb1g443401:0.00000093905322139818,Sb1g443402:0.00000093905322139818)100:0.08458757684466682025)85:0.02947139321594179073)74:0.01156321032074409012,Os3g092201:0.06006805414438023266)90:0.03601240837065429468,(Bd1g716902:0.01103692227037096456,Bd1g716901:0.00000093905322139818)93:0.06704475915414850884)65:0.02946785061282979762)95:0.17710015917207153069,((((Gm15g05780:0.08742388735843215075,M2g0086701:0.18361976318749662074)99:0.15683580338625044415,((Cp16426364:0.28871475908097571361,RcB9T5J5:0.20993678032341261952)32:0.02230641202063036663,((AlD7M8Q5:0.06500083444991798520,At4g335001:0.01417533868872092317)100:0.28548750546209167300,Mg17693846:0.45089776174887041815)26:0.07408060546518249745)22:0.04893527383478175202)24:0.03428774241013791274,(Ppe1765873:0.37744102228410314481,Vv17836481:0.21485179485402930433)22:0.01473360292527127642)15:0.03829678709228610117,Ac18143651:0.19620457093880047661)30:0.04967000184027434845)95:0.33897560646763480463)56:0.10088990632450897666,Bn22912:0.56766218574969207200)19:0.08500510353835889765)4:0.06954716148532565090,((((Cs342170.2:0.08052233479485683409,Cs342170.1:0.00000093905322139818)98:0.01580605075014352920,(At4g16580:0.07314604766948472336,(((((Zm2g134227:0.00629851358503217412,(ZmAC210013:0.02531661982268592487,Sb1g040301:0.00631066337995566697)62:0.00000093905322139818)89:0.01917598306800688199,Si18194951:0.00000093905322139818)100:0.07128275693793872936,(Os3g594701:0.05469231317632654299,Bd1g045201:0.09131201679400849369)62:0.02114185397778767933)99:0.08626440579826087640,Ppe1765695:0.04385652006403058939)23:0.01290833502602200047,((((Mg17672695:0.04683909126033355963,Mg17696437:0.09319040744099246765)42:0.03048765542259478795,Vv17822038:0.04533068423862336715)9:0.00000093905322139818,((Bd3g034801:0.14852576772877490452,(Ac18156150:0.01041719786108115040,Ac18156149:0.00000093905322139818)95:0.02369118873262014008)30:0.02722982495122705862,(Vv17828782:0.05028885335288343222,((((Gm16g25560:0.01305568374323350968,Gm02g06520:0.05311416142166847792)84:0.03872331344988153012,(Ac18157200:0.04278833309728229811,(M5g0196801:0.13213378268182154884,(Gm11g07030:0.03006726585847447134,Gm01g38350:0.04166763614170154728)100:0.04558585855921411245)81:0.04412928129454818382)17:0.01102968105197632033)40:0.02018672536531681064,Ppe1764051:0.06607805851274342612)28:0.01380705772029433044,((Me17975170:0.05657314535284710399,RcB9SGJ1:0.04050101118385455307)54:0.02060991879805193494,(Pt05s12720:0.04853344085631818017,(((Mg17695361:0.22258061972251896865,(AlD7MMD8:0.01435412651950101516,At5g667201:0.04416574606063917302)99:0.06650122469290749294)81:0.07923342292705452816,Cp16409883:0.11215628479000362694)6:0.00588567167147269026,Pt07s12510:0.05427399936291723431)8:0.00703939115349609592)14:0.03038595912919585945)3:0.01618752448494638688)7:0.01693156367303293858)1:0.00000093905322139818)1:0.00644707213369997631)0:0.01817535183528048298,(((Gm17g36760:0.00620924674898035156,Gm14g08290:0.00000093905322139818)97:0.05224212676850613357,(RcB9R7R1:0.01253992641977891113,(Cp16424299:0.03280405029086496532,(Cs201270.1:0.13613271796798045998,Pt14s04230:0.03191692843970787147)32:0.02118403830145092551)8:0.01881702991286987939)1:0.00610807035102245779)0:0.00000093905322139818,(Me17960498:0.00614662086135722013,Me17978994:0.03757105388836352866)32:0.00616200327981552415)0:0.00700811251614240349)2:0.02382100300117484873)2:0.00745559045010334327)21:0.02164822634550486388)68:0.10547063628411944280,(Sm141804:0.13430734923258536018,(Ppa1807163:0.00000093905322139818,Ppa1807164:0.09327167287030964371)100:0.15494761057581316055)93:0.10016336749442446286)92:0.13126699611853828720,(((Bd3g495401:0.19833920603214036382,((Bd3g495501:0.14577202587738891104,((Si18171964:0.07877846361234928929,(Si18171718:0.00708390596297161623,Sb4g349701:0.12595004594186390290)93:0.05870348322648677453)100:0.16322241341243404200,(Si18170914:0.16412140032612904106,(Zm2g159904:0.03324842111195284305,(Sb4g268601:0.11735449191560404225,ZmAC217887:0.04344491652874980098)65:0.03788119321639100284)81:0.05299078286221990675)99:0.17564251570668140690)70:0.05252133473466750330)56:0.06274080446175510362,(Si18173120:0.18352984182584108908,(Si18172473:0.10952888181506124921,((Zm2g412156:0.00000093905322139818,Zm2g473536:0.00000093905322139818)95:0.00662745239953133405,Zm2g032140:0.01330496718802577812)100:0.15829705503762006580)44:0.04905629805408377730)86:0.09291956853395032245)23:0.03949026281685069639)32:0.02266906467986415027,((Bd1g375001:0.23053601931983896955,((Bd1g366901:0.10568133992226913520,Bd1g363301:0.17372043570531797707)99:0.13892545243213264006,Bd3g461601:0.20596814191144574568)33:0.02359005938407298872)67:0.13621494312510845637,(Os2g422501:0.21540672536102775658,Os2g422701:0.28193846572197378553)31:0.01667598594770560924)22:0.03740078333495586854)98:0.47442564548312182726,((Ac18157565:0.00643429569037979373,Ac18152410:0.00000093905322139818)100:0.23813168375662813192,((((Mg17672232:0.44417378285583736242,((((((Pt05s17490:0.01380464965096713827,Pt11s01820:0.01855833626703159989)100:0.10448842163909892455,(Pt234s0021:0.25070912846941029173,Pt17s05230:0.00000093905322139818)30:0.01063437209248923286)22:0.01277571192729699649,Pt11s10370:0.06162703551308711808)39:0.03027797818247620829,(Pt961s0020:0.08140732409967647853,Pt01s39000:0.05992338509085957943)7:0.00000093905322139818)97:0.23867727544694666841,Pt09s02640:0.34630237364213489748)73:0.11778305601847527395,(Cs057660.1:0.47308004280779120121,RcB9SG89:0.25452965442344982483)26:0.09070668648680316193)31:0.07592657643564304504)8:0.04396105179837490190,(Vv17839257:0.24347352931157570377,Vv17821317:0.38452475441153338709)65:0.10743529180389296829)16:0.07738598999642848364,(Pt01s10840:0.35899604188447598041,(((Mg17691290:0.09895791576686516211,Mg17696946:0.15395298594625206334)76:0.03865378131139770440,(Mg17674642:0.05182568575860448806,Mg17686264:0.19253930067391816783)40:0.03581374281016060090)99:0.19539303748815151085,(Mg17688680:0.27914621444222226243,Mg17697018:0.18508835618845326243)61:0.06445280222671941062)83:0.12318958147817185567)19:0.10877736920992288339)2:0.03334222674886780369,(Cp16426083:0.43857469189387993103,((((Ppe1764315:0.07062507797112865804,Ppe1765658:0.20687220542203133000)82:0.13516829958305609516,Cp16408762:0.50309660797963440260)36:0.05159911324323301213,(Ppe1764901:0.06050512515704779826,((Ppe1766557:0.11550702037932321364,Ppe1765182:0.14420283221914306782)75:0.03083420524627555892,Ppe1766256:0.14890236371976736662)76:0.02838234575282877828)95:0.28060324126653107824)13:0.04553163330701171657,Cs057820.1:0.47411291132675170701)5:0.04575160658746506986)3:0.03805643971833466005)5:0.06704911785265836588)45:0.15317349999884433132)26:0.10774123079683582682)28:0.20694949043628851904)2:0.06123648464940487784)0:0.05154121984412576157)0:0.05752998012625822749,((Bn133658:1.11199296211403120260,((LmQ4Q3D3:0.30708033549502672388,(TbQ585I2:0.08967729909241650699,TcQ4CSE9:0.06270928252494603616)87:0.22717130940904015080)100:0.80169083400672092043,Cm177C:0.50100581165829971564)16:0.07114302241349126921)3:0.11983957371916204027,(DdQ54JD8:1.34274743716903999236,((TpB8BUE5:0.84191076779324136581,Ps131054:0.49490977375873684840)28:0.14758296796755884794,(MbA9UVZ4:1.07762871287695105593,((Cr1g036200:0.17639618220303143747,VcD8U5M4:0.05525453978728576271)100:0.49098439713492514347,(OtQ01BE9.2:0.00000093905322139818,OtQ01BE9:0.00000093905322139818)100:0.48061714429264490445)76:0.15621267097990762518)70:0.22567565672147604783)2:0.00000093905322139818)2:0.12380262632880094376)0:0.10201177314402341822)0:0.00000093905322139818)1:0.07655763446891492019)1:0.04368173022366941827)2:0.09006091415215895790)8:0.19302180612660857495,((Pc110701:0.00000093905322139818,Ps131748:0.10858179851592891785)100:0.65027662690899334930,(Pc39300:0.08611021318000572355,Ps157634:0.05971911848200071177)100:0.96177883299307487253)100:0.85509538057426126567)5:0.00000093905322139818,NgD2V3D8:0.72288062078090709051)100:1.68907973169156733206)31:0.19496428444526259227)87:0.24122341972740407590)93:0.28337262438726995573,tr_A9GWA1:0.51964919765541350838);
