# Supplementary material for: "PP2C7s", Genes Most Highly Elaborated in Photosynthetic Organisms, Reveal the Bacterial Origin and Stepwise Evolution of PPM/PP2C Protein Phosphatases
Source: PLoS One. 2015 Aug 4;10(8):e0132863. doi: 10.1371/journal.pone.0132863 (PMC4524716; doi:10.1371/journal.pone.0132863)
Supplement: S4 File — This file contains the combined output log information for the two BEAST runs used to infer the phylogenetic tree presented as Fig 1. (TXT) [file pone.0132863.s004.txt]

state	posterior	prior	likelihood	treeModel.rootHeight	constant.popSize	alpha	ucld.mean	ucld.stdev	meanRate	coefficientOfVariation	covariance	treeLikelihood	coalescent
5000	-28080.227245352107	-324.8161051167972	-27755.41114023531	4.821180470667143	29.591978185751625	0.883052264876742	1.0	1.0125715278008833	0.9251386871670184	1.677131772328839	0.026407815304692862	-27755.41114023531	-318.4165421555063
10000	-26853.75062421086	-319.82815837901705	-26533.922465831845	5.188117353640313	32.22799406524952	0.9240922142665673	1.0	1.107320887844133	0.945844085933768	1.9033887981257789	0.13076967565023395	-26533.922465831845	-312.9769353004135
15000	-25869.244814893176	-303.793586505472	-25565.451228387705	4.830644139980669	29.777554786697085	0.9240922142665673	1.0	1.0390220222643645	0.9329939563599396	1.7201561422421798	0.09688417484295556	-25565.451228387705	-297.2263405647337
20000	-25663.648390382226	-300.9471589291422	-25362.701231453084	4.234048325870829	23.373155238321456	0.9716718670632178	1.0	1.0210771345413858	0.9466627056520058	1.64151247094496	0.03120510607501393	-25362.701231453084	-294.580755108845
25000	-25559.29943213408	-302.640530450749	-25256.65890168333	4.551290082599993	27.06635722202584	1.0167346298696802	1.0	1.0587281886162068	0.927199096725821	1.7053738211934721	0.022383061154152336	-25256.65890168333	-295.9243445686387
30000	-25439.273506273956	-297.4086803374928	-25141.864825936464	4.686485267969338	23.882537385383145	1.016324288140791	1.0	0.9762481609286624	0.8934553672080465	1.476823669446472	-0.028374021442573	-25141.864825936464	-291.0658992091043
35000	-24980.47949498002	-294.8550901169645	-24685.624404863054	9.979998620709642	22.824792096985465	1.016324288140791	1.0	0.9997278324634837	0.7539159478290423	1.4149689262122325	0.11138779328778044	-24685.624404863054	-288.4871701946468
40000	-24945.667342320015	-291.2186079461724	-24654.448734373844	7.356828493311856	23.02732996242284	0.9979000629985207	1.0	0.9383218024753324	0.833755794260238	1.2924459857830275	0.2003256421938977	-24654.448734373844	-285.06292011223377
45000	-24921.68469408595	-300.9660375556872	-24620.71865653026	5.850791615862656	20.55732682649404	0.9979000629985207	1.0	0.9164993091119576	0.8216091018759918	1.3435230389098427	0.13416485701001582	-24620.71865653026	-294.9892815576151
50000	-24757.75326468762	-290.7361826171688	-24467.01708207045	5.213844164716809	22.231419202903904	1.0030974382581996	1.0	0.8890416206398781	0.8274961345037196	1.303188785044476	0.07266481489099864	-24467.01708207045	-284.7531157802365
55000	-24707.411238518296	-293.38071783331725	-24414.030520684977	5.750681991384406	24.120083034314572	1.0543394248142683	1.0	0.911938547875628	0.8068374205863192	1.3039466411860068	0.051409926610180685	-24414.030520684977	-287.14493799488645
60000	-24682.494497375097	-292.4010452320844	-24390.093452143014	5.422143408565342	19.329125102092245	1.0149961386197222	1.0	0.8868279442747398	0.8051806245478886	1.2419360811124747	0.08262765866656151	-24390.093452143014	-286.5407155601966
65000	-24564.70884065273	-298.5581940131633	-24266.150646639566	5.107956058639259	26.27497342345607	1.0291115849161832	1.0	0.9319507541583876	0.7573435176564977	1.3195008180203989	0.03717596285359695	-24266.150646639566	-292.2272611447978
70000	-24414.298579758313	-291.1026724046364	-24123.19590735368	4.643644388086617	26.319858887009495	1.04041918640015	1.0	0.965051568598389	0.816383634151788	1.3125637660939478	-0.05470843454388644	-24123.19590735368	-284.64811505026205
75000	-24349.771380997332	-287.13280072714116	-24062.63858027019	4.891506855686122	24.27684454594028	1.0129294356340588	1.0	0.9203681494188722	0.8854240457535777	1.1202289936287726	0.074111243497645	-24062.63858027019	-280.9480738801392
80000	-24300.25969286332	-282.0713422240641	-24018.18835063926	4.384040794788274	19.98635758189359	1.1262409100533326	1.0	0.7975673760063497	0.892461102672012	0.9364303505522273	0.06710742683818709	-24018.18835063926	-276.22286782526805
85000	-24228.147981295202	-279.17412314935694	-23948.973858145844	3.448801880652466	20.34385919661313	1.0185565376351893	1.0	0.7413123905202513	0.9372987068349775	0.8419020438562055	0.14708911596095886	-23948.973858145844	-273.69205326478397
90000	-24229.98563797056	-276.2197255182831	-23953.765912452276	3.814980280440912	16.46491266956948	1.0862646547399337	1.0	0.6515437329976843	0.9379729979017857	0.7031417570927525	0.03989211641004963	-23953.765912452276	-271.08309286722823
95000	-24221.780361431687	-281.38322373395937	-23940.397137697728	3.7223686930185402	20.52667053878799	1.0199638730870164	1.0	0.7512502248015502	0.8503380857348495	0.8889086550154954	0.027908322353216507	-23940.397137697728	-275.85957974014195
100000	-24209.794840769282	-280.0896974723884	-23929.705143296895	3.0683822245780368	14.214142452070826	1.0493889275542898	1.0	0.7440067481498	0.8743469413676797	0.7970502964377484	0.2437613615896463	-23929.705143296895	-274.8964214257488
105000	-24216.85239433753	-275.1618387689713	-23941.69055556856	3.3744065915197674	18.92823613311881	1.197318964016688	1.0	0.6928472663779089	0.8930301370968883	0.6646835014138744	0.19311177009201144	-23941.69055556856	-269.5397637285402
110000	-24207.40390177452	-278.5600661932041	-23928.843835581316	4.751368797687533	19.723088879972508	1.1815196249789586	1.0	0.6673825512806382	0.861470550180456	0.6526711773548187	0.22474441865231506	-23928.843835581316	-273.00484878480864
115000	-24187.169841762854	-275.16969387605434	-23912.0001478868	3.944587341169038	16.60030877131761	1.0937124850398958	1.0	0.7141626441818691	0.887118810536264	0.7404012385865678	-0.005158071600621049	-23912.0001478868	-269.8221191467857
120000	-24189.22484712258	-267.71233467679605	-23921.512512445785	4.476265921125873	19.31169408635922	1.0855809623979082	1.0	0.6055779727235139	0.9590987432513338	0.6102961511068902	0.1403717959947056	-23921.512512445785	-262.5554874794267
125000	-24196.92329856604	-268.6526869499044	-23928.270611616135	4.516158687887148	17.043179448513815	1.0855809623979082	1.0	0.5772032550433387	0.9074907543110504	0.58224247001062	-0.05403692253948207	-23928.270611616135	-263.70592463785664
130000	-24194.863212411357	-271.4695927881072	-23923.39361962325	4.717160319008121	18.947179442625444	0.9974033366734433	1.0	0.5753016814788118	0.9331091280292764	0.5836549947309594	-0.07736395701719595	-23923.39361962325	-266.5989854611794
135000	-24198.07845564011	-268.4048663518654	-23929.673589288243	3.805067460230286	17.22942495645311	1.0961056073453803	1.0	0.5514487736777228	1.0247701869737051	0.5381119314597271	-0.232852432454029	-23929.673589288243	-263.50344960993954
140000	-24147.107715184524	-268.6646930261863	-23878.44302215834	4.754877978640083	15.265003242814661	1.0961056073453803	1.0	0.49876042077269606	0.9640367766440011	0.45952901848687705	-0.09537291897420434	-23878.44302215834	-264.042397179784
145000	-24132.85097503831	-261.7899545157174	-23871.061020522593	3.6276166855997602	15.536534389014818	1.0672286912941018	1.0	0.2883444962637398	0.9574890675094955	0.2962295552686482	0.01031764402920566	-23871.061020522593	-257.8390288057874
150000	-24111.83104456513	-259.0783013451006	-23852.75274322003	3.778425059359866	15.321798709059783	1.0513724676507645	1.0	0.30387802802383806	0.9641537843693513	0.3216365460238888	0.12209560232839624	-23852.75274322003	-255.12640522832757
155000	-24122.332208057207	-259.3440507749413	-23862.988157282267	4.574242199286328	13.125067726989952	1.0789418498179155	1.0	0.309123877353976	0.9928405082847515	0.3062883695104366	-0.12849335561412312	-23862.988157282267	-255.47603094385562
160000	-24120.512375264712	-257.70333297381666	-23862.809042290897	4.994362081873461	14.057066230044457	1.1150584869459361	1.0	0.31124619020111705	0.9282875391456142	0.3398220791817524	0.06863044634776995	-23862.809042290897	-253.6881116946762
165000	-24119.747991622808	-257.20965102458615	-23862.53834059822	4.35582296853576	14.421460759578073	1.060418829736923	1.0	0.2998590755263807	1.02258919140142	0.31007491671106485	-0.06441652938979658	-23862.53834059822	-253.3122781800934
170000	-24112.762195203686	-255.76206240759942	-23857.000132796085	4.224743168049243	12.121376739273872	0.9829721837418601	1.0	0.3334577796691089	0.9412546180846555	0.33638398407669345	0.07966023290972105	-23857.000132796085	-252.09253360379705
175000	-24131.310568908382	-265.745557798688	-23865.565011109695	3.963325531202986	16.5166904464327	1.0751703517917794	1.0	0.2860143668405957	0.9258888780452329	0.26869631390662835	0.022843320180767433	-23865.565011109695	-261.7245620519602
180000	-24118.20269135475	-259.65285244390043	-23858.549838910847	3.5531014593074244	17.481560432672552	1.0859551063354325	1.0	0.2824772669802066	0.9657749263643612	0.26194242564339937	0.026067867179283465	-23858.549838910847	-255.56412326367018
185000	-24136.201185822618	-260.5582123935945	-23875.642973429025	4.008625363439759	16.81754950756817	1.0836789812932628	1.0	0.33917944070604716	0.9701101640360688	0.3541308759679143	0.046690345778657216	-23875.642973429025	-256.342652623392
190000	-24113.638618168534	-261.2022244022315	-23852.436393766304	4.191324452688909	13.88324187326981	1.0596956546188872	1.0	0.34044779928578567	0.9466191704612833	0.3264948231632614	-0.01613729103363204	-23852.436393766304	-257.222566672201
195000	-24130.367242869834	-264.4052080823217	-23865.962034787513	3.7801344844595994	13.545073131434373	1.0596956546188872	1.0	0.2964971654022722	0.9685541072345494	0.30696849759585937	0.06712172291846961	-23865.962034787513	-260.5820618714365
200000	-24121.955706028024	-258.4276679043646	-23863.52803812366	3.980077028513656	12.862956033001128	1.092839926860914	1.0	0.3079647607914901	0.9728667251348165	0.30993391840520973	-0.014291178467137905	-23863.52803812366	-254.555501682504
205000	-24129.486333698835	-259.5746496347325	-23869.911684064104	5.040005719443685	13.716509019232388	1.168508777914027	1.0	0.33500356655531943	0.9687257740934654	0.340082139135112	0.0626819666333827	-23869.911684064104	-255.40578070320774
210000	-24120.06540618139	-261.05387800863684	-23859.011528172756	3.8749007119026886	17.484568718548516	1.141403587639897	1.0	0.36300034729391084	0.9333059475698623	0.3709271845001838	-0.07350688630716673	-23859.011528172756	-256.6125105562887
215000	-24112.593337731498	-259.5795948224639	-23853.013742909035	5.202935593886814	13.921475183065438	1.067672425188675	1.0	0.37098257684068225	0.9365280685924948	0.35273402034694795	-0.14559858945265122	-23853.013742909035	-255.48962908570635
220000	-24111.10855754839	-259.94984925006526	-23851.158708298324	4.061151930070901	16.49615085291822	1.067672425188675	1.0	0.3794601087307123	0.9710461697834566	0.3964977857130373	0.08577742126467604	-23851.158708298324	-255.66475647067298
225000	-24112.63557770975	-257.53943585043777	-23855.09614185931	3.997414855929416	16.877057544228613	1.0427050566310379	1.0	0.32601834023886717	0.950071545320763	0.366977865057946	0.03647834594253868	-23855.09614185931	-253.44177502781437
230000	-24119.6782604381	-252.51644799004004	-23867.16181244806	3.9648481800982904	13.786669603496037	1.1182604938512792	1.0	0.2669264627520992	1.0081319762756444	0.27566015313976694	-0.05937914085503485	-23867.16181244806	-248.64720492875765
235000	-24114.177682397192	-263.1775800728342	-23851.000102324357	4.979442371427772	15.011945428081063	1.0543567230563082	1.0	0.3144887346727943	0.9654665528018593	0.33489379629734883	0.012689208762366927	-23851.000102324357	-259.20831364588486
240000	-24111.086425566977	-260.5161661773534	-23850.570259389624	3.3274712741752244	15.440756879341535	1.0543567230563082	1.0	0.35621639875196603	1.0427750169113597	0.37733877761481566	0.07166145878728651	-23850.570259389624	-256.39355244013507
245000	-24114.300351623842	-264.2108396690145	-23850.08951195483	4.3379858431000535	19.348726316061235	1.1068421294086435	1.0	0.4340252752897484	0.9351410517276019	0.479045436093695	-0.072203714205133	-23850.08951195483	-259.52421245970606
250000	-24126.16625128399	-259.73071560909835	-23866.435535674893	5.822753064982767	14.780596260105485	1.0556654403673524	1.0	0.29740209754922975	0.9510533943515589	0.3189377511257716	0.12235975655586431	-23866.435535674893	-255.82562264787603
255000	-24121.084826351183	-253.95279864577734	-23867.132027705407	2.978889763810147	14.287934884977192	1.1525374791212846	1.0	0.2581884030864164	1.0217438588009822	0.280905409669964	0.07867283632535398	-23867.132027705407	-250.00550248070223
260000	-24123.54444074352	-259.06321324727065	-23864.48122749625	4.055689303986128	14.779826575948043	1.1080701848396017	1.0	0.28996147192462646	0.9312946077273305	0.3323138191600051	0.13204326834675517	-23864.48122749625	-255.0756847492921
265000	-24123.38089391683	-261.398074290892	-23861.982819625937	5.251456060524692	16.06171109543587	0.9680467474138522	1.0	0.3511706882434814	0.9099195686676117	0.41044467092539066	-0.026870460111149914	-23861.982819625937	-257.4237899537937
270000	-24134.437834046996	-260.6978415718466	-23873.739992475148	3.804605256240796	18.75557752797998	1.1162825615829821	1.0	0.2569365793997419	0.9839489280973601	0.27290384661494343	0.07958286355749508	-23873.739992475148	-256.554735003369
275000	-24132.992746066244	-259.67808339532286	-23873.31466267092	4.8755211529391485	17.501322686805995	1.1372195898045903	1.0	0.28615516219899956	0.9182548596470744	0.31083230870348544	0.17412236120817653	-23873.31466267092	-255.47466173816827
280000	-24137.112756169347	-260.933310166744	-23876.179446002603	3.9410285195069004	14.869862634227603	1.090806868611933	1.0	0.2604336092748184	0.9543488561577976	0.27850774725429156	-0.03407849522538502	-23876.179446002603	-257.06281854827324
285000	-24117.82342285342	-255.6858737559984	-23862.13754909742	4.192317774288865	17.437734774955945	1.090806868611933	1.0	0.2753376008839603	0.9433120022402081	0.28358431643023485	0.06304597514581146	-23862.13754909742	-251.611370162063
290000	-24120.017212559756	-256.40245557268355	-23863.614756987074	4.425770019173263	12.831982808357171	1.090806868611933	1.0	0.27939275132988056	0.9770012986776309	0.30512763872791104	0.09883998218822908	-23863.614756987074	-252.62248233932254
295000	-24120.556295843362	-262.75325897949693	-23857.803036863865	3.964934338342037	17.88389387056309	1.0914420170908867	1.0	0.3375752883216927	0.9387406681567793	0.3499220755449866	0.004114590977756415	-23857.803036863865	-258.46550802554725
300000	-24116.99402717786	-260.016043189635	-23856.977983988225	3.9075003511976436	15.85710531334512	1.0914420170908867	1.0	0.32734919419229075	0.9623341302599284	0.33132148659181987	-0.011005101694285938	-23856.977983988225	-255.87925335747707
305000	-24109.813716957422	-264.31789702475186	-23845.49581993267	3.6729549542278113	14.941706994044957	1.1456775530520218	1.0	0.3539109158083849	0.9248713900930533	0.3948225883223242	-0.1135561456153741	-23845.49581993267	-260.0524122106433
310000	-24123.68935783229	-264.9096591014845	-23858.779698730803	3.862336584631275	18.926791685177594	1.0099786089887082	1.0	0.3842271794564749	0.9884451572008033	0.38351724381193375	-0.07651185082889077	-23858.779698730803	-260.58820134659464
315000	-24103.237865555562	-258.34179781718615	-23844.896067738377	3.623713250505961	16.45867460586872	1.1089812034599227	1.0	0.3547359815560603	0.938519467181979	0.3326041296968575	-0.04129800240031852	-23844.896067738377	-254.05053426494155
320000	-24121.839340196013	-257.17419526083654	-23864.665144935178	3.5525058401261433	12.789857426946575	1.0784096867049793	1.0	0.3058376335255439	0.9643526649668733	0.2743787105458258	0.2577833003212465	-23864.665144935178	-253.34296998777796
325000	-24127.16663011558	-257.0372122959057	-23870.129417819673	4.210322758917258	13.820768798343975	1.0408560760832837	1.0	0.34886421438972354	0.9779740083453152	0.3198526732173278	0.11265294133552813	-23870.129417819673	-253.07449452360314
330000	-24129.810297292024	-258.0847283447227	-23871.725568947302	6.1361668278359955	15.602742698240032	1.0408560760832837	1.0	0.31235597218049405	0.959981868070514	0.30523275771151875	0.033196666298233916	-23871.725568947302	-254.11026103245092
335000	-24143.01109465056	-259.8595419375898	-23883.15155271297	4.345543982572344	11.639121252919402	1.0053920505732326	1.0	0.24564380437469677	0.9597273870453682	0.23271819375334035	0.10480574332615152	-23883.15155271297	-256.4492139468293
340000	-24138.361456128212	-264.06885464749905	-23874.292601480713	5.082443376226051	17.822725013530004	1.0877377085147721	1.0	0.3378468429023258	0.9028767739548541	0.298562468368003	-0.02303175683759876	-23874.292601480713	-259.79112384180996
345000	-24116.53463176531	-264.5539180673629	-23851.980713697947	4.5899814122416025	14.619841995309681	1.1161237674431959	1.0	0.38430862841048935	0.8422435910223524	0.371191995672234	0.0865539270153508	-23851.980713697947	-260.2781244696442
350000	-24138.331496615567	-261.11651037039127	-23877.214986245177	4.767039856938375	15.401946868637589	1.0907549446571536	1.0	0.37166095812674277	0.9100201984871953	0.3433741335455423	-0.05678287248305573	-23877.214986245177	-256.8772831544541
355000	-24109.953312012352	-259.4023493826593	-23850.55096262969	4.901959776528501	15.838077911715379	1.028096051808901	1.0	0.3501155577555703	0.917727455155149	0.3244625065943622	-0.028236207562063763	-23850.55096262969	-255.32515303993668
360000	-24120.884411298153	-260.30134960093113	-23860.583061697223	6.904183998603907	17.22076404221363	0.9835881768933049	1.0	0.39486995937037406	0.8375854346933619	0.38857733824647367	-0.11171938249491627	-23860.583061697223	-256.09520697077966
365000	-24120.368863262494	-257.4056205089733	-23862.96324275352	3.7251004979394673	17.23325021225974	1.0529588525091096	1.0	0.30963267747542383	0.9423334926143813	0.3085962914667795	-0.11173694091254668	-23862.96324275352	-253.31572357119538
370000	-24112.28731598881	-262.5616792953656	-23849.725636693445	5.406344067803547	12.214578481764732	1.1704557040046624	1.0	0.29875908692690367	0.8963827767507866	0.2907521284649409	0.09858403150590501	-23849.725636693445	-258.61361989993617
375000	-24125.715005546983	-257.07093498493515	-23868.644070562048	4.244005467978125	13.85625687080917	1.1156103239742292	1.0	0.2603325659074536	0.9791474353664135	0.2621241897247454	0.04912848069402812	-23868.644070562048	-253.22173921824648
380000	-24117.963725544298	-258.8157352566511	-23859.147990287645	3.891735578321395	14.60790909265971	1.1156103239742292	1.0	0.2750150142368545	0.9927273248873425	0.25405321345916354	-0.024384369154174565	-23859.147990287645	-254.8696659345071
385000	-24111.720689250087	-260.19637993368696	-23851.5243093164	4.674189315994632	12.403439614643577	1.1156103239742292	1.0	0.27751898956668386	0.9073244632978632	0.28957206311849487	-0.09448508703312168	-23851.5243093164	-256.4063879638428
390000	-24110.10799035634	-257.42157843655747	-23852.68641191978	4.99628789290479	14.988659648787907	1.1156103239742292	1.0	0.31250141529436093	0.9099776784692932	0.33388157400564067	0.034299321958255254	-23852.68641191978	-253.33731912019576
395000	-24150.428334941324	-258.65130820235584	-23891.777026738968	4.752463575304694	13.063867481289794	1.1156103239742292	1.0	0.21074587535778225	0.9785362019527127	0.2496976599095534	-0.0726684053861524	-23891.777026738968	-255.00975918575355
400000	-24115.98759934236	-259.3619088150533	-23856.625690527308	3.796685225584023	14.107847018024595	1.1156103239742292	1.0	0.2657164314303883	0.9715557345255589	0.30270115437971123	-0.014067137093588856	-23856.625690527308	-255.4785671733598
405000	-24135.214330349718	-254.62911864513643	-23880.58521170458	4.746351830416715	11.735549399000432	1.1050646998396962	1.0	0.2684469618570594	0.9904425443760753	0.276986009237099	-0.00634453494080643	-23880.58521170458	-250.94278518377854
410000	-24131.275551557195	-260.8706661421204	-23870.404885415075	4.66741873896138	16.386607079881145	1.0806766360368616	1.0	0.32847280236993864	0.9077288863204813	0.33934742689286473	-0.027058482558509376	-23870.404885415075	-256.7191895724387
415000	-24143.562256114506	-258.4371272335709	-23885.125128880936	4.343048139790619	10.461748979972846	1.0590017774367184	1.0	0.31948487487666466	0.9970961856917899	0.3011403662557392	-0.0764745778980338	-23885.125128880936	-254.80470287213785
420000	-24131.861855372113	-259.08289737528287	-23872.77895799683	4.481768893622392	15.020399939229728	1.0590017774367184	1.0	0.294323549583688	0.9738192357561384	0.27495677529127305	-0.012394069002727317	-23872.77895799683	-255.16427336779245
425000	-24114.379293779657	-260.5415902292256	-23853.83770355043	5.7487172176221	16.827612962720863	1.0590017774367184	1.0	0.3412385723953924	0.9301092991806835	0.3457469848314149	-0.013096719198032536	-23853.83770355043	-256.3686092605309
430000	-24119.876567706237	-261.12597611841073	-23858.750591587825	4.236355987416521	16.614395524332895	1.0590017774367184	1.0	0.32008600582884283	0.9441553932798498	0.32017968050397216	-0.07081319929096717	-23858.750591587825	-257.0292044954562
435000	-24111.408250779506	-263.617622908761	-23847.790627870745	3.682000501907157	19.28624118907868	1.0561959923051296	1.0	0.31826260354085567	0.9343040331590231	0.3281783604333317	0.06820013903180962	-23847.790627870745	-259.38281063283114
440000	-24113.22001498461	-263.24705982019697	-23849.972955164412	3.448282759433031	16.621016722710433	1.0308190265843544	1.0	0.382403218843918	0.9021057682483024	0.363079768086075	0.1022935109720521	-23849.972955164412	-259.0193036175167
445000	-24120.73823537077	-263.8800684449067	-23856.858166925864	4.6944759488872085	13.717944611595726	1.0308190265843544	1.0	0.26795301728208015	0.9169106047752834	0.26772695319198103	-0.05797127175088201	-23856.858166925864	-260.18762600769514
450000	-24124.27353512711	-257.63918851988086	-23866.634346607232	4.361899420412086	13.006090180662138	1.0831480144970471	1.0	0.3119353771121914	0.9582814571017232	0.3404572816287483	0.11370064929756615	-23866.634346607232	-253.76342810558154
455000	-24117.217352945492	-259.5639201939964	-23857.653432751496	4.099839716888929	16.91855297071636	1.0831480144970471	1.0	0.21832508410839271	0.9677563857600853	0.22823589802916425	-0.04012279491825878	-23857.653432751496	-255.7059975532096
460000	-24115.49114502478	-256.03640364895267	-23859.454741375826	4.344913364242003	14.813217368120826	1.138279386458689	1.0	0.28789664012012467	0.9798483092206857	0.2975547313060794	-0.01495486354515533	-23859.454741375826	-251.992394577265
465000	-24127.701033898666	-256.6589235605727	-23871.042110338094	3.3222497811314127	15.030962403427232	1.098899649225888	1.0	0.30198391117673107	1.0232765308999754	0.3111686598330223	-0.10363803501152836	-23871.042110338094	-252.6368197639397
470000	-24102.26649817244	-259.7226683872137	-23842.543829785227	3.7844901355993743	15.121376189986973	1.098899649225888	1.0	0.28339059007390416	0.927188447469019	0.3195239046077326	0.10605711524417495	-23842.543829785227	-255.75034740330244
475000	-24129.219372358686	-261.2573271902525	-23867.962045168435	5.336499471255393	12.794360198161984	0.9549319285141267	1.0	0.3690388151488429	0.8905192891364626	0.42659781884133036	-0.030610447217768996	-23867.962045168435	-257.4831018926957
480000	-24121.440377943974	-262.7723793050907	-23858.667998638884	4.292966682203682	15.042884490864756	1.1290461338564672	1.0	0.2763230731181099	0.968811207629671	0.2874368045914589	-0.05737616832681188	-23858.667998638884	-258.7661721991623
485000	-24129.4841378912	-256.98660326537583	-23872.49753462582	4.992148408434835	16.08454189073696	1.1330442499303277	1.0	0.334976334449101	0.9153400848191756	0.3408598102847203	-0.16503279936731882	-23872.49753462582	-252.72948655163668
490000	-24112.88195588724	-259.2296387214271	-23853.652317165812	4.662575126034686	13.885459142208846	1.0533452813443558	1.0	0.29635919359043283	0.9468375355657362	0.33220308713425506	0.10305850153353513	-23853.652317165812	-255.39478785948512
495000	-24117.812461342175	-259.1555026059853	-23858.65695873619	5.409878475265815	14.382894460959953	1.0533452813443558	1.0	0.3859791397878555	0.9431189480532333	0.41319865690512225	0.011898594507974607	-23858.65695873619	-255.0165944773289
500000	-24104.175166053818	-255.01008240572	-23849.1650836481	4.457321821307586	15.284608639854143	1.0533452813443558	1.0	0.3490876918999474	1.0143434055247542	0.3558807538274045	0.12535277432938857	-23849.1650836481	-250.92104188574115
505000	-24127.341014665744	-257.74624972720466	-23869.594764938538	4.400226568829441	16.89318344266646	1.0564726268778817	1.0	0.2926937050917262	1.0005875800356325	0.29155403007444336	0.21909313850323295	-23869.594764938538	-253.72007263342664
510000	-24115.022603971152	-258.80219276622967	-23856.220411204922	4.84674396542923	14.456108348938393	1.0653115722772761	1.0	0.35902536760615056	0.9521749713616237	0.3763546393239378	0.13979541668620754	-23856.220411204922	-254.71513593973862
515000	-24119.653977552432	-258.95511991057515	-23860.69885764186	4.284265349768587	14.720303408539598	1.0653115722772761	1.0	0.37520042512798757	0.9405719042611065	0.37057547963218457	-0.11398468710598468	-23860.69885764186	-254.80142723478318
520000	-24110.479658180513	-257.1450201712498	-23853.334638009263	4.181028920033211	14.690629552538294	1.1073043135422957	1.0	0.3239602791178061	0.9490962942279881	0.32354501206510095	0.12139160641115396	-23853.334638009263	-253.06308033091545
525000	-24133.68252810795	-261.8370398589136	-23871.845488249037	4.224730766188299	13.325616847339637	1.1073043135422957	1.0	0.34204527184368044	0.9493419818253611	0.3243965897073948	-0.20835643704415374	-23871.845488249037	-257.79836662406234
530000	-24120.329781640005	-253.27264863688757	-23867.057133003116	3.4210685097425797	12.615655795149266	1.1073043135422957	1.0	0.3548927059805751	0.988201397457355	0.34638816944635387	0.06532608945298148	-23867.057133003116	-249.2501827950007
535000	-24117.98847221983	-264.2746789702747	-23853.713793249553	5.056328987374901	19.706328827258012	1.1073043135422957	1.0	0.3516477698265369	0.9036579365716924	0.3511178765716255	0.13047253021120633	-23853.713793249553	-259.8159466585207
540000	-24118.820627322886	-261.3944597696406	-23857.426167553247	4.59368058976804	15.34671161666153	1.0390683382252117	1.0	0.2995529033650304	0.9605769417632334	0.2819959025115267	0.10965360659151382	-23857.426167553247	-257.4785226281674
545000	-24120.96424140599	-263.8961642279468	-23857.068077178043	4.0230265270983825	16.855628635618412	1.0390683382252117	1.0	0.35462961634210993	0.9332276232696417	0.3688836637604428	0.15039906279814685	-23857.068077178043	-259.72121352702305
550000	-24122.451835518663	-263.8181840541598	-23858.633651464505	4.056654616500564	12.520013271001952	1.0390683382252117	1.0	0.3764596816744275	0.9096435278037053	0.3468349659731966	0.2158538708835385	-23858.633651464505	-259.8750993762586
555000	-24108.671153919382	-257.98904015896915	-23850.682113760413	4.432987231171472	13.553283671490366	1.0390683382252117	1.0	0.3809083541506384	0.9423612159833538	0.3633991611862738	0.06346479265881431	-23850.682113760413	-253.95330903394876
560000	-24112.73008793562	-260.4951050252626	-23852.234982910355	4.237639454664443	16.955616533958686	1.0390683382252117	1.0	0.41449739439374494	0.9309188450756656	0.40202091687073216	0.0853341783829102	-23852.234982910355	-256.13463649698417
565000	-24126.111297527135	-262.6085624136879	-23863.50273511345	4.690156469626091	14.40589752894281	1.0390683382252117	1.0	0.3621641135462724	0.9301046036618035	0.3595359212457223	-0.011369339344107785	-23863.50273511345	-258.56805519246666
570000	-24132.924831367418	-258.1696958298574	-23874.75513553756	3.6218739689784876	15.61536837717271	1.1683397402536688	1.0	0.3483329154708951	0.9386296956764416	0.3615616696690348	-0.11173810020798301	-23874.75513553756	-253.8315214904712
575000	-24111.61541782788	-262.3011233318124	-23849.314294496067	3.6775870987949997	15.769059871690937	0.9809659653377073	1.0	0.3468432657350766	0.9571028307855521	0.3342007951674805	-0.035902692107145535	-23849.314294496067	-258.3323712889466
580000	-24111.83890964328	-260.84780142731745	-23850.991108215963	4.295107227479386	16.43835396857875	1.216647852104206	1.0	0.31253444888708193	0.9721985560411007	0.3448779916555801	0.04515557251729435	-23850.991108215963	-256.46904458462626
585000	-24132.267561729313	-259.2543420860406	-23873.01321964327	3.8928048869566334	14.803113988762673	1.181460143191767	1.0	0.29321087387372813	1.007316081917178	0.3026197253658061	0.06746980967607817	-23873.01321964327	-255.10871108397967
590000	-24127.84194504217	-262.5190534405895	-23865.322891601583	4.00645193932	16.82075290978905	1.139176397114653	1.0	0.2547211725524702	0.9553515900728221	0.2776314734932394	0.03610095592096035	-23865.322891601583	-258.445683181618
595000	-24130.398677776262	-261.89778439221953	-23868.500893384044	4.626064425505841	15.368712965716469	1.139176397114653	1.0	0.2826264514125702	0.9469914359763962	0.2904128337143574	-0.048586983380801085	-23868.500893384044	-257.83097789571457
600000	-24127.587165738925	-260.58048857752783	-23867.006677161397	4.154689576898376	15.609634825571623	1.0075213656740223	1.0	0.34856533225899966	0.9351686444477697	0.37190892770885414	-0.04927245774902809	-23867.006677161397	-256.5636209779984
605000	-24145.152268224127	-264.8589659515299	-23880.293302272596	4.817589710145127	18.04696915149128	1.0075213656740223	1.0	0.35976796521640225	0.8738224207378609	0.38375497584422463	-0.09348710294051361	-23880.293302272596	-260.66340103712577
610000	-24142.57847037397	-263.76872244579135	-23878.80974792818	5.025273039596902	17.204920409766906	0.9595755907279033	1.0	0.3937349515589508	0.8645426048848105	0.40963342574352263	-0.024063556261975382	-23878.80974792818	-259.6149304656424
615000	-24121.90319195135	-260.16025994246326	-23861.74293200889	5.275545025060754	14.773515146418951	1.0760023818418705	1.0	0.3597027589356725	0.9282128393385727	0.3158693611989921	-0.022472131544033713	-23861.74293200889	-256.02807031066294
620000	-24124.66170357206	-261.69903569860605	-23862.962667873453	4.169804461919313	12.911377849500687	1.0747827232540932	1.0	0.3485783265160074	0.9403962691396336	0.2913286638803633	-0.02098423943881298	-23862.962667873453	-257.73738581530984
625000	-24129.817493712042	-262.2843071925785	-23867.533186519464	3.832373910664445	13.733514613040093	1.0235138219871462	1.0	0.2715875178936288	0.9842320408651054	0.2509252206106788	-0.025246459219035733	-23867.533186519464	-258.5944372965725
630000	-24117.399263932177	-259.90497910013664	-23857.49428483204	4.521633340968996	15.53395910665585	1.0235138219871462	1.0	0.36055870318302047	0.9761533945421461	0.34702728627745916	-4.065144316131075E-4	-23857.49428483204	-255.8250062783531
635000	-24115.96959039422	-260.99589596182494	-23854.973694432396	3.892944895654674	17.547347013180154	1.0698793097483965	1.0	0.3830844250711165	0.9557840210853097	0.3739582574282693	-0.025158076926444877	-23854.973694432396	-256.63374076519807
640000	-24119.72834008794	-258.8940318309611	-23860.834308256977	4.175284675966654	14.169936844032822	1.040891122287803	1.0	0.3872299284627865	1.0054630245514924	0.37433131085620325	0.027974121570808388	-23860.834308256977	-254.7911966735521
645000	-24117.830871240272	-262.15698670661334	-23855.67388453366	4.256073788981657	19.06052455402388	1.040891122287803	1.0	0.3444936766657369	0.9255098402379615	0.3355354070865565	-0.006030169542411258	-23855.67388453366	-257.8858634822237
650000	-24123.175304746757	-262.3862761548439	-23860.789028591913	3.035690102731323	19.097576241747202	1.1826360748747495	1.0	0.32854593049775555	0.9963013219987792	0.3195682381914103	0.1263814876837196	-23860.789028591913	-257.87756425416677
655000	-24121.06737113565	-260.7890038836339	-23860.278367252016	4.020441533491632	15.594580718579582	1.2036744890180786	1.0	0.3714103120953112	0.9761199251602896	0.38495528759654046	0.08126573027017724	-23860.278367252016	-256.3122599744728
660000	-24123.52200348467	-258.8367487723702	-23864.6852547123	4.85530250069732	15.77143716884148	0.9663805899724224	1.0	0.3171612728953948	0.9741171949008429	0.31743508061252196	0.08641904910076739	-23864.6852547123	-254.98606271305388
665000	-24124.47097286165	-260.3070772371856	-23864.163895624464	4.656914768474622	13.510759959936198	1.0941436292181088	1.0	0.3470350233397456	0.9173409108085446	0.3527690918962346	-0.0011707687580180478	-23864.163895624464	-256.26595797590744
670000	-24125.470775323636	-261.49764349440613	-23863.97313182923	4.788082582237014	19.099035649980646	1.0006921132529558	1.0	0.26812244295851073	0.9463119769880408	0.2755351886526473	0.039420780355920546	-23863.97313182923	-257.5340135640046
675000	-24127.768486537985	-258.4435834527848	-23869.324903085202	4.745755335214137	16.273298750504118	1.0195240874633449	1.0	0.20170284657235743	1.0035683577949557	0.20638734575045253	0.09043415950658909	-23869.324903085202	-254.8016605561973
680000	-24134.957452913375	-259.7330755128218	-23875.224377400555	4.701584151267446	17.49318217419154	1.039994451745146	1.0	0.2503615400276003	0.974187287550618	0.2537376833968478	0.07840049703063345	-23875.224377400555	-255.83195024350343
685000	-24137.20044839065	-261.0015812138776	-23876.198867176772	3.8711874728013616	15.66238505027109	1.1382621812418567	1.0	0.28484069414237906	1.0140811722984049	0.29576937499009986	0.10241413114150158	-23876.198867176772	-256.9110322571682
690000	-24123.620240072873	-262.6290213784681	-23860.991218694406	4.55615598880288	15.30269216036227	1.038186661073676	1.0	0.2973720423817864	0.9316367802119754	0.30702463590282747	0.14476366114128156	-23860.991218694406	-258.7242626272903
695000	-24111.932329892097	-254.0684646216575	-23857.86386527044	3.9873284458726603	13.361009509509543	1.0603723170870711	1.0	0.2754166603131974	0.9651299019718026	0.29522177273555184	0.061943009623073704	-23857.86386527044	-250.32088874842896
700000	-24125.631501018954	-256.90377848504346	-23868.72772253391	4.995020572431717	13.578860421334324	1.0948606336341538	1.0	0.30199311694856235	0.9807054334521547	0.3102421835812125	-0.01585169096239089	-23868.72772253391	-252.99132313350287
705000	-24122.76082782636	-259.8095704869223	-23862.95125733944	3.997486965835281	14.295456818961725	1.0896341135478145	1.0	0.2818648625402143	0.9475707615456621	0.2800578524014416	0.05634108273680059	-23862.95125733944	-255.91652535961487
710000	-24121.0417822641	-261.1129792939791	-23859.92880297012	4.183824827389122	17.774475844543613	1.0896341135478145	1.0	0.29814342315102	0.9678135433085916	0.298740868205427	-0.12057529502083411	-23859.92880297012	-256.9532767797559
715000	-24127.240506056864	-257.46144492343325	-23869.77906113343	4.229675129350327	15.236451082282095	1.1289471016960066	1.0	0.2976098680762969	0.9814068087665947	0.2855701719408855	-0.051680213188947874	-23869.77906113343	-253.37878993051666
720000	-24135.36085281002	-257.80111397447314	-23877.559738835545	4.182815282050907	12.902447814847614	1.1993341325557507	1.0	0.26170102252329763	0.9681943766003028	0.24529823612345597	-0.12944944867078417	-23877.559738835545	-253.85168506456407
725000	-24124.80534871555	-261.28350865183666	-23863.521840063713	3.261324091859816	18.6455568377225	1.2011192922306964	1.0	0.38905217756582694	0.9084726173228854	0.36031628354946377	0.15484369467080933	-23863.521840063713	-256.5802651254637
730000	-24117.530406406422	-258.3673493434943	-23859.163057062928	4.5027969633338465	13.321019880494504	1.0771769388752446	1.0	0.3167857387916809	0.9758121076913564	0.302501058576901	0.005301529108762294	-23859.163057062928	-254.46505448881103
735000	-24131.148800470448	-261.47229375914844	-23869.6765067113	5.133904070571005	16.328049594700374	1.0467639759966587	1.0	0.32464073378184055	0.9793520418215209	0.29845789601010964	0.11161703633230831	-23869.6765067113	-257.4037186121327
740000	-24109.603734576856	-253.53756508185592	-23856.066169495	3.7994377268279518	14.757225428454037	1.1118088545686784	1.0	0.36522118488774846	0.9685173774090954	0.37630920555057906	-0.06879579774123719	-23856.066169495	-249.31831046488335
745000	-24111.75948959338	-262.6144450078424	-23849.145044585537	4.851364315681759	16.01349967214333	1.0570354655074712	1.0	0.34455082529025494	0.9213187289334633	0.34521020202153674	0.11452842981125014	-23849.145044585537	-258.48504897417564
750000	-24106.21148543832	-262.0226578041247	-23844.188827634196	4.564820391013996	14.949570000330056	1.0570354655074712	1.0	0.41920635565824865	0.9057568416071864	0.3923676279305096	0.15375680220710086	-23844.188827634196	-257.7380447384598
755000	-24107.776743285303	-259.0917407771423	-23848.685002508162	3.7172751713670347	12.86408857807467	1.0921360660814547	1.0	0.37861437945240073	0.9303284199211922	0.3649673427940574	-0.0891662350770484	-23848.685002508162	-255.00894537770395
760000	-24111.725860019345	-259.84972974836995	-23851.876130270975	4.615256502600968	14.15103750370739	1.0921360660814547	1.0	0.35295880840743005	0.9105356829125149	0.3619394267671827	0.15200378099114795	-23851.876130270975	-255.7485527169947
765000	-24122.390902788684	-261.8037787341006	-23860.587124054582	4.306955142807263	16.821508720397276	1.0921360660814547	1.0	0.36846181910299186	0.9440445783879094	0.353046163260487	0.22250073248502877	-23860.587124054582	-257.48322226533236
770000	-24111.748834499285	-261.73720965786146	-23850.011624841423	4.886636854934208	19.11616050603585	1.0442567830897862	1.0	0.3378059604210713	0.9045886367254115	0.32942452610899076	-0.011493826571021222	-23850.011624841423	-257.4765036025423
775000	-24106.419682537293	-261.79615905337744	-23844.623523483915	4.678921413865568	16.54836855772994	1.0442567830897862	1.0	0.3484972291579929	0.9130187946168274	0.3433366422024661	-0.1253411549527313	-23844.623523483915	-257.6476257485601
780000	-24119.15471835293	-260.620927711192	-23858.533790641737	3.5241968694096366	15.880645666592605	1.1037073806066993	1.0	0.37710821573876624	0.8763686493227398	0.36718542781137586	-0.10372859076500573	-23858.533790641737	-256.3088466578926
785000	-24130.878243592375	-270.99749419196866	-23859.880749400407	3.890571104653808	22.602393517280785	1.1037073806066993	1.0	0.40710658434189645	0.9201599431138452	0.37712134502835964	0.17322740377490045	-23859.880749400407	-266.2424633384429
790000	-24103.88026848456	-263.33732008623076	-23840.54294839833	4.444128946418442	17.677428312182307	1.1037073806066993	1.0	0.3106476004403687	0.9933584732826981	0.3186250597400392	0.14156922773587927	-23840.54294839833	-259.1174334037505
795000	-24109.204597217988	-260.53179779971805	-23848.67279941827	4.374075219334328	15.618268512386392	1.0711845039884669	1.0	0.3133381937566206	0.9634561575475462	0.2961032405774185	0.06652233963832911	-23848.67279941827	-256.49273239211163
800000	-24135.862710309848	-259.28527098048505	-23876.57743932936	4.0899856701433555	15.264369307398267	1.0711845039884669	1.0	0.23626407079230444	0.9552415660326515	0.24156758150755037	0.0057441561560001905	-23876.57743932936	-255.50034792027893
805000	-24139.784588493727	-262.0062412757437	-23877.778347217984	5.2939062696720285	17.510270046634105	1.0711845039884669	1.0	0.26086988642432024	0.9488643009805378	0.267983160967479	-0.007057746535433626	-23877.778347217984	-258.01023450911964
810000	-24131.092892207005	-261.8297218973649	-23869.26317030964	5.444543247682903	15.093019063384874	1.0711845039884669	1.0	0.3165806274608359	0.9174496690529279	0.33860698390125893	-0.05659503172697021	-23869.26317030964	-257.81513815299564
815000	-24128.507808773047	-267.68184669894566	-23860.8259620741	4.592923044783874	19.170825829465763	1.0711845039884669	1.0	0.45681562227709327	0.8924712713644456	0.46071327889652425	0.044357306725585924	-23860.8259620741	-263.00740065797316
820000	-24118.224581627645	-261.3075181568575	-23856.917063470788	4.741110607095637	17.286024323377585	1.0689411780918088	1.0	0.4325618129858167	0.9503292099005889	0.4151009451859411	0.0377003923599146	-23856.917063470788	-256.81381149850074
825000	-24134.430672560873	-265.24621964607763	-23869.184452914797	4.778767737120999	12.183954745127156	1.059877910821378	1.0	0.43250142087810156	0.9535680528605095	0.45113327396657843	0.022218254770381248	-23869.184452914797	-261.12059912972967
830000	-24133.683347669892	-258.8672554967303	-23874.81609217316	4.729472581318933	16.745828091536495	1.0503424770942984	1.0	0.31427353583458045	0.9824220485324603	0.323542374543148	0.09287746415447869	-23874.81609217316	-254.79736024617984
835000	-24117.31118441598	-256.89792139586507	-23860.413263020113	4.418949609731478	15.901418694469916	1.0288067201249316	1.0	0.35341962197708354	1.0325723803442233	0.3557722340110243	-0.03261070285270696	-23860.413263020113	-252.80540022759897
840000	-24131.097800313968	-255.00402935934068	-23876.093770954627	4.083082379729145	16.452639715672024	1.0288067201249316	1.0	0.3131261224008422	0.9726765657405714	0.3500611500413672	0.027860968518580234	-23876.093770954627	-250.99831108774092
845000	-24123.173668787178	-256.4690055069186	-23866.70466328026	4.586646143620533	11.241858252064931	1.0821765883505068	1.0	0.31993992149870126	0.9874457066376955	0.3246055244379256	0.06062588846686368	-23866.70466328026	-252.71694787923187
850000	-24134.585219826422	-262.3273455272789	-23872.257874299143	4.5214421491112144	17.074821391619054	0.9810233731264499	1.0	0.3171966637071497	0.9582525877692385	0.3080725092716581	-0.09168488866512334	-23872.257874299143	-258.36786331395774
855000	-24128.967611286505	-257.43068820094	-23871.536923085565	4.408746881577335	11.087108911376674	1.1679328877664934	1.0	0.3005980551483891	0.9848092303458684	0.3035344299520058	-0.040267822361142035	-23871.536923085565	-253.57900465510735
860000	-24126.9796606014	-253.35422171190197	-23873.625438889496	4.7141439514292065	13.40576548645806	1.1679328877664934	1.0	0.26671468597699355	0.9495419471003536	0.2889732797617104	0.15268081524625976	-23873.625438889496	-249.41428647306114
865000	-24125.256588606375	-253.03564985343806	-23872.220938752936	4.280004385617489	13.240201930859273	1.1103212525735529	1.0	0.3394172604760857	0.9502165473161802	0.38865601996969684	-0.016136089288744902	-23872.220938752936	-249.00525723412272
870000	-24122.265272223114	-255.57539247794963	-23866.689879745165	4.08147384703765	14.480534310170862	1.0932415378855405	1.0	0.2540773923257624	0.9626446746082011	0.29123290301059696	-0.035633357857217836	-23866.689879745165	-251.74563140827885
875000	-24136.33818170422	-256.32081534265876	-23880.01736636156	4.179178038893319	15.035016853762691	1.0932415378855405	1.0	0.2967311065637428	0.984933703959787	0.33093645556581974	-0.12344269658972118	-23880.01736636156	-252.32551647901604
880000	-24132.162512370098	-256.62492597196723	-23875.53758639813	4.72386784935732	12.281953177025368	1.0932415378855405	1.0	0.342774579022458	0.970297708188869	0.392617913860967	0.02297836850711466	-23875.53758639813	-252.69374766478182
885000	-24120.236148043743	-259.4293134076878	-23860.806834636056	4.717925296386715	14.51032157154779	1.0681735330213944	1.0	0.3215357049134819	0.9695836004465508	0.3789864075975728	-0.07403645543785199	-23860.806834636056	-255.44525846741817
890000	-24123.714914999073	-261.0155586396048	-23862.69935635947	4.548339668811943	14.275771193949264	1.097091710036894	1.0	0.2863365840992856	0.8956336592890275	0.3169512630511176	-0.06722908972784356	-23862.69935635947	-257.0955611582839
895000	-24115.094164276314	-262.94130457832506	-23852.152859697988	4.448377836765025	17.725796288298454	0.9878588067312493	1.0	0.376515722867552	0.8512916427211019	0.4450709021136407	-0.052499830585706064	-23852.152859697988	-258.7527782694922
900000	-24121.896948161637	-261.4742400614581	-23860.422708100177	4.8369923149236875	17.57837927156834	1.1330310098364442	1.0	0.37014944081328394	0.8835413270298427	0.3906089079627006	0.0707971027357855	-23860.422708100177	-257.0228194921722
905000	-24118.17743629665	-263.6845473721966	-23854.492888924455	3.983904744233194	16.64003817992192	1.0941923519549812	1.0	0.45117402405570833	0.9130817570480485	0.47983701718972066	-0.01255184669387456	-23854.492888924455	-259.1225883354907
910000	-24119.475811928583	-264.6813265711834	-23854.7944853574	3.7604618251175688	14.12710048919448	1.1434511522688386	1.0	0.4742005686530743	0.937347100970057	0.4665339540301774	-0.017542507656059227	-23854.7944853574	-260.11548705673823
915000	-24124.41975044339	-264.47854052190274	-23859.941209921486	4.007728537496889	11.82237929219845	1.1434511522688386	1.0	0.40741315550745255	0.9539440222499396	0.40046275411522836	-0.017430445060912812	-23859.941209921486	-260.29116393459344
920000	-24119.313683775545	-251.88353214358474	-23867.43015163196	2.8364903266686987	15.172563255831752	1.1434511522688386	1.0	0.28968545288632347	1.0107163907941807	0.27347717056184323	-0.19508296492764216	-23867.43015163196	-247.7998442017863
925000	-24110.36926243176	-256.9861031169745	-23853.383159314784	4.756769861656621	14.913834611503816	1.0795246189878436	1.0	0.35877819619033624	0.9575957308713621	0.336906752802685	0.06231599637619416	-23853.383159314784	-252.84018948007517
930000	-24117.419260725354	-264.1555315021219	-23853.263729223232	4.573573564892312	17.844613206649843	1.0814962792369323	1.0	0.4133553419913289	0.9354591634718541	0.4269317278474009	-0.10648267940405182	-23853.263729223232	-259.66253070536163
935000	-24112.82374976142	-258.5671651305129	-23854.256584630908	4.251433774156116	15.251880217622274	1.1410452004600966	1.0	0.4601148430370277	0.9486133902288532	0.4660307278559504	-0.003552148189112625	-23854.256584630908	-253.97178688129736
940000	-24118.778317311535	-258.5953832309471	-23860.18293408059	4.263491737203199	14.88109723708104	1.140217421702222	1.0	0.3882727939861642	0.9266392171551944	0.3795366355202822	0.13505476661374913	-23860.18293408059	-254.24179770907475
945000	-24124.262104014055	-257.9485610929068	-23866.313542921147	4.098168035216398	17.29388040282704	1.140217421702222	1.0	0.38641239170699465	0.9143245918432921	0.43509576458319166	-0.08957611429877532	-23866.313542921147	-253.45029583862492
950000	-24132.084750374277	-268.4972679026223	-23863.587482471656	5.717344067372594	19.764918888160928	1.092610725268693	1.0	0.34160883597690067	0.8328207866064101	0.3723512548835651	-0.042400584790559664	-23863.587482471656	-264.09507082045377
955000	-24123.098542677853	-266.4763220816128	-23856.62222059624	4.257668929235369	17.668678195810102	1.0734098831259833	1.0	0.3329993837756075	0.8746910340029505	0.34339719680436126	0.1785176029243755	-23856.62222059624	-262.25047015471944
960000	-24124.99238976512	-261.6111922265782	-23863.381197538543	4.559578500498065	14.489606385489319	1.0734098831259833	1.0	0.27774953689414167	0.9227504432801054	0.29378377809996153	0.07304637749293849	-23863.381197538543	-257.7494517274708
965000	-24113.349617071122	-258.87427531304974	-23854.475341758072	3.8918812030892855	16.06529741267827	1.0734098831259833	1.0	0.34866789399360615	0.9744085282577813	0.36418542195044706	-0.0041678826214318196	-23854.475341758072	-254.69654982856557
970000	-24124.803369344732	-259.55738259293435	-23865.245986751797	3.836573411307549	14.192208654352756	1.0970859414370255	1.0	0.30807503348623955	0.9427869737810172	0.323916278212351	0.05034497657053508	-23865.245986751797	-255.57805195111905
975000	-24128.750951853362	-264.9586216198693	-23863.792330233493	5.035224555502138	15.631379669781676	1.0970859414370255	1.0	0.35614940029602227	0.8743792007570439	0.3481684532302074	-0.023723163644891847	-23863.792330233493	-260.73848059417804
980000	-24115.050305946006	-266.44608260390527	-23848.6042233421	4.1549984928061185	17.795755097751442	1.0970859414370255	1.0	0.4192830994048404	0.8247156010916977	0.4018857076686204	0.03093776147408316	-23848.6042233421	-261.90686094084145
985000	-24109.636231388646	-263.91336392042024	-23845.722867468226	4.490744822952507	14.675106421222264	1.0970859414370255	1.0	0.40562086891658433	0.8551178148870242	0.4198388823771726	-0.1357579444959606	-23845.722867468226	-259.6079362824646
990000	-24140.993882066035	-266.14745609132524	-23874.84642597471	4.616132736320169	15.825443540059682	1.06980492275689	1.0	0.3819346455400291	0.8752130852660184	0.42050869827333753	-0.0184019942305185	-23874.84642597471	-261.8921827829741
995000	-24114.156868037466	-263.2988650243017	-23850.858003013163	4.147042892841339	13.577524949212647	1.1556765027552125	1.0	0.3696214862555683	0.9036272651064977	0.419004033342205	-0.006367807178563871	-23850.858003013163	-259.06199118078644
1000000	-24115.692028581783	-258.4135158300324	-23857.27851275175	4.251132531900134	14.840529512658875	1.059912506561592	1.0	0.3415281718506994	0.9324211989123068	0.3491553671541583	-0.04513742419528249	-23857.27851275175	-254.3635038520365
1005000	-24124.237158242344	-258.9725801396956	-23865.264578102648	4.749482495908215	15.964176784108508	1.1390170702256006	1.0	0.27928624898354154	0.9389069474966304	0.27610629181058965	0.13608499074802807	-23865.264578102648	-254.87809946047352
1010000	-24122.60902457084	-262.7335756898382	-23859.875448881	4.2388790617402545	13.134169435397945	1.0343817179400843	1.0	0.3423957607629169	0.9266395284202238	0.3312966689470606	0.12672796261819533	-23859.875448881	-258.85416725269414
1015000	-24133.92386667885	-264.7372996019685	-23869.186567076882	5.2076249538733785	15.607640006809433	1.0296106826525775	1.0	0.3688950374754635	0.8538894105543756	0.3337597966338735	0.1076066023037622	-23869.186567076882	-260.61539205506875
1020000	-24120.199323892764	-262.8016112124565	-23857.397712680307	7.57173494712258	17.254542981570292	0.9678188337584395	1.0	0.3648574564539829	0.855874375098292	0.37171735038038406	0.02420233004946454	-23857.397712680307	-258.71508517475144
1025000	-24116.86792795692	-258.2231500814312	-23858.64477787549	3.1930080942734023	12.70148269888826	1.1140948266232313	1.0	0.3109055767892314	0.9593048603110352	0.301266355145738	-0.046334116049790396	-23858.64477787549	-254.3122844324511
1030000	-24101.79732693553	-260.6573397473766	-23841.139987188155	3.4115885074999874	16.51247048765509	1.1388660624022102	1.0	0.2981776947221878	0.9431374169279216	0.30721345499071245	0.15140437463596845	-23841.139987188155	-256.4727181250598
1035000	-24122.855045062828	-262.20657854870376	-23860.648466514125	4.43366794402985	16.181343676332844	1.1105356325409714	1.0	0.29002009751754326	0.896586703931326	0.2719655568362927	-0.05278516011531751	-23860.648466514125	-258.12334750660614
1040000	-24112.68889789194	-261.7318195675624	-23850.95707832438	4.143317252210452	15.170044459331775	1.016049688502035	1.0	0.33751299058722734	0.8606508524701254	0.3328902421492891	0.08563618538607395	-23850.95707832438	-257.7596179639282
1045000	-24122.47426644562	-263.64429910788493	-23858.829967337737	6.607215457042375	13.246735741439803	1.0495758158376283	1.0	0.3385213915325959	0.8620766529552297	0.33206344792568265	0.19054533845409816	-23858.829967337737	-259.73759160789575
1050000	-24128.930077536366	-259.7328706176818	-23869.197206918685	3.418981806499703	14.274104064657175	1.0732734371788792	1.0	0.3074589544115525	0.9469275311801865	0.2734740395548599	0.08282041277780415	-23869.197206918685	-255.79725935829092
1055000	-24122.55134632543	-262.5639717161804	-23859.98737460925	4.270167923553775	18.16278002291641	1.0846404059318968	1.0	0.3424408191117274	0.9365455811737646	0.35199530890766095	0.04438156636692651	-23859.98737460925	-258.25975346979027
1060000	-24111.896709371882	-255.90630749296267	-23855.99040187892	4.103507642214688	14.941097315128877	1.0542928764506692	1.0	0.3791953267953961	0.9269444679181236	0.38379163990277143	0.10328806769324084	-23855.99040187892	-251.74777960376124
1065000	-24117.46209038242	-260.09557703722356	-23857.366513345198	3.8369701784385764	12.505363445747834	1.0960012209071472	1.0	0.3345739657299619	1.004192738687656	0.3286305716721351	-0.034838755337355705	-23857.366513345198	-256.165454539506
1070000	-24117.19909035354	-256.66301670328545	-23860.536073650255	4.129611074840553	15.28229994499083	1.0960012209071472	1.0	0.35734499558932764	0.9717150039183385	0.32007376339682286	-0.09903595019410677	-23860.536073650255	-252.4640434515597
1075000	-24111.688083441288	-262.84802774876687	-23848.840055692523	4.735453067118111	14.905081393190912	1.0109869785612766	1.0	0.4887628245459542	0.9291391000862627	0.41423037230352566	-0.01888337349910522	-23848.840055692523	-258.4498225993216
1080000	-24136.493359456985	-258.81465798632183	-23877.678701470664	5.0263838925091475	15.149829788518884	1.0599947346847467	1.0	0.31998339892942507	0.9877220862280693	0.31083652054469085	-0.08423135780279675	-23877.678701470664	-254.8084884925811
1085000	-24122.15708088098	-265.17719236391633	-23856.979888517064	4.133455713131873	15.786311515172319	1.0599947346847467	1.0	0.3952658319512532	0.9625030461826963	0.37969506799405456	0.0656294595657921	-23856.979888517064	-260.904021663194
1090000	-24129.74321704488	-255.8915204745259	-23873.851696570357	3.4117507478036466	12.812663505259636	1.0599947346847467	1.0	0.2595988820502486	0.9705913257118994	0.24430090523343442	-0.0574327565690092	-23873.851696570357	-252.23405981003037
1095000	-24131.217850137666	-257.91278736981985	-23873.305062767846	5.667923363231528	15.360649558706003	1.0222189562546418	1.0	0.3003688707892267	0.9377947751108214	0.2911159571848782	-0.07781644828364678	-23873.305062767846	-254.02719329836734
1100000	-24137.765377264463	-265.8644466709835	-23871.900930593478	4.77254442444946	16.67707846172562	1.034450789324336	1.0	0.28231333581826307	0.9053270409821865	0.2701417220368911	0.10627534583047951	-23871.900930593478	-261.92632932469314
1105000	-24122.66796010053	-262.9121896977852	-23859.755770402746	3.9694520150884403	14.759404230409986	0.9804153903784237	1.0	0.34376879011216	0.9258137827280725	0.3008083035718427	0.07805180193785743	-23859.755770402746	-259.01993156135563
1110000	-24125.289487961792	-259.5224041997753	-23865.767083762017	3.771240907003735	15.863185480622526	0.9915338014714005	1.0	0.32329980549783754	0.9364351929404203	0.32981491919150785	-0.012656205567110125	-23865.767083762017	-255.59719560355177
1115000	-24132.900057979303	-268.7423226503037	-23864.157735328998	4.7446228492157605	17.70275164376294	0.9915338014714005	1.0	0.3190034742436928	0.9126979723535547	0.31522352925027936	0.12300981884676339	-23864.157735328998	-264.7202840062612
1120000	-24132.236012900692	-259.1929432874258	-23873.043069613268	4.68123637684598	14.720571462818375	0.9915338014714005	1.0	0.331750468259568	0.9227848001814651	0.34935065904322393	0.09617553355322188	-23873.043069613268	-255.31713781418287
1125000	-24127.613050117623	-258.1149624298371	-23869.498087687785	4.09275508053255	15.071357331076605	0.9915338014714005	1.0	0.25109943863318107	0.960388412031727	0.27119713855761446	0.017494964061079334	-23869.498087687785	-254.45755990322115
1130000	-24120.426220098634	-253.01780599880826	-23867.408414099827	5.305971928216907	15.358254456567934	1.0580629291218648	1.0	0.3123506700208676	0.8896284377447445	0.3449772822975706	-0.14633834755894967	-23867.408414099827	-249.02473452061875
1135000	-24115.25069534819	-259.0469068714548	-23856.203788476734	4.98607431843583	15.962004021664596	1.0580629291218648	1.0	0.36518953475000315	0.867137607643229	0.35338437380770094	0.16487189440452585	-23856.203788476734	-254.85676072878286
1140000	-24129.96791881014	-260.02375566078905	-23869.94416314935	5.210985058431356	16.61563227823274	1.0818476825777414	1.0	0.3877223596109665	0.8826532235189776	0.34984062801055366	-0.016360286312986253	-23869.94416314935	-255.67830873028282
1145000	-24120.57630388854	-262.88026881176614	-23857.696035076777	5.15699049387345	18.731816546094826	0.9957738227519133	1.0	0.4102340727997892	0.8600036415209821	0.3968801749666598	0.1665384169094788	-23857.696035076777	-258.51955491942783
1150000	-24118.062569659127	-266.7492640140394	-23851.313305645086	4.977128032328843	15.827350280647732	0.9957738227519133	1.0	0.47888059154288454	0.8601053888171588	0.48872369180097036	0.03039474514182472	-23851.313305645086	-262.3510945891877
1155000	-24118.324508322636	-268.69168582112496	-23849.63282250151	4.6723644702590965	17.918863371696943	1.0761984169180958	1.0	0.4369360346220321	0.8546781894853076	0.431104179195468	0.11335186039496452	-23849.63282250151	-264.1343863750343
1160000	-24132.511066321098	-267.86288419748314	-23864.648182123616	5.852292372676319	15.694370554025305	1.0761984169180958	1.0	0.47008794206151855	0.7660096278694931	0.4689536486109853	0.04818002830049823	-23864.648182123616	-263.3386809220733
1165000	-24121.581420802722	-265.72044539816073	-23855.86097540456	6.024211299436445	17.07894644053828	1.0619262445173114	1.0	0.42578887175743774	0.778751057807864	0.4535569869579664	0.12841535895883152	-23855.86097540456	-261.2731392604332
1170000	-24133.42564863146	-262.9242217347096	-23870.50142689675	4.500737395142056	20.122057110344546	1.0838768345398238	1.0	0.37519259580352926	0.8813002317863328	0.3889498120274184	-0.02655156698198651	-23870.50142689675	-258.4208331653774
1175000	-24127.290534145162	-266.28241288056864	-23861.008121264593	4.308957147827493	13.62543355283876	1.0644559748625753	1.0	0.4158190682502747	0.8629824857641986	0.462014863184927	0.03805700565193726	-23861.008121264593	-262.08586503488584
1180000	-24127.857712927787	-269.08927558720563	-23858.768437340583	5.209376656220988	17.240353186390788	1.1043039270828432	1.0	0.4153775799352672	0.8758753521379985	0.398034440412191	0.07509279693408139	-23858.768437340583	-264.5790417109869
1185000	-24123.485977903554	-263.63427983941324	-23859.85169806414	5.413072238603187	16.038229263911923	1.056200095926051	1.0	0.39512273146805527	0.8734953954917845	0.429427456207515	0.201705105167309	-23859.85169806414	-259.3532957210586
1190000	-24121.411438797964	-259.3512603845957	-23862.06017841337	4.17516567013192	17.445139099904818	1.090790145483797	1.0	0.4127230031748822	0.8967373659316574	0.4135886612607367	0.027313131514620836	-23862.06017841337	-254.86420950509864
1195000	-24130.5398426608	-259.797889055223	-23870.74195360558	5.4126530948696905	15.640399047383754	0.9374739051065436	1.0	0.355169364170481	0.9111559761180001	0.353371654223101	-0.05069717153640532	-23870.74195360558	-255.89933537239622
1200000	-24118.541294622442	-262.48246739490105	-23856.05882722754	4.171550214317574	14.563038537893174	0.977023595055786	1.0	0.3496490346114457	0.9104182727041257	0.35899147371422563	0.12002121302418588	-23856.05882722754	-258.5927458583982
1205000	-24126.753584443613	-262.0573466632408	-23864.696237780372	3.9671393361851455	14.358054546472689	1.0558955563906693	1.0	0.3077936508454907	0.9456881389838775	0.33014271351992713	-0.05844411009234651	-23864.696237780372	-258.149622989974
1210000	-24141.29239339201	-259.05499142430904	-23882.2374019677	3.6576714990193797	14.418877671195444	1.1089236631102732	1.0	0.30718836983064307	1.0072000358235877	0.30820221314996116	-0.1677746797301988	-23882.2374019677	-255.03880016039798
1215000	-24119.199715134997	-258.1750863278846	-23861.024628807114	4.364358149182171	15.759205522331849	1.0275992925014312	1.0	0.33549569064365564	0.9712090673239678	0.34866424288919096	-0.1356578053821134	-23861.024628807114	-254.14773546803934
1220000	-24108.05909446384	-255.39880794668784	-23852.66028651715	4.298411442636958	13.820225517651886	1.0275992925014312	1.0	0.35270822762231874	1.009333151848291	0.358058176428576	0.041326408472431526	-23852.66028651715	-251.45111101163045
1225000	-24130.03431889242	-261.00643871254914	-23869.02788017987	3.8433216918726307	17.44628765561279	1.1661267866459017	1.0	0.2972649069556612	0.9514152692881384	0.3097039003526484	0.07539886793868462	-23869.02788017987	-256.7150230034014
1230000	-24122.336481090766	-258.54615826799636	-23863.79032282277	3.822314217514827	14.050782410742496	1.1661267866459017	1.0	0.25755455980419895	0.9594933835966374	0.28756401866437015	1.18047778040497E-4	-23863.79032282277	-254.5903224026934
1235000	-24136.399277930475	-261.68555712134344	-23874.713720809134	4.19568436744322	16.482472036632867	1.1593834073083447	1.0	0.20008115212939326	0.9559845355368783	0.21202201868111603	0.002158559019842719	-23874.713720809134	-257.7560088041116
1240000	-24112.258019995614	-254.38537344509894	-23857.872646550513	3.978745741716299	15.367519799675339	0.9681386767449893	1.0	0.24735022859501868	0.9814277410438015	0.26747585571396154	0.06010901511927649	-23857.872646550513	-250.7665486968415
1245000	-24151.719849518602	-263.3089921890852	-23888.410857329516	4.589885048372339	17.812954125718406	1.0645711668336475	1.0	0.2624369379252967	0.9418390702141184	0.2569051749221205	-0.0897373142426052	-23888.410857329516	-259.304372558389
1250000	-24117.049443179847	-258.3241787620209	-23858.725264417826	4.238586207982842	16.836370999803325	1.0645711668336475	1.0	0.2921245792061071	0.9641384171035287	0.2947196222703187	-0.06243084351650123	-23858.725264417826	-254.28688067319638
1255000	-24120.461208339955	-251.2743403526529	-23869.1868679873	3.8933734422218524	13.3591728420436	1.0972211608662452	1.0	0.2767976463182208	0.9785842654917508	0.2967198956636349	0.0476931535899291	-23869.1868679873	-247.4490613080227
1260000	-24115.74720152979	-253.52651722158055	-23862.22068430821	3.497105412197072	13.631391323162394	1.0972211608662452	1.0	0.2660372519984321	1.0040280421149703	0.2742859406862509	-0.006892178960053734	-23862.22068430821	-249.71334729458033
1265000	-24136.05406372364	-259.7483238924964	-23876.305739831143	5.233136092580867	17.301808890895494	1.0235453693754921	1.0	0.32170451304643655	1.0121441266040412	0.31394659830632576	-0.06854495340530119	-23876.305739831143	-255.67706802762908
1270000	-24119.467706721276	-255.3221855793152	-23864.14552114196	3.227296448647585	13.99694164221074	1.0522207653513105	1.0	0.3233641996753096	0.9753495984913388	0.3006264066708044	0.081235068758658	-23864.14552114196	-251.40057206719183
1275000	-24123.937736347176	-255.74482426458908	-23868.192912082588	3.831116460445957	12.533143985306959	1.086764162337132	1.0	0.2866715843554935	0.98915048868359	0.2856741885062188	0.20028928348909147	-23868.192912082588	-251.97466400201807
1280000	-24135.13145591191	-260.2217027878331	-23874.909753124077	4.594235735051543	11.150261940412705	1.086764162337132	1.0	0.29165094704799993	0.9565172007123871	0.28871341588271043	0.06212837746468694	-23874.909753124077	-256.553518101199
1285000	-24135.591071701318	-257.82432470898175	-23877.766746992336	5.606136405461376	16.525669007118466	1.086764162337132	1.0	0.22042603695728596	0.9236333150311923	0.227868180790642	0.0448182516389165	-23877.766746992336	-253.97636287319966
1290000	-24129.442833911413	-259.15197199561993	-23870.290861915793	4.262336540751575	17.87489948938721	1.086764162337132	1.0	0.285966030738286	0.9631763483812271	0.3005921240992953	0.13938641216103867	-23870.290861915793	-255.02890758236597
1295000	-24128.965010645734	-257.1079569650619	-23871.857053680673	4.232324470793885	16.31182919073009	1.0412407876556287	1.0	0.2817639455052395	0.9792886794965403	0.31578473367435894	0.020036298312727484	-23871.857053680673	-253.18005246063294
1300000	-24114.99316671808	-255.77112806139658	-23859.222038656684	3.910866799274818	11.796268328401025	1.0412407876556287	1.0	0.2704234746060117	1.0260778216506967	0.30766709633888134	0.021837450895144873	-23859.222038656684	-252.20135229339505
1305000	-24110.18034968704	-256.8037669855067	-23853.376582701534	5.118253263370488	12.166176069808214	1.0412407876556287	1.0	0.3158948456764327	0.9945933852671909	0.3450420731599388	-0.05528531464295509	-23853.376582701534	-253.0667006943163
1310000	-24109.323978595803	-256.93960802322675	-23852.384370572578	4.417873746040155	16.88812360875839	1.0311709241851417	1.0	0.27759006488659294	0.9986076896002678	0.28710939400172775	-0.12412691488750542	-23852.384370572578	-253.00964481958067
1315000	-24126.002054472785	-256.4197079041022	-23869.582346568684	4.620400460089341	13.261819318016235	1.0311709241851417	1.0	0.30603090112541664	0.967316427957494	0.34821563151727397	0.0038613445184911715	-23869.582346568684	-252.64614364276724
1320000	-24140.182785826786	-259.00232648835856	-23881.180459338426	4.055556144844377	16.96644861649271	1.1637066678247094	1.0	0.32354973621194644	0.9741913955735814	0.33778580795432417	0.010939138314131921	-23881.180459338426	-254.66478563017574
1325000	-24111.529772505102	-258.408516831119	-23853.121255673985	3.99492822443874	14.529039445043978	1.1298719124786536	1.0	0.3166363677916739	0.9779177565638113	0.3254457841248476	0.24273107755191026	-23853.121255673985	-254.31447400501122
1330000	-24106.755056268357	-258.6883192206828	-23848.066737047673	4.340195393975696	14.975734026589697	1.0590377382849292	1.0	0.3994813723360361	0.973815638690064	0.3933372726110824	0.035367749987891876	-23848.066737047673	-254.457127936732
1335000	-24117.07071589423	-257.4852854465677	-23859.585430447663	4.924468080011929	16.774562758982174	1.0590377382849292	1.0	0.328775752643984	0.9786459127615615	0.3351454469345832	0.11889245370160058	-23859.585430447663	-253.35277856381418
1340000	-24139.376629065002	-259.48053071493206	-23879.89609835007	4.012573180514357	15.04381748855272	1.060167697814539	1.0	0.2508829066396265	0.9959795360764391	0.2568698991581182	0.00432326736989149	-23879.89609835007	-255.68833895992074
1345000	-24124.563158912646	-257.9668263441687	-23866.59633256848	4.040932951366918	15.156009053228756	1.060167697814539	1.0	0.32265514361462044	1.0075712468920632	0.3219354620451481	0.08658284346896693	-23866.59633256848	-253.95188789643134
1350000	-24128.13349313828	-259.4705735202933	-23868.662919617986	4.928684784993106	14.211408106167898	0.9640946812007092	1.0	0.30627154002991114	1.0295571137277897	0.298284440240468	-0.03303552688616493	-23868.662919617986	-255.76128397720794
1355000	-24113.52907056295	-254.2812254997474	-23859.2478450632	3.718361526855701	14.617886195876023	1.0787496981213855	1.0	0.3773002390904168	0.9590452560548026	0.3800838262838586	-0.041780447773491616	-23859.2478450632	-250.10133899463835
1360000	-24113.578763850033	-261.11387318945873	-23852.464890660576	5.225095005390274	14.09314283576445	1.0564237022866128	1.0	0.3717013264298741	0.9176625364450106	0.3698450032369055	0.16340090531563434	-23852.464890660576	-257.0319929194382
1365000	-24119.339484593347	-259.63020228382476	-23859.709282309523	4.077373910752956	13.468628713899344	1.0564237022866128	1.0	0.3517133821451433	0.9715407030603952	0.35059347836569504	0.04576476786318515	-23859.709282309523	-255.65361101978118
1370000	-24118.263784270363	-254.80707837032793	-23863.456705900033	3.8597137084855193	15.768915148239076	0.9558840120735697	1.0	0.3760399246372936	0.9656359430759628	0.32589897757342445	0.016027108509696554	-23863.456705900033	-250.8009094350101
1375000	-24133.088128007992	-268.6803080933884	-23864.407819914602	4.668168811800467	20.311871639209304	1.1232214517874488	1.0	0.38654293519189004	0.9533888696011759	0.34881798134528913	-0.0715021552946153	-23864.407819914602	-264.0547903285395
1380000	-24119.066536065005	-259.11424892274607	-23859.95228714226	3.5676491179270555	14.904595040438533	1.1232214517874488	1.0	0.35186787831003835	0.9309036719167629	0.3320863385526073	0.09863769477331716	-23859.95228714226	-254.90229229608497
1385000	-24108.939125128803	-259.3567751894283	-23849.582349939374	4.212708762994714	15.764676562127887	1.0205818291966413	1.0	0.3388731844321333	1.0201526019854423	0.36504798704342317	0.1027076384680962	-23849.582349939374	-255.33297967037873
1390000	-24115.708128140534	-259.4313844571887	-23856.276743683346	4.848019841718835	16.806010981999524	1.0205818291966413	1.0	0.30747632903562516	0.9925370545911134	0.3397836643233159	0.06532953762391248	-23856.276743683346	-255.43781466195372
1395000	-24131.12010559021	-253.05369003565048	-23878.06641555456	4.273928644574374	14.397314498312534	1.0205818291966413	1.0	0.24933738074778478	0.9949357884476258	0.2640967897509454	0.058540306712171065	-23878.06641555456	-249.3892320082247
1400000	-24116.389519300792	-257.55853513868215	-23858.83098416211	3.5689646947702727	13.85796885181725	1.0983295142952239	1.0	0.26117133808374055	0.9904224937740173	0.27585064296516476	0.11557959854603567	-23858.83098416211	-253.74126112953383
1405000	-24124.778517303126	-259.2016331505758	-23865.57688415255	3.515822811730767	17.18260858427566	1.0778051278748981	1.0	0.3038274315414384	0.9928200852208755	0.3447077331894746	0.1681851938837282	-23865.57688415255	-255.0824023259671
1410000	-24113.00423654376	-250.98238075333418	-23862.021855790423	5.329918103457363	11.491065314842393	1.0990230414907571	1.0	0.3179914438053934	0.9334096097459477	0.3221331384157549	0.13241316809883377	-23862.021855790423	-247.18055000390535
1415000	-24116.56181286237	-255.9216324198166	-23860.64018044255	4.664975421004305	11.537412797011106	1.0187740892551114	1.0	0.3319689337997068	0.9306820810651236	0.3301260669634418	0.06870557720991899	-23860.64018044255	-252.23434186755713
1420000	-24110.893096790543	-256.946383233399	-23853.946713557143	4.526086277549961	15.464662909928938	1.0107272391941295	1.0	0.34329746314614595	0.9319081294845465	0.36542647711430737	0.09115264446661708	-23853.946713557143	-252.94823822586633
1425000	-24106.21916308059	-256.0952538542302	-23850.12390922636	4.496735797886363	14.072322028445697	1.0107272391941295	1.0	0.38015366909559106	0.9310170838175141	0.3750356495534472	0.1424608854135679	-23850.12390922636	-252.08088794626883
1430000	-24118.222154367995	-258.60546977098255	-23859.61668459701	4.8663735714557665	17.427621054920355	0.9170343544729722	1.0	0.4024123963624814	0.9027753032675794	0.3859426457623851	-0.021932884215722925	-23859.61668459701	-254.49786697762178
1435000	-24125.660150525637	-264.8918625003533	-23860.768288025283	4.66086491692775	13.47027913861833	0.984224127328714	1.0	0.3239007731744055	0.9416010809375629	0.3433708344536916	0.30155190783347907	-23860.768288025283	-261.1429856822074
1440000	-24132.91077844206	-262.07252656046785	-23870.838251881592	4.358201202662339	15.053868056280388	0.984224127328714	1.0	0.2922491692749527	0.9340412035321478	0.30437250461380955	-0.006514199430796934	-23870.838251881592	-258.30745529533476
1445000	-24119.56896056495	-258.4849747798125	-23861.08398578514	3.870810529508944	17.25706823406536	0.984224127328714	1.0	0.307155997587678	0.9361526782593705	0.3111115352316805	0.21450857885941146	-23861.08398578514	-254.538596189369
1450000	-24125.829204583362	-258.25694249815234	-23867.57226208521	3.606849146937261	12.364347606502	1.0068120920345338	1.0	0.3504992596291206	0.9576639201766315	0.3375595534171177	0.04520035100644018	-23867.57226208521	-254.46876286614443
1455000	-24126.066500207708	-264.1364066267629	-23861.930093580944	3.7995584295689246	17.221569443350905	1.0068120920345338	1.0	0.44764663215290296	0.9771515415326244	0.42324043077958895	0.044136854888488224	-23861.930093580944	-259.7254393798878
1460000	-24133.191755814685	-264.31747918097	-23868.874276633716	3.9798248170127235	16.79660813190823	0.9983426857722432	1.0	0.3204164186751835	0.9724974633637554	0.3011052716297728	0.12240381444000552	-23868.874276633716	-260.33012705351297
1465000	-24136.42899941218	-258.84929192249314	-23877.579707489687	4.062323936131092	14.364670913817871	1.0209793286620028	1.0	0.3151530181934291	0.9523429261038802	0.30695914879224717	-0.019679014966634933	-23877.579707489687	-254.98886189653646
1470000	-24118.951377627876	-260.6251731779967	-23858.32620444988	2.9837169378951076	13.506012509863263	1.1594025721676466	1.0	0.330259413299131	0.9416097321659195	0.3277117293675989	0.063378431670918	-23858.32620444988	-256.504214305595
1475000	-24119.949828943863	-257.0012670485465	-23862.94856189532	4.750786931495763	13.912304648055592	1.1594025721676466	1.0	0.33403473248177984	0.9522901652839555	0.3023583928936523	0.06455349750256306	-23862.94856189532	-252.83934350096033
1480000	-24121.522103111947	-256.6128337064107	-23864.909269405536	4.2289814506387176	14.132714930914146	1.0428352068191564	1.0	0.3424490432653704	0.9500011065930557	0.3222912995064774	0.03161134541802522	-23864.909269405536	-252.64308331447995
1485000	-24112.596651058222	-257.5159115335962	-23855.080739524627	4.010070357047104	14.092657218808785	1.0489566596946691	1.0	0.3741710963141005	0.9681306462145102	0.38071888796488257	0.017075925668025436	-23855.080739524627	-253.44159049737695
1490000	-24122.088667445063	-257.14753506765567	-23864.941132377407	4.960292804069193	15.219999210529812	1.0793386478572284	1.0	0.36152758108436384	0.9772933162386626	0.33624627688994896	0.10112715132289532	-23864.941132377407	-252.97342419735324
1495000	-24120.239499234845	-257.9742147887049	-23862.26528444614	4.950391548276143	13.955071276035543	1.0793386478572284	1.0	0.39190709335093926	0.9335479173335268	0.38239468567661106	-0.018942713257782202	-23862.26528444614	-253.79573270762785
1500000	-24113.27616175322	-259.76683089658826	-23853.509330856632	5.191721900648862	11.856902749900957	1.1093758692252438	1.0	0.33445526030647954	0.950281981510339	0.3401643892933847	-0.04940457928783253	-23853.509330856632	-255.86356263791848
1505000	-24119.658206233355	-258.4676109401193	-23861.190595293236	4.237710789501646	15.935831188101098	1.1093758692252438	1.0	0.29528811045587594	0.973795352071269	0.2962232666961963	0.10897983537291371	-23861.190595293236	-254.38618423185926
1510000	-24124.89450877307	-257.80239999309026	-23867.09210877998	3.0765363042085805	15.653787174519596	1.0956682863894869	1.0	0.251134593060012	0.9717193594314645	0.2378244952958657	0.1059666211479932	-23867.09210877998	-253.89870623066642
1515000	-24129.450276011587	-256.4008055377342	-23873.049470473852	3.455678079131533	13.436254778382981	1.0956682863894869	1.0	0.27217244767375814	0.9566747816756703	0.2741733122270065	0.26730075703954936	-23873.049470473852	-252.58675445722326
1520000	-24129.55807508875	-258.180543504774	-23871.377531583974	3.613953439661659	14.38467959747828	1.0520080099528744	1.0	0.2571760242953226	1.003348409985877	0.248961862907881	0.0733522466572372	-23871.377531583974	-254.43059515783145
1525000	-24115.052125524497	-257.65061321920496	-23857.401512305292	4.118295274602385	16.260286233495027	1.0520080099528744	1.0	0.32705179822496094	0.9858902357662616	0.31484875164990345	0.02005929641037692	-23857.401512305292	-253.56847556635168
1530000	-24116.682552850143	-259.84413504629725	-23856.838417803847	4.919033224731496	15.735764349941494	1.0159107578327045	1.0	0.35865721192338773	0.9275526246924335	0.31490534181846586	0.06748377549747075	-23856.838417803847	-255.7721652583349
1535000	-24145.28129634156	-266.59310169362016	-23878.68819464794	8.027226082300897	16.025787181199945	1.0159107578327045	1.0	0.38948160536816534	0.8466962264854514	0.3612623397012012	-0.12355730473102336	-23878.68819464794	-262.4103957074063
1540000	-24108.70319996035	-259.2131368950384	-23849.49006306531	4.715588010444562	15.642615972656758	1.0568990487164138	1.0	0.3176317757893871	0.9257971093473266	0.28712903341082335	0.04137471879587713	-23849.49006306531	-255.1882039566562
1545000	-24112.275292533326	-262.03024599935156	-23850.245046533975	4.425069404918636	16.877223116379245	1.0568990487164138	1.0	0.3453695807171816	0.9428383422095585	0.32860882937930386	-0.02434837093528575	-23850.245046533975	-257.84613366068373
1550000	-24127.991301493268	-255.52081405143056	-23872.47048744184	3.8200439480862585	13.09955546742163	1.1044663708152442	1.0	0.3389510890538193	0.9509696092726534	0.32331968705850933	0.049623441020710826	-23872.47048744184	-251.51420921601994
1555000	-24127.189078361334	-263.0410113096622	-23864.148067051672	4.940843521543252	12.11388937005181	1.132643097802735	1.0	0.30057936222190806	0.9140270820311386	0.3546602522388132	0.061135253324042176	-23864.148067051672	-259.1713938205065
1560000	-24109.69143836673	-258.3033802968521	-23851.38805806988	3.997535996388733	15.617253905431637	1.132643097802735	1.0	0.27524682840773107	0.9709757369010789	0.31334459739927784	-0.04438220733115523	-23851.38805806988	-254.25573676260606
1565000	-24116.550824163325	-251.66506700576537	-23864.88575715756	4.562543806884789	14.769641418567774	0.9783496167698297	1.0	0.25628300909566215	0.9716784280340109	0.29904090131086436	7.739065896283855E-4	-23864.88575715756	-248.03870439560487
1570000	-24123.802491910308	-259.0488519608609	-23864.753639949446	4.114999577987283	15.159057847384334	1.2065697738481669	1.0	0.28406839921790455	0.9924174837124436	0.31077832383714427	-0.02595843165498976	-23864.753639949446	-254.85666845372606
1575000	-24117.59260746241	-255.55640163025456	-23862.036205832155	3.7509700695900667	16.728406877612315	1.1895451608162861	1.0	0.23033128615397763	0.9657524064200769	0.25545086799128774	-0.014550761251959478	-23862.036205832155	-251.46096863441002
1580000	-24139.504851699658	-260.90110915174705	-23878.60374254791	5.11793900635015	16.642111590637683	1.0393550610002569	1.0	0.2787526200414201	0.9233297698672635	0.3056596479320921	-0.023716977045950733	-23878.60374254791	-256.9659643130324
1585000	-24122.720169591183	-259.23490680274125	-23863.485262788443	4.38363093086839	14.84517623432071	1.0393550610002569	1.0	0.2814290201159551	0.9343685063905862	0.2918977717820584	0.024999072313619333	-23863.485262788443	-255.40599410984748
1590000	-24135.855872652777	-260.87717266583167	-23874.978699986947	3.5790719412026064	18.919755605740416	1.0393550610002569	1.0	0.2847400278608239	0.9663949095884535	0.2928136979015112	-0.025104778773157425	-23874.978699986947	-256.7957952831806
1595000	-24112.960317105037	-259.53815802134665	-23853.42215908369	4.340478000754853	14.857247987555198	0.9699736839810802	1.0	0.35257281825062187	0.9792556741989691	0.3346307431967334	0.010423288849759535	-23853.42215908369	-255.63376384171423
1600000	-24142.091530089445	-261.82778366579885	-23880.263746423647	4.3064656863786235	17.078478198380584	0.9699736839810802	1.0	0.3532256680355522	0.8837368549332255	0.3661355840841107	0.03924927465932088	-23880.263746423647	-257.78209967702264
1605000	-24141.51727015437	-261.0679608047071	-23880.449309349664	3.744043396751176	16.964548448760954	1.0731288423064516	1.0	0.2778147273468569	0.9661969199100099	0.2796133059217437	0.028804661624939353	-23880.449309349664	-257.0488926260363
1610000	-24126.219579511293	-260.33675383583017	-23865.882825675464	4.213537750979604	14.145099556580188	1.0076357096678044	1.0	0.3114450117875051	0.9231743317260152	0.330704300164681	-0.01606213643187825	-23865.882825675464	-256.52953860734357
1615000	-24112.731566429316	-257.85876207963946	-23854.872804349678	3.793631282699111	14.61862336504957	1.1053468462078977	1.0	0.33841572867713254	0.9313796487679775	0.3370714557331726	0.05218662190765514	-23854.872804349678	-253.74228438160947
1620000	-24118.01574114189	-257.93413007470997	-23860.08161106718	5.029822214684507	15.842846716377858	1.029984035926997	1.0	0.3437997036100665	0.9663115045947284	0.33886684568210734	0.015829729035107713	-23860.08161106718	-253.87180427407168
1625000	-24114.483056594145	-259.3536056574027	-23855.129450936744	5.078922177813624	13.038986144243015	1.0223421041822562	1.0	0.3392361046469941	0.913520819516069	0.3641326146565718	-0.06720827362684192	-23855.129450936744	-255.51502880052402
1630000	-24122.04805494799	-260.43396532109	-23861.614089626903	5.050024151511408	14.346777121766248	1.0223421041822562	1.0	0.3251731175665047	0.8735805819032221	0.3400135498588143	0.03355294729756341	-23861.614089626903	-256.54199590309037
1635000	-24122.62407729708	-261.88532288428763	-23860.738754412792	4.780513511050807	18.292555220148223	1.0223421041822562	1.0	0.3866310477372058	0.8602491277527374	0.39723950927011054	-0.007685814851830955	-23860.738754412792	-257.56601084343646
1640000	-24105.558248150333	-260.31019481766054	-23845.248053332674	4.676891579792607	13.218363176704415	1.083752006571006	1.0	0.3631897591631206	0.8892207480742815	0.37199637772980293	-0.039967044087513885	-23845.248053332674	-256.26327398366686
1645000	-24129.905046769793	-263.58422493388673	-23866.320821835907	4.146135527154126	13.554613845527323	1.083752006571006	1.0	0.339651052922224	0.9392995441028219	0.3753971294863978	-0.13512283590700175	-23866.320821835907	-259.58280023663417
1650000	-24126.602007964026	-257.0978019356917	-23869.504206028334	5.104124612303211	14.01050547654042	1.083752006571006	1.0	0.33814461927132644	0.9661031718284526	0.3856020400161462	-0.11058744733932563	-23869.504206028334	-253.06781609456974
1655000	-24107.751364699652	-257.10150310162925	-23850.649861598024	3.437743197688678	12.010432403544273	1.083752006571006	1.0	0.3276036767665168	0.9526181125766391	0.31654867112086116	0.01780829220522495	-23850.649861598024	-253.25717188834628
1660000	-24129.0737356796	-263.84596881620956	-23865.22776686339	4.369865435674607	12.93100943762691	1.0647674191333125	1.0	0.35119849897121663	0.9414106490478287	0.3525158036464586	0.036642117730463726	-23865.22776686339	-259.8949696910988
1665000	-24111.27238023228	-261.9453642316067	-23849.327016000672	4.57990709506456	20.694386942094283	1.032831781611237	1.0	0.2967563092323039	0.9301561176836701	0.2905607430682511	0.06918422976928067	-23849.327016000672	-257.7513287086328
1670000	-24122.21436443252	-262.9363794260273	-23859.27798500649	3.9126353649079944	15.5576796297547	1.004574412996442	1.0	0.3710167242143356	0.9025290050475784	0.3733559834524376	-0.03576989503293899	-23859.27798500649	-258.8613855130411
1675000	-24108.115107866444	-258.05575606974884	-23850.059351796695	3.140650401080937	16.056046937464195	1.0637376116059851	1.0	0.314302460597308	0.9651644823455043	0.3082242400567481	0.04241244524578566	-23850.059351796695	-254.00104739912348
1680000	-24124.36520579456	-260.1963508744147	-23864.168854920143	3.9608360016151707	12.667996214053026	1.0637376116059851	1.0	0.2985173739395922	0.9855324313698167	0.2914448965829575	0.08881987224492127	-23864.168854920143	-256.42600416879475
1685000	-24111.05344909067	-255.58476942120234	-23855.468679669466	3.8715169184432425	13.027777372573176	1.0637376116059851	1.0	0.32631908336003124	0.9653882164360166	0.33409401811326345	-0.0699444814644335	-23855.468679669466	-251.70301261825128
1690000	-24088.51928083782	-255.1174423097734	-23833.401838528047	4.533979057625015	12.190590458148778	1.0637376116059851	1.0	0.32429904509759866	0.9613065984486208	0.3339445915356846	0.003083303042976401	-23833.401838528047	-251.30816504026447
1695000	-24125.860075106477	-260.93765991220334	-23864.922415194273	5.9403857968900065	14.22347748256453	1.0551736672553744	1.0	0.2947328557088492	0.8914131788608529	0.30480104575743666	0.07868935086351836	-23864.922415194273	-257.0799795366126
1700000	-24112.517374828527	-262.2298157823173	-23850.28755904621	5.393264118250047	14.420581553877241	1.0854898138790958	1.0	0.3515994018529411	0.851764979040784	0.3550514556324886	0.11047938135797826	-23850.28755904621	-258.12714095751227
1705000	-24111.657962241694	-262.0836409089111	-23849.574321332784	5.156419937755129	14.4238233347638	0.9751894167592349	1.0	0.4321373865641725	0.8515819780311938	0.41035124991050437	0.06240138661387765	-23849.574321332784	-257.95972814710797
1710000	-24126.09339745056	-256.9073808250819	-23869.186016625477	5.07925539559191	15.174479224343168	1.081092419017465	1.0	0.32632934139627845	0.8988770897379487	0.3432569706542648	0.11967770395926208	-23869.186016625477	-252.83835241372992
1715000	-24127.02696538935	-257.57284501837273	-23869.454120370974	5.155259624276477	14.52449431318282	1.081092419017465	1.0	0.3148012341072632	0.9097593284379578	0.35346345791244466	-0.00794135243809178	-23869.454120370974	-253.58217946003933
1720000	-24115.069906781697	-257.68602609728276	-23857.383880684414	4.797004619937042	14.959949457152197	1.081092419017465	1.0	0.33439845656681155	0.872159894872593	0.38504332865867447	-0.04626873748242208	-23857.383880684414	-253.60702876476745
1725000	-24126.378594425292	-265.99071661825974	-23860.387877807032	5.184246672467076	13.266263537332689	1.0563470891652995	1.0	0.3330642232642603	0.8620494349936395	0.38448183463474045	-0.008889064102966205	-23860.387877807032	-262.085365002837
1730000	-24113.215362337327	-260.84798942745624	-23852.36737290987	4.17156050021199	19.088480457014445	1.0563470891652995	1.0	0.3657409676589411	0.9010992296033767	0.38511698801863953	0.02621277120467235	-23852.36737290987	-256.4807467797066
1735000	-24117.827078445247	-260.24647970794155	-23857.580598737306	4.563407114062781	18.275134972523045	1.018930642621441	1.0	0.3360261052473306	0.9210682526940357	0.35500122043879895	0.1009280343191778	-23857.580598737306	-256.0867581849388
1740000	-24110.0136099781	-252.4363525749513	-23857.57725740315	4.914013029320008	13.872988450299827	0.9696255799385559	1.0	0.32594721340967664	0.9359484957907258	0.33201081069492416	0.0761898858406898	-23857.57725740315	-248.68107557150577
1745000	-24119.383082989705	-258.8876347836904	-23860.495448206013	4.023935663371806	16.821279106939087	1.0560498254897657	1.0	0.34447130597508546	0.9408246057697459	0.35489358619185407	0.09919116897750938	-23860.495448206013	-254.71123598557432
1750000	-24107.500920089853	-258.54093480069156	-23848.959985289162	3.784978131476601	14.607997499971708	1.119043081219561	1.0	0.33258136831753565	0.9871218412046718	0.36516552675052416	-0.058744980431940964	-23848.959985289162	-254.41529484981632
1755000	-24136.08477771774	-259.2891003580125	-23876.79567735973	3.6203713044158605	15.295559369130181	1.0150288235027283	1.0	0.2605082646689986	0.9831271889900204	0.2808672226195828	0.09996849798835704	-23876.79567735973	-255.54171483726847
1760000	-24122.51924395758	-260.55302097069557	-23861.966222986885	4.230512778589321	15.551935915907585	1.0636266002607135	1.0	0.2608973739154917	0.9927477629925919	0.2738270690286229	-0.02179065551928282	-23861.966222986885	-256.69064999057963
1765000	-24109.667210833268	-254.62382467556077	-23855.043386157708	3.741164020193279	14.028303255865788	1.0636266002607135	1.0	0.3743791955024353	0.9796617038790907	0.3422106750752873	-0.03401209865797384	-23855.043386157708	-250.52411640781835
1770000	-24118.41133925085	-261.0647617675921	-23857.34657748326	4.232793190893279	14.168038987872048	1.0820305833312702	1.0	0.3009884660936049	0.9544689808940864	0.28862752737185116	0.06837824349702325	-23857.34657748326	-257.1385060195739
1775000	-24114.08222218262	-262.364471909237	-23851.717750273383	4.391141061410081	17.24633412721373	1.0820305833312702	1.0	0.37817155534828667	0.9114280289242938	0.3752149013901618	0.08345564904249184	-23851.717750273383	-258.0100559392291
1780000	-24124.393076638895	-258.28254201610434	-23866.110534622792	3.978579499880776	13.597573669027321	1.0820305833312702	1.0	0.2784041497928115	0.905282685121858	0.2742187303092998	0.02429361196958053	-23866.110534622792	-254.46513649915497
1785000	-24107.064337351014	-262.94013167603475	-23844.12420567498	5.547466092871487	17.076063069134445	1.0820305833312702	1.0	0.3680446089613795	0.8761732702276124	0.36225378135316955	0.03387058584463484	-23844.12420567498	-258.62601848939
1790000	-24115.323317786402	-263.94321105714926	-23851.38010672925	4.148339951832907	13.307724027550883	1.0820305833312702	1.0	0.37405999432016734	0.9246881057675131	0.3444073733420874	0.10118714375043794	-23851.38010672925	-259.86038475614765
1795000	-24135.54896837601	-262.99527275879615	-23872.553695617215	5.10060246463391	11.750653756284443	1.0685488706854498	1.0	0.3132042896206364	0.8994528586894832	0.3117335429656765	-0.08371289226470315	-23872.553695617215	-259.2464127399163
1800000	-24129.189292196585	-256.9721835367135	-23872.217108659872	4.340296026878499	16.528619804771395	1.0685488706854498	1.0	0.29467487424590566	0.932238008239658	0.3061716155383287	-0.05742004339149677	-23872.217108659872	-252.93772722987006
1805000	-24110.514236571256	-259.80460566211843	-23850.70963090914	4.092237814920931	14.210353828109197	1.1034351510894245	1.0	0.27518372743766306	0.9750508271684988	0.280877736687736	0.03933286646741878	-23850.70963090914	-255.90997280511831
1810000	-24109.762067797285	-256.82204164335843	-23852.940026153927	3.6726802786778086	14.06837251624853	1.1034351510894245	1.0	0.31283163106925094	0.9606834389714546	0.3271602941665285	0.1262355210252499	-23852.940026153927	-252.8245067232509
1815000	-24118.503349935407	-260.904914577544	-23857.598435357864	5.260381207112977	19.22848633230869	1.0322121623325946	1.0	0.3201852951881704	0.9080472466892492	0.3259572057447118	0.06978895283665586	-23857.598435357864	-256.7153009939083
1820000	-24114.8478138385	-258.15384391833754	-23856.69396992016	4.8504245174271094	13.807124046063342	1.1432505318953254	1.0	0.3028743072236394	0.89992883988549	0.3250575264010439	0.18096687435093883	-23856.69396992016	-254.12529470792245
1825000	-24128.21332433855	-256.9604473922273	-23871.252876946324	3.9337224849927073	16.22007183627073	1.0671428650773853	1.0	0.26517440210183046	0.9706212871815038	0.2831591497476434	0.04762778720073808	-23871.252876946324	-253.03614844744766
1830000	-24132.198459185078	-257.5847939967222	-23874.613665188357	4.14489415376752	13.69579613621504	1.0972696593364342	1.0	0.26754144487831716	0.9398937315073769	0.27696811004033733	-0.013049754775281168	-23874.613665188357	-253.76230087826806
1835000	-24128.620043262537	-255.78611954913657	-23872.833923713402	5.094518141446287	11.783155090010714	0.9909185645029784	1.0	0.26702823544405674	0.9398332684623514	0.2785537985599364	0.12359562809882839	-23872.833923713402	-252.32828620619821
1840000	-24113.56983580692	-260.9234676406106	-23852.646368166308	4.361962993967869	16.68774592953893	1.0619279334227814	1.0	0.28734642090912	0.9432770846058468	0.2959319548063608	-0.1029145338849014	-23852.646368166308	-256.91465730686326
1845000	-24116.185572300976	-255.34632628250577	-23860.83924601847	3.281569496518665	13.091158598383126	1.264057091959231	1.0	0.31972191426892216	0.9463577902210468	0.33210006298432615	-0.041168063953822914	-23860.83924601847	-251.0788687388139
1850000	-24108.991711284616	-259.73154697745366	-23849.26016430716	3.770733139156079	12.52073518471331	1.0743075323387166	1.0	0.2628944031592455	0.9826826708769996	0.2659005176580176	0.03032967650986932	-23849.26016430716	-256.0586220877548
1855000	-24115.957507181323	-264.05045984148654	-23851.907047339835	4.803571386081624	13.802788010505392	1.0954678017954944	1.0	0.3662073063718722	0.9414870344950929	0.38943808335324737	0.02545478854602816	-23851.907047339835	-259.9277911865033
1860000	-24123.757257889574	-257.92125970969323	-23865.835998179882	5.952331463411078	16.426199282951327	1.1199782901456878	1.0	0.4057374271282334	0.9346794429657352	0.3944781598865824	0.02444483436726754	-23865.835998179882	-253.45697273983527
1865000	-24107.85106641085	-259.78953099500484	-23848.061535415847	4.166750330398119	16.116686390801963	1.1199782901456878	1.0	0.3430919098860461	0.940240360779872	0.32855165149835514	-0.03928013813004053	-23848.061535415847	-255.5322029972183
1870000	-24114.97084074781	-263.75612182284056	-23851.21471892497	3.9800081429607967	17.208381209274734	1.0948785013841502	1.0	0.3680500891377583	0.925106802736524	0.3792592841694624	-0.07878509776797735	-23851.21471892497	-259.4085774771408
1875000	-24098.187929458778	-260.16723036126376	-23838.020699097513	4.296948225436844	15.283688847348916	1.1231302207295448	1.0	0.36447440273796317	0.9379472898322119	0.37464424681507336	-0.10521796863514038	-23838.020699097513	-255.89252000950546
1880000	-24112.924645465293	-261.25077932328685	-23851.673866142006	3.6644763890030405	12.854171974075996	1.1229035094915432	1.0	0.440683343312294	1.0207139011946846	0.46262496452246954	0.0591807502930581	-23851.673866142006	-256.92101331770345
1885000	-24110.66925950203	-262.29299059490626	-23848.376268907123	3.842204088932371	13.190898274113795	0.9634291486769884	1.0	0.3673805997854364	0.9497023902793598	0.4031814741605	0.0975827127340884	-23848.376268907123	-258.47622290035156
1890000	-24123.742197590997	-265.00385100761343	-23858.738346583385	4.015536857891093	16.10073451188984	0.9634291486769884	1.0	0.32942613705381174	0.982936090816006	0.33142334114468525	0.14691367579457895	-23858.738346583385	-261.1016088755198
1895000	-24128.048673028945	-258.45403211102763	-23869.594640917916	3.539549144584886	15.939738394844047	1.161023374560503	1.0	0.32873526689969784	1.0084668131567942	0.32602861021802537	0.013938567950198644	-23869.594640917916	-254.16872376907494
1900000	-24131.04418161995	-256.1456776400106	-23874.898503979937	3.902841493887893	14.070546718206424	1.0885360543282485	1.0	0.2722081595954561	0.9614298109104987	0.2564529232994234	0.08478525455513371	-23874.898503979937	-252.29965679440903
1905000	-24123.400163332735	-262.5335033177243	-23860.86666001501	3.933878976067646	16.56495000936315	1.1077660891088448	1.0	0.3089523179847873	0.975255163404209	0.26760582732813837	0.10099582607770269	-23860.86666001501	-258.3755846368801
1910000	-24117.84621724184	-259.12679066733523	-23858.719426574506	4.138236059278415	15.847343732287007	0.9749752576756611	1.0	0.30623752762184053	0.9594854250401839	0.29960287353156784	0.012595272329297266	-23858.719426574506	-255.28688513993592
1915000	-24125.65551513814	-264.30459617515965	-23861.35091896298	4.6346420285941745	16.928558257008017	0.9749752576756611	1.0	0.3407794087458068	0.9346705857791479	0.31209087414748504	-0.004625877446419747	-23861.35091896298	-260.29506486934645
1920000	-24132.800085412764	-267.3686988865042	-23865.43138652626	4.482956855469201	17.116781138980702	1.1187542600645999	1.0	0.40725396128661956	0.8579752860797738	0.3902710525311398	-0.03435956108632042	-23865.43138652626	-262.86112861629005
1925000	-24133.276141406302	-266.81598500741615	-23866.460156398887	4.801261864750648	17.748908951147875	1.0588854907571905	1.0	0.343377044509971	0.8671530080889698	0.3815618165071713	0.04587653695491755	-23866.460156398887	-262.5835183151087
1930000	-24141.30258359997	-264.52997252802106	-23876.77261107195	4.309211746937317	16.358284794500914	1.1197989086574696	1.0	0.40085777270918943	0.8433956087864309	0.4253911528610871	-0.07730903461124589	-23876.77261107195	-260.0848263775402
1935000	-24118.251498011297	-258.7356013253148	-23859.51589668598	4.293278467544734	13.54296070880014	0.9392127705679699	1.0	0.3505095268650612	0.913116453307227	0.36203159176175764	0.007356167766196949	-23859.51589668598	-254.99153976536104
1940000	-24118.044402340838	-263.3089003104313	-23854.735502030406	3.8690481423630096	12.61613823602681	1.0308848458616837	1.0	0.37006700267400244	0.9211671655125434	0.3553606053302179	-0.031356896172091774	-23854.735502030406	-259.3937122731139
1945000	-24118.159832325553	-267.652224066801	-23850.50760825875	5.400406407159758	16.804303661157235	1.0133226232951789	1.0	0.4071310904621075	0.8470148263269415	0.36370019628050126	0.13416949050885893	-23850.50760825875	-263.3743099941422
1950000	-24119.634910932098	-267.8830167779181	-23851.75189415418	5.5149690816525005	15.838864591535765	1.0599526408878734	1.0	0.40954377123928687	0.8322490843741118	0.35362942880524817	0.04539289483786987	-23851.75189415418	-263.5637729476627
1955000	-24141.352817265644	-263.8964141116009	-23877.456403154043	4.202382383508023	13.735396650271642	1.1387859605317157	1.0	0.2868120527136838	0.9082907841688687	0.2797310177530536	0.09325462980592861	-23877.456403154043	-259.9301893036976
1960000	-24126.434089281986	-261.80229439943616	-23864.63179488255	5.043783840789713	16.42145735903168	1.04450677862329	1.0	0.34103483430586995	0.9500313449230214	0.31905045894222617	0.06694014902410488	-23864.63179488255	-257.6833469532966
1965000	-24108.350242602934	-261.45138367767856	-23846.898858925255	4.6969266454417395	15.539400221962273	1.04450677862329	1.0	0.3843243765241392	0.8537047223563604	0.3785342813499448	0.08415682715828715	-23846.898858925255	-257.25777771164826
1970000	-24123.616125637283	-259.182360719121	-23864.43376491816	4.762635007379596	14.1166426928721	1.0025385748721622	1.0	0.2929142580074987	0.9207401872278025	0.30701643559290703	-0.005139173742438333	-23864.43376491816	-255.44294583041545
1975000	-24131.316570202158	-260.4276709621353	-23870.888899240024	4.969388005955007	15.965222428352986	1.0025385748721622	1.0	0.3893215087579934	0.9051523559597295	0.4032062436017211	0.10587991622936796	-23870.888899240024	-256.27597599702653
1980000	-24118.324660148006	-261.8853491602192	-23856.439310987786	4.3975882369486685	12.941689813714296	1.0025385748721622	1.0	0.2889718070079769	0.9227810556980445	0.2840191424160588	0.026276374474587118	-23856.439310987786	-258.24466218974624
1985000	-24114.798834951653	-259.4768543261034	-23855.321980625547	3.8754440525191787	12.707128254468246	1.1080032786535123	1.0	0.33870750767595376	0.9596224277415387	0.346305633295386	-0.034987695284935526	-23855.321980625547	-255.4943215991113
1990000	-24117.83892354249	-258.9909948965682	-23858.847928645922	4.068083388058612	13.680147202764903	1.0633204167025005	1.0	0.40122566917306157	0.9505778118952692	0.40765988798268	0.07688620847404737	-23858.847928645922	-254.83649085229953
1995000	-24095.289929393333	-254.47924258158272	-23840.81068681175	2.927442457440529	15.148246125425464	0.9948432036108499	1.0	0.39784505495958394	0.9457953917978288	0.37309739406085735	-0.02593305243711351	-23840.81068681175	-250.36989572075515
2000000	-24118.75137139273	-263.2449404925392	-23855.50643090019	4.727179794118267	16.430251508874704	1.0753171677742976	1.0	0.4040631903092866	0.8538747941022182	0.39520307823743306	-0.14411029793933214	-23855.50643090019	-258.87475181545403
2005000	-24126.533063269286	-264.27908385604064	-23862.253979413246	4.417497573455231	19.12168754303933	1.0753171677742976	1.0	0.36084057081569293	0.9457930547749657	0.38337251344903955	-0.08463505922282046	-23862.253979413246	-259.8868641129253
2010000	-24098.74620052731	-261.7361484455694	-23837.01005208174	4.244914026298391	16.42403324699685	1.0753171677742976	1.0	0.4618519916499387	0.8875221782549391	0.4916448993530771	0.11318952827600161	-23837.01005208174	-257.19297190029096
2015000	-24132.74593941498	-261.44495881689505	-23871.300980598087	4.899118154928564	15.70466505016574	1.0753171677742976	1.0	0.4069602643709373	0.8872004764615634	0.414358136838193	0.06385551752252186	-23871.300980598087	-257.11124535229067
2020000	-24117.964307981598	-261.16087673592097	-23856.803431245677	4.285517280228941	16.411102841414383	1.0753171677742976	1.0	0.3368580051466527	0.9390497409140783	0.344873968087871	0.022672563223343007	-23856.803431245677	-256.99346974586786
2025000	-24121.709544922982	-257.7970267552421	-23863.91251816774	4.044615343418703	16.02912039847857	1.0320637524748317	1.0	0.3060502707714013	0.9576723599101501	0.32297140089936294	-0.035709813110965556	-23863.91251816774	-253.83210081430002
2030000	-24110.954583364623	-260.28460318188877	-23850.669980182734	3.7485998175667374	17.01932221057387	1.135611032367057	1.0	0.3748382632301187	0.9188167203168849	0.39920206448414286	-0.016138428442711093	-23850.669980182734	-255.84627649745562
2035000	-24129.003971494116	-257.2332488218615	-23871.770722672256	4.40717945043316	15.948672334534065	1.11994880952967	1.0	0.348165536387307	0.8927868609238037	0.3624380698220146	-0.0616115253031229	-23871.770722672256	-252.97123847631616
2040000	-24112.953940976928	-260.37833087315465	-23852.575610103773	5.7307839157187805	15.413659989468567	0.9279245750001155	1.0	0.2971576978479035	0.9152528571156088	0.3249862394079586	0.14850495452137674	-23852.575610103773	-256.687513970279
2045000	-24111.587242141948	-254.59871586632542	-23856.98852627562	4.363303353748964	11.345120542490205	1.0329333249483683	1.0	0.3027235204906329	0.9630804402543004	0.2881996701109613	0.004233094284009566	-23856.98852627562	-250.98765038084508
2050000	-24112.133669408995	-259.7715141137095	-23852.362155295286	5.0009497313257025	16.40059300698237	1.060551172976061	1.0	0.3215707061263705	0.9367469984632174	0.33446458419346903	0.12967758292806672	-23852.362155295286	-255.68014162546754
2055000	-24107.888884881195	-257.53550958762554	-23850.35337529357	5.963314033502763	13.849705749831722	1.060551172976061	1.0	0.3613633524703136	0.9144000690943869	0.3406685278418014	-0.008024604106115229	-23850.35337529357	-253.4938126665824
2060000	-24128.69130136773	-262.24696327332293	-23866.444338094407	5.312096406954705	17.260774339628107	1.0748440945388162	1.0	0.3915325917183066	0.8918377688776108	0.3715312742636117	0.045964725400767285	-23866.444338094407	-257.86600023042337
2065000	-24125.56414186328	-263.66417145251023	-23861.89997041077	5.530901305751409	13.242073972949324	1.0748440945388162	1.0	0.4597385994530568	0.7986136844193427	0.4234599814922091	0.05867233125408099	-23861.89997041077	-259.3436277515775
2070000	-24131.35637105909	-262.8840787102924	-23868.472292348797	4.991107546246179	15.308889503609944	1.0974884793104684	1.0	0.3254496058154775	0.8963278159276656	0.32382623447848197	-0.004311920304932349	-23868.472292348797	-258.77607873046975
2075000	-24116.68732839161	-259.03975139898193	-23857.64757699263	4.235025074699404	14.19135106093969	1.0884764121971502	1.0	0.26275872882128987	0.9186056712796971	0.2464447047841	-0.09204466685716688	-23857.64757699263	-255.21364915852482
2080000	-24136.803853690337	-263.45457999891	-23873.349273691427	5.641068354048979	18.026625584122346	1.0884764121971502	1.0	0.312545378269229	0.9263323615666306	0.2855715957083881	-0.12074181423858805	-23873.349273691427	-259.23990064485935
2085000	-24128.054769898812	-264.9977958290018	-23863.056974069812	5.442639715750767	13.127472200963366	1.0884764121971502	1.0	0.31963782724729	0.8777061044350616	0.31678347581221	0.07512732074305586	-23863.056974069812	-261.0789818431845
2090000	-24130.8852346893	-262.58195589303676	-23868.303278796262	4.685241381157573	18.115544916120093	1.0156092525716929	1.0	0.30521958047836073	0.8563202882442649	0.3088490172987526	0.07927357412934005	-23868.303278796262	-258.5300677108577
2095000	-24124.419297979257	-258.5474140593997	-23865.871883919855	4.757581277394544	14.593334330121879	1.1367733831251052	1.0	0.2868893564731744	0.8965354391439017	0.2845308051174575	0.16088196854313402	-23865.871883919855	-254.52439382122705
2100000	-24125.910355523734	-258.725134311949	-23867.185221211785	5.130474226240847	13.108366368675119	1.1367733831251052	1.0	0.43865313685611873	0.8229747606166969	0.42978096563800733	-0.048032617511864294	-23867.185221211785	-254.35413692390676
2105000	-24097.64799074733	-263.3847464739551	-23834.263244273374	4.427011365125198	15.643021047226421	1.1367733831251052	1.0	0.47586268464648196	0.8297412047246292	0.45807753852694605	-0.07200032563114375	-23834.263244273374	-258.7253462449423
2110000	-24111.04376025126	-263.7347036674473	-23847.309056583814	4.929842115207331	16.76655199242166	1.1798235970525819	1.0	0.46832094077493747	0.8283791294097482	0.4420427910930293	-0.08926079549893873	-23847.309056583814	-258.9424671712494
2115000	-24105.511369256885	-260.5258751055915	-23844.985494151293	4.8729049450554935	14.267971186441347	0.9329534814575678	1.0	0.3993144884254014	0.8766388776698884	0.3899583571572526	0.07248275075714071	-23844.985494151293	-256.5957668985869
2120000	-24109.789236339744	-255.09378419363102	-23854.695452146112	4.817545246643667	14.296265148693752	1.002822446451229	1.0	0.38024299644261395	0.8801036714847469	0.35968751996477283	-0.07365334210488206	-23854.695452146112	-251.07917145588897
2125000	-24106.89930674462	-267.96528388118605	-23838.934022863436	5.394391126386349	17.742686238463982	1.002822446451229	1.0	0.49499559774152857	0.8408099385690254	0.4612229708504549	0.009497150596645975	-23838.934022863436	-263.39043827618207
2130000	-24123.9268008032	-268.3569919664828	-23855.569808836717	4.62478491973318	22.128676992031625	1.002822446451229	1.0	0.49213380975102283	0.8472839061808216	0.4771528575647132	-0.06371583382011711	-23855.569808836717	-263.56983074473936
2135000	-24117.301567087725	-271.5920386725773	-23845.709528415147	5.925964699174529	15.141429148956378	1.0313688339644025	1.0	0.5102940964059375	0.8315754312246276	0.4296163155240096	0.0387983022289441	-23845.709528415147	-267.07274354553266
2140000	-24127.883608852986	-269.15139292756317	-23858.73221592542	5.602053036854073	17.949695758277674	1.1759847352704798	1.0	0.4595567714495128	0.8743225301725936	0.4584323693231654	-6.845303907597757E-4	-23858.73221592542	-264.32493944651065
2145000	-24118.457256065725	-264.47521203949645	-23853.98204402623	4.4910000617564725	11.894404448633608	1.116687944745551	1.0	0.4095140845130694	0.8852423200137215	0.4177091379061809	0.026888519684798662	-23853.98204402623	-260.3289852905627
2150000	-24128.308280605415	-261.451612873485	-23866.85666773193	4.468772844209488	16.67500374739984	1.1263863149267819	1.0	0.3732383869584939	0.8878938104953904	0.3718020682216566	0.15588731073537865	-23866.85666773193	-257.0569737354507
2155000	-24117.634882497485	-260.9571617261427	-23856.677720771342	3.7841700874987825	16.439001186737897	1.0572184426687905	1.0	0.3563881438553444	0.8910834256503717	0.3601965566603925	-0.14358694629384242	-23856.677720771342	-256.7656632457494
2160000	-24124.89169586953	-264.6522990580685	-23860.239396811463	4.863176976395681	18.7999022711293	1.0608463532004526	1.0	0.3312876107380193	0.9176383609757927	0.32596506503268435	-0.03111342325469287	-23860.239396811463	-260.39465131720334
2165000	-24110.532177484158	-262.9065170896429	-23847.625660394515	4.85552946326548	18.826355516568352	1.0726909763184884	1.0	0.3679033129756738	0.8918932078861714	0.34811169003642284	0.02203950050402404	-23847.625660394515	-258.5139268900211
2170000	-24107.460852812103	-260.2778899568046	-23847.1829628553	4.56333827336889	15.074556530090945	1.0726909763184884	1.0	0.3922301883034659	0.8993297570965262	0.3912536233020341	0.10129399798660033	-23847.1829628553	-256.03456858387744
2175000	-24113.70051214406	-261.5264490467634	-23852.174063097296	6.231459987038081	14.407184900735105	1.105914384751473	1.0	0.3688199832838819	0.8715089212669521	0.3565274621799936	0.07092240245396925	-23852.174063097296	-257.3321927630498
2180000	-24120.26069181916	-266.3064604654993	-23853.95423135366	4.2001113753105335	15.345020261575328	1.105914384751473	1.0	0.3753551751516283	0.8644426198757093	0.39646483599073734	-5.851223006907141E-4	-23853.95423135366	-262.02953463129626
2185000	-24120.621451346615	-263.7622177694766	-23856.85923357714	4.745369120099693	15.893008845189392	1.0768355651740673	1.0	0.4160978621779795	0.880275174347305	0.3923271166707191	-0.009781238516416936	-23856.85923357714	-259.3861332045618
2190000	-24121.457780055152	-263.51519682499946	-23857.942583230153	4.471227619814858	16.069473826211517	1.05289222712278	1.0	0.40972577497132734	0.8947847068370315	0.3732364761200485	-0.07355234337916522	-23857.942583230153	-259.19507307846743
2195000	-24114.875241946935	-260.20568960312755	-23854.669552343807	4.425171349435718	16.900687750603513	1.044340140629463	1.0	0.4179470459856029	0.9471154921659463	0.36219353477209876	0.04054060502990687	-23854.669552343807	-255.82757333673692
2200000	-24109.02098573386	-253.01131115152904	-23856.009674582332	4.072059550375418	12.632183811546039	1.0291352493033161	1.0	0.37190959488144476	0.9628327581101322	0.34632735428330674	0.04256572141336575	-23856.009674582332	-249.0928235093963
2205000	-24117.07190188227	-259.51643285344323	-23857.555469028826	4.639202673089433	14.47996640933917	1.0291352493033161	1.0	0.4480591712731134	1.0193971163408122	0.43885812455507894	0.010408908372260838	-23857.555469028826	-255.23297824308747
2210000	-24117.21473020093	-257.3560299266651	-23859.858700274264	3.791142079694563	12.697634898597283	1.0291352493033161	1.0	0.43315039893485047	0.9843976204536126	0.40282516895290416	-0.03498115954587865	-23859.858700274264	-253.24865195281697
2215000	-24112.208299485246	-263.4080524244972	-23848.80024706075	4.7010777387514215	16.990438217636758	1.0291352493033161	1.0	0.36360774201813234	0.9687431448628201	0.3756612742080108	-0.015859236387466016	-23848.80024706075	-259.2180674410328
2220000	-24120.304017511524	-260.56048756837237	-23859.743529943153	3.6145295265393234	12.361342167814136	1.0291352493033161	1.0	0.2905800928724656	1.0273412197651943	0.3002031858548864	0.029587614459564635	-23859.743529943153	-256.9076622246133
2225000	-24126.120376691553	-257.9502343900466	-23868.170142301507	3.637389942021316	15.044065626910498	1.0753641396335762	1.0	0.3602730328771058	0.9319988784156109	0.39937851739129127	-0.1316116778061323	-23868.170142301507	-253.7994628784464
2230000	-24127.307514234806	-262.7526027229663	-23864.55491151184	4.805974373322097	15.44381142899147	1.065098785576076	1.0	0.34473344551841206	0.9501870830735155	0.3711056433747112	0.1328567089971323	-23864.55491151184	-258.6427559161445
2235000	-24126.74019736073	-257.67694173736476	-23869.063255623365	3.591037752678054	13.6524732824228	1.065098785576076	1.0	0.28564203453776965	0.9899422655860124	0.2686195058720244	0.0021171657478547576	-23869.063255623365	-253.86765683375833
2240000	-24130.150081996773	-260.7312166915439	-23869.41886530523	4.684666525264768	13.450452958798039	1.1335897929797403	1.0	0.2783320681189854	0.953052582162885	0.2759639119588652	0.1344504077411077	-23869.41886530523	-256.8217875877407
2245000	-24125.15860004617	-256.4441105367749	-23868.714489509395	4.977004819364707	13.170215813652405	1.0179187159144014	1.0	0.37502676424117604	0.9324566719345732	0.36405015206867325	0.06504695572559799	-23868.714489509395	-252.4969943790679
2250000	-24097.17260267181	-257.4080408878308	-23839.764561783977	5.17154794844285	13.603261036975363	1.1235686093202404	1.0	0.3571936945209682	0.920826649218434	0.3811216763863139	0.006569506455304436	-23839.764561783977	-253.27077250872605
2255000	-24119.15508573187	-257.6319152338291	-23861.52317049804	5.0918367977763355	16.087388806548066	1.1235686093202404	1.0	0.37312963442861213	0.9009779319062466	0.3794948623945216	0.031103119835142117	-23861.52317049804	-253.27911292002437
2260000	-24112.339323864686	-261.9712259360723	-23850.368097928615	4.034530872193805	12.672960418422472	1.0717022592790715	1.0	0.3634190677060657	0.889411025282342	0.32366897780083204	-0.03385416397134456	-23850.368097928615	-257.9898530608287
2265000	-24117.452057384082	-263.3360575056089	-23854.11599987847	4.803675094181675	16.61252509463141	1.0386741405724393	1.0	0.43811828786419654	0.8750057242028982	0.43523333516068596	-0.04475865088304116	-23854.11599987847	-258.925956895474
2270000	-24124.688374980153	-266.534423988173	-23858.15395099198	4.849139880349811	17.359542811214315	1.0403631085767935	1.0	0.389422175158882	0.8856162972915876	0.4076635660514792	0.03687373461576837	-23858.15395099198	-262.2230483416449
2275000	-24114.83575972623	-265.7895296339903	-23849.046230092237	4.741977444263028	14.111009202603832	1.0403631085767935	1.0	0.4124285235920442	0.924456353267967	0.42467417997434176	0.04613190419758347	-23849.046230092237	-261.61632202805504
2280000	-24141.17812458292	-262.69971923886203	-23878.478405344056	4.70763342492879	12.823086188464442	1.0658047598966194	1.0	0.4197648111159795	0.9151100004756186	0.4621551304418838	-0.05412555270855044	-23878.478405344056	-258.54932760009825
2285000	-24113.274603382233	-263.6754346965111	-23849.599168685723	4.28966009342265	17.505080768133034	1.147126018855175	1.0	0.4120553425693661	0.9048454328435414	0.3993101437268374	-0.07411930775293019	-23849.599168685723	-259.0742849319211
2290000	-24114.252770057188	-261.5424492141611	-23852.710320843027	4.040300941232157	16.031195897230866	1.147126018855175	1.0	0.390533003624601	0.938114455129734	0.3560488163390265	-0.012513454689986363	-23852.710320843027	-257.0938210672712
2295000	-24111.101816777966	-261.93943460716196	-23849.162382170805	5.42224167202558	13.587339051770186	1.147126018855175	1.0	0.37056257408097254	0.8389256324795644	0.35118290621350706	0.03514796847154366	-23849.162382170805	-257.71611590937545
2300000	-24113.528307108085	-260.6021278691717	-23852.92617923891	5.195256384848406	15.376957350062584	1.1666534748060027	1.0	0.41263026256955637	0.9029454557157129	0.3961603497715203	0.049171824836978274	-23852.92617923891	-256.08981948816825
2305000	-24118.12877397422	-255.74398826641496	-23862.384785707804	5.224513724127697	14.026717235864577	0.997872800505247	1.0	0.37102491285002975	0.93589894232959	0.39964597698858056	0.002924762581787342	-23862.384785707804	-251.78596351110912
2310000	-24120.51008438522	-258.6239630948525	-23861.88612129037	4.278486815360155	14.781863075616345	1.0254185393318342	1.0	0.3346904303093778	1.0606451702794193	0.32847635492449506	0.10768675337234722	-23861.88612129037	-254.66741323308224
2315000	-24131.392770296086	-258.81024473394694	-23872.58252556214	4.386361767636123	12.892084853631397	1.1409655357846815	1.0	0.3248875934326351	0.9864067554224563	0.35656965980305966	0.23675600023666332	-23872.58252556214	-254.78879680549352
2320000	-24108.440184287247	-261.8703703690108	-23846.569813918235	4.689052330003185	13.432425802836319	1.0794842047444146	1.0	0.3535631455819251	0.9422520907271694	0.396394615243428	0.08739297540090506	-23846.569813918235	-257.8448003721034
2325000	-24118.26843730919	-257.6999052374573	-23860.568532071735	4.4831004028723465	15.218225555163157	1.1860240821299284	1.0	0.3568174028922132	0.9443148501891354	0.36413752619276957	-0.13765859358846969	-23860.568532071735	-253.3266705745008
2330000	-24131.859158346273	-257.1566031049545	-23874.702555241318	5.064965837864605	14.437797640493791	1.155143550394091	1.0	0.3758331694284314	0.8776519898576643	0.387307987693842	-0.03545363325936863	-23874.702555241318	-252.8407263612478
2335000	-24116.29544948935	-261.1679647760972	-23855.12748471325	4.755397523662887	16.601382887410526	1.062242575745835	1.0	0.4156934229932085	0.911050085153611	0.39794115872512587	-0.1504106956668939	-23855.12748471325	-256.7786728264908
2340000	-24109.50942885248	-260.3743261184311	-23849.13510273405	4.472910676409053	17.103456725347936	1.0397621259995822	1.0	0.3247241248745957	0.9043093006793206	0.35280434124041726	0.16367303714727272	-23849.13510273405	-256.2731083702755
2345000	-24119.994370334254	-264.4786840134752	-23855.515686320778	5.101508211968911	15.311033951309632	0.9858266031597029	1.0	0.37109375711246384	0.8949230487557064	0.3826641628976359	0.1202460601582594	-23855.515686320778	-260.45693526328034
2350000	-24116.319996554976	-257.868860384893	-23858.451136170082	4.127371640951767	13.046450925257911	1.1556593320422759	1.0	0.32425853765167717	0.9408323995213141	0.32632991483837315	-0.07026585776641199	-23858.451136170082	-253.80800944005088
2355000	-24124.306504522963	-261.66186058056	-23862.644643942403	4.483456946605547	13.686903279409792	1.049551124440061	1.0	0.3744702896954536	0.9651945425725175	0.3822707175378675	0.051459204862498296	-23862.644643942403	-257.61466752122004
2360000	-24112.214568799216	-262.23538151091054	-23849.979187288307	4.64561060124871	15.266576270827313	1.049551124440061	1.0	0.3825328853864822	0.9377794098061515	0.3917344883788722	0.0973413470017724	-23849.979187288307	-258.0547741937894
2365000	-24097.885441725703	-256.1423006173467	-23841.743141108356	5.388633242985557	14.106147602519222	1.1276844199091816	1.0	0.43183680375865263	0.9079488768656031	0.4189769333085387	0.025600203943415962	-23841.743141108356	-251.73657013293806
2370000	-24111.396136013358	-254.61141424807636	-23856.78472176528	4.623025857755706	12.22580449725441	0.9947541834821823	1.0	0.4250561023649215	0.9446924724211678	0.41848444798778694	-0.024708641743659093	-23856.78472176528	-250.6349482025032
2375000	-24111.03867855713	-254.05866831737572	-23856.980010239757	3.5003452637885224	17.04466035846409	1.0568325431708638	1.0	0.36910602187396196	0.9941588447999304	0.34588751067568435	-0.053636115944696576	-23856.980010239757	-249.79360765541696
2380000	-24091.580913066566	-254.32364891282194	-23837.257264153744	4.211201340835181	14.021768266792758	1.0523254909804973	1.0	0.4001298187417246	0.9963302483392196	0.38026977739152734	0.05486518055870351	-23837.257264153744	-250.1697569456175
2385000	-24121.77037640003	-258.45622651531016	-23863.314149884718	3.571626601901223	13.916266352213725	1.1137827233045374	1.0	0.32368531915598214	1.004618603686114	0.3072222873830337	-0.08863023453537489	-23863.314149884718	-254.41630618335657
2390000	-24107.41369478689	-257.2229060822911	-23850.1907887046	3.9762297338054036	14.943864030987314	1.1127854154477312	1.0	0.27755283836451616	0.985046850939936	0.27757023516656026	0.060010917206778217	-23850.1907887046	-253.2521354226539
2395000	-24106.051172527987	-259.505399127905	-23846.54577340008	3.6582017429160696	18.338388692785454	1.1127854154477312	1.0	0.34996982714906305	1.0083383718701837	0.30710048066894996	0.15030505032604333	-23846.54577340008	-255.11268167935802
2400000	-24118.32782295888	-258.130264863623	-23860.197558095257	3.63721136150734	14.31803761022341	1.0806555752764255	1.0	0.3415587842824508	1.000863135263226	0.3388825113010239	0.03135427211707476	-23860.197558095257	-254.07451671570115
2405000	-24124.356524662508	-261.94806264258034	-23862.40846201993	3.852390792429625	15.865363986060816	1.066213758618644	1.0	0.32907779064479054	0.9998510873322902	0.3407290155386293	-0.0627793401487007	-23862.40846201993	-257.8560228551569
2410000	-24123.10477494193	-259.1491553501895	-23863.95561959174	6.932645462754619	16.64620686486524	1.066213758618644	1.0	0.3671951021162551	0.9197728605268414	0.3657458095145319	0.06936745301066466	-23863.95561959174	-254.8947196212831
2415000	-24109.621045318843	-254.77491281284298	-23854.846132506	5.5218838778091115	15.035067249930675	1.066213758618644	1.0	0.32857486405893394	0.9189791404033029	0.33739208423297984	0.028202242829085095	-23854.846132506	-250.7381348833345
2420000	-24127.03961645165	-260.79005751785866	-23866.249558933792	4.907723588405656	18.476975491353688	1.066213758618644	1.0	0.38088721616909427	0.9309499090291007	0.37729162671330685	0.04572474414156307	-23866.249558933792	-256.3902024324108
2425000	-24115.30668165329	-258.2562872802945	-23857.050394372993	4.230637169956083	13.007069597723763	1.011303679001031	1.0	0.2934074476766436	0.9114203509419677	0.3080316899539326	0.16072053013153068	-23857.050394372993	-254.5797240236334
2430000	-24118.62651560425	-261.33374297220945	-23857.29277263204	5.1915553676448125	18.089538361984925	1.011303679001031	1.0	0.36533636703113403	0.9160891883089215	0.39047741426035054	-0.026154143004019196	-23857.29277263204	-257.111552202222
2435000	-24130.12176022503	-257.5868057792768	-23872.534954445753	4.291645899969133	16.702329700328274	1.0582326417042698	1.0	0.38552894137350496	0.9136561687359146	0.40092314068364665	-0.014295784585458328	-23872.534954445753	-253.28996492826906
2440000	-24118.35172796838	-266.1031278746877	-23852.24860009369	4.360017899529757	17.543224166273937	1.0582326417042698	1.0	0.4098049517157901	0.9241381088638514	0.4064133664017561	-0.049509122295545736	-23852.24860009369	-261.6843394173907
2445000	-24114.265642318784	-262.1204709743179	-23852.145171344466	4.478119022556479	16.101882499131825	1.0636846106184925	1.0	0.3799663311329851	0.8887462602313827	0.39416064728722455	-0.008068927239597463	-23852.145171344466	-257.86602603834297
2450000	-24126.744384529564	-256.19697215363306	-23870.54741237593	4.16884685600119	14.399080671984335	1.0636846106184925	1.0	0.34407491550208563	0.9117386254809666	0.36868130119030246	0.1764526735155423	-23870.54741237593	-252.1619732927972
2455000	-24101.0768453738	-254.3701954834994	-23846.7066498903	3.6549207010990328	14.034758838687102	1.0636846106184925	1.0	0.28692703474932163	0.9794445617548048	0.3064873050899412	-0.026418981336019637	-23846.7066498903	-250.53226760042722
2460000	-24121.975240538257	-259.98878553298795	-23861.98645500527	3.654567644402126	13.5749518695297	1.068040551422595	1.0	0.2759511085662954	0.9930782075242331	0.29050372556776055	0.02334686723599548	-23861.98645500527	-256.20838425338087
2465000	-24113.7495201148	-261.5965724890258	-23852.152947625775	4.032120926302961	14.77011107294335	1.068040551422595	1.0	0.2650353536512311	0.9740644336355592	0.28387283911864747	-0.002586792852491	-23852.152947625775	-257.76453917776774
2470000	-24134.99868469358	-262.090025935962	-23872.908658757617	4.110713638404397	15.529090847361003	1.0421417052735855	1.0	0.34625366694418097	0.9255606150078908	0.3395852280306559	0.009271909199049924	-23872.908658757617	-258.0160259000658
2475000	-24118.030305840435	-254.8509909117815	-23863.179314928653	3.652014969236808	16.451988348134783	1.0421417052735855	1.0	0.31838981104973085	0.935078483465244	0.34243932969226953	-0.011209543863952627	-23863.179314928653	-250.80285119517924
2480000	-24137.89883698719	-254.93635140365194	-23882.96248558354	3.7094689807492434	12.61337838838009	1.0453781298479925	1.0	0.2597630908361547	0.9761466392729636	0.27403198575151294	-0.13683389954465044	-23882.96248558354	-251.32330731314892
2485000	-24122.701023280326	-256.1356384587531	-23866.565384821573	3.8008097675638615	11.05016801998076	1.0154120919915395	1.0	0.339093524788856	0.9424078881347197	0.3514946630567707	7.53050371404791E-4	-23866.565384821573	-252.4768475363552
2490000	-24110.720516854974	-258.6699926071196	-23852.050524247854	3.7594831140057563	14.851847279920495	1.0154120919915395	1.0	0.33402958491810675	0.9606593520067704	0.35853974667483146	-0.0661588962418688	-23852.050524247854	-254.73071488414382
2495000	-24116.326246297747	-259.3077723166626	-23857.018473981083	3.8016410825889086	15.459182812636493	1.0165866870142886	1.0	0.3783026379611638	0.9936329417664796	0.400995209230195	-0.07521979199548316	-23857.018473981083	-255.19324731438994
2500000	-24125.23228208863	-259.43412665958436	-23865.798155429045	4.475886925079924	14.739102482689738	1.0165866870142886	1.0	0.3748167368489723	0.9705296431970861	0.37624471887167626	-0.13067933240162843	-23865.798155429045	-255.37775854924212
2505000	-24115.14595478151	-252.04014297503434	-23863.105811806476	3.144100399364161	13.712050652501125	0.9848682094004815	1.0	0.3554692345383946	1.0208009673166123	0.35843161477161506	-0.002643932316533859	-23863.105811806476	-248.17748326597044
2510000	-24134.297130501884	-258.4253396205071	-23875.871790881378	4.249080910411064	16.974580529949606	1.0653086649977213	1.0	0.3355189932243297	0.9533654141057244	0.36209335041085816	0.0070488006083374265	-23875.871790881378	-254.2482078179759
2515000	-24131.942522039248	-259.85548317967016	-23872.087038859576	4.589358684436386	15.525916879309948	1.0708851863507698	1.0	0.2895859556836521	0.8691931663757695	0.29729368130747885	0.07840747802976823	-23872.087038859576	-255.8942037248214
2520000	-24114.23913010294	-264.5428043938965	-23849.696325709043	5.847737338931892	16.273510940473415	1.0381363614681856	1.0	0.39084729388393114	0.8307683748560921	0.37149222556430206	0.10699167224650764	-23849.696325709043	-260.29621056830047
2525000	-24123.380134686984	-267.2623297622589	-23856.117804924725	5.365811077378009	17.696273179102594	1.0381363614681856	1.0	0.3666718418845968	0.8425895182224961	0.35925337169465255	0.1330059512998032	-23856.117804924725	-263.0044469203398
2530000	-24113.95946882453	-263.73473460812414	-23850.22473421641	4.165131361551745	17.349774627131318	1.1783313116310872	1.0	0.3648653819202638	0.8892283326757358	0.35334251502343267	0.2124319730929772	-23850.22473421641	-259.22165579181143
2535000	-24131.08766550233	-269.8036166233643	-23861.284048878966	4.85154462586968	16.088936062407544	1.0440114694791867	1.0	0.42502359560514447	0.8311079481056326	0.4377928970710375	-0.03582629959314712	-23861.284048878966	-265.45415053215174
2540000	-24095.42813747132	-260.67344763080297	-23834.754689840516	3.7365155426642187	13.370091546252326	1.1351854286315401	1.0	0.36501107415371997	0.9528128694153623	0.37654204317848067	-0.0036975855663417385	-23834.754689840516	-256.5067827820771
2545000	-24144.597709475867	-269.0500531388298	-23875.547656337036	4.415448510162449	20.44293751576831	1.161694936018263	1.0	0.39627567490394955	0.9243169877051259	0.4117838416327833	0.0011084643058389856	-23875.547656337036	-264.3119582422212
2550000	-24125.18692844824	-261.17227237040834	-23864.014656077834	3.831204044522216	13.978179313620178	1.161694936018263	1.0	0.34536103154439984	0.9174435413464629	0.3667968663993119	-0.007873392582742588	-23864.014656077834	-256.96706137971955
2555000	-24122.522878874202	-261.1817970854168	-23861.341081788785	3.8544104851209537	12.942927130226188	1.1203371582606132	1.0	0.3778463137861025	0.9356366135507826	0.3967879532160015	0.08510171138931909	-23861.341081788785	-257.0387938253737
2560000	-24146.205716807155	-266.87873721009686	-23879.32697959706	4.155768742367334	20.927180608476696	1.033543187257857	1.0	0.3498213605584232	0.9584691581922989	0.3944710137958414	0.0926075282192088	-23879.32697959706	-262.51289740150804
2565000	-24129.791543439682	-261.1576971647544	-23868.633846274926	4.458752845108573	16.27513610333379	1.029010749554216	1.0	0.3867032367033254	0.9072541923884458	0.4501760327900879	-0.022153312454950967	-23868.633846274926	-256.9416868739803
2570000	-24110.438946221522	-254.39173944889498	-23856.047206772626	3.9697126958345796	11.738442429185342	1.1048524734528358	1.0	0.3531949208223738	0.9260891769995474	0.37899873497361614	-0.039866029228164464	-23856.047206772626	-250.45134007528273
2575000	-24120.744715307177	-257.2938868829507	-23863.450828424226	3.593132105315231	10.579977441735622	1.1048524734528358	1.0	0.32287918725396836	0.9642844928527206	0.3440294943713806	0.017544062290396747	-23863.450828424226	-253.5483405492444
2580000	-24116.691462146526	-263.5225016997068	-23853.16896044682	3.627181965689414	18.848244311864267	1.0875126588007193	1.0	0.46652739022369694	0.971784687233596	0.49580266225367586	-0.034183632291384894	-23853.16896044682	-258.80323391106026
2585000	-24106.011904865303	-254.17781279974346	-23851.83409206556	3.700044244409096	13.797273519417944	1.0249698146883617	1.0	0.41142495138794044	0.9584985704485541	0.4464055050832667	0.08626160588309445	-23851.83409206556	-250.0608867838442
2590000	-24108.502967151548	-261.6029249416581	-23846.90004220989	3.809381503573662	18.27404532288339	1.1090497695429244	1.0	0.38107130354933016	0.9409378680752194	0.3944320382992392	0.07196888437660122	-23846.90004220989	-257.1278891963949
2595000	-24118.155108657014	-258.41493991794806	-23859.740168739067	3.8776177393934543	15.365159041788301	1.1090497695429244	1.0	0.34736730042134684	0.9302105998491889	0.3313732454054672	-0.03153261518100982	-23859.740168739067	-254.21439540038372
2600000	-24112.157099732674	-262.94000908465074	-23849.217090648024	4.429106810830037	13.301035864980955	1.078573448374689	1.0	0.39763689487233417	0.9382790182616829	0.4074258277918221	0.007476234355418675	-23849.217090648024	-258.7938690557325
2605000	-24132.352397938947	-257.15824588743874	-23875.194152051507	6.008530110879687	13.67386656870248	1.1271833634662793	1.0	0.33664961860446957	0.9457779088785925	0.35298694787663115	0.0025771265668095007	-23875.194152051507	-253.07020331250646
2610000	-24135.926360883856	-257.31421770236784	-23878.612143181486	4.886705342492966	13.494644888043283	1.1271833634662793	1.0	0.3859115587098294	0.91329418933472	0.4090164388776736	-0.045669085774574014	-23878.612143181486	-253.09158283674557
2615000	-24104.302511351147	-259.214482238135	-23845.088029113012	4.144930415374882	12.819749011690602	1.053405103124602	1.0	0.40793258110336483	0.8912969885901402	0.44300964942169546	-0.002989372194699253	-23845.088029113012	-255.12464688437413
2620000	-24106.790757087776	-255.9400513456035	-23850.850705742174	3.552459455295676	15.144141250214412	1.1076017506579248	1.0	0.3034996024482201	0.9424042293415835	0.34592905706977944	-0.035449964636597886	-23850.850705742174	-251.8884947651671
2625000	-24140.59275396684	-265.4622552533922	-23875.13049871345	5.048324655092447	17.31413708053792	1.1076017506579248	1.0	0.2590290457858736	0.8862639972534873	0.2805753579374475	-0.010473291412251503	-23875.13049871345	-261.4102007438611
2630000	-24109.709881791587	-257.0089248053811	-23852.700956986206	3.889636648637764	17.521314163662232	1.145805110022433	1.0	0.3055355564048396	0.9323697445633276	0.32480152669563994	-8.969002068204929E-4	-23852.700956986206	-252.72904929331315
2635000	-24133.93840006946	-253.00881989377754	-23880.92958017568	4.738628451250118	13.063886925206814	0.9587852425300086	1.0	0.25265158396232273	0.9561275870403904	0.25774971000151325	0.02839062851403781	-23880.92958017568	-249.55520242587747
2640000	-24110.44894874548	-263.40765939724855	-23847.04128934823	5.609745491661753	14.31905409319662	0.9587852425300086	1.0	0.3309811692774176	0.9066433792891135	0.3719087354060321	0.0913081401649067	-23847.04128934823	-259.62731376917793
2645000	-24104.085936515377	-255.64034086100708	-23848.44559565437	5.028699306405108	13.407700029463435	1.1283100688776666	1.0	0.3459284520813325	0.9154556799538086	0.35545543218055786	-0.14434004423899055	-23848.44559565437	-251.54186566525055
2650000	-24105.025441974518	-259.33788235506955	-23845.687559619448	5.5091119489928415	13.049989707510994	1.1283100688776666	1.0	0.3050654515304318	0.895018781837617	0.328882302294539	0.08521446035079983	-23845.687559619448	-255.3890379868791
2655000	-24109.02146461128	-257.71935271287657	-23851.302111898403	4.395722956577751	14.2393383048353	1.1283100688776666	1.0	0.2716203828333016	0.9344563204348681	0.2813518963946033	0.1819779544592107	-23851.302111898403	-253.7836224583023
2660000	-24131.525893945854	-259.25334517673366	-23872.27254876912	3.7642680527607717	16.144950027388273	1.1283100688776666	1.0	0.31166416050050305	0.9190397582558331	0.3440738176685128	0.01699719935831616	-23872.27254876912	-255.07188471773708
2665000	-24132.466770217554	-262.1410995895247	-23870.32567062803	5.726186827456251	15.197121260809396	1.1283100688776666	1.0	0.3502717794122517	0.9077395743040387	0.3831155174491759	-0.012550872301730836	-23870.32567062803	-257.90431756358134
2670000	-24119.18388294329	-257.846735804007	-23861.337147139282	5.050434819295988	14.751417712017332	1.0375617233952468	1.0	0.3691068878670548	0.9309375043235754	0.3796590690259181	-0.03527008826599499	-23861.337147139282	-253.76471196860746
2675000	-24107.540782681193	-258.4763211595737	-23849.06446152162	6.275823028611531	14.96850557294434	1.0439757505385463	1.0	0.36182572731086005	0.930889393930923	0.35603724193429664	-0.04256334004389774	-23849.06446152162	-254.38870358047032
2680000	-24115.53791986992	-258.0479369641131	-23857.489982905805	5.481223255674538	13.230736453161368	1.0439757505385463	1.0	0.28618345507150017	0.9492013607648022	0.31738423633741775	0.24868942734856575	-23857.489982905805	-254.31065192507805
2685000	-24108.28556600488	-259.0534555519703	-23849.23211045291	5.844971446926193	14.996875977062263	1.0439757505385463	1.0	0.33318364909003484	0.8986103461283264	0.34850018490487844	0.08592273252894322	-23849.23211045291	-255.0498706616356
2690000	-24107.79504504727	-256.94311930555557	-23850.851925741714	5.296146733057676	12.14972472728012	1.0081641452412895	1.0	0.29092295312333605	0.9308839453953514	0.303619792542935	0.019727532950135487	-23850.851925741714	-253.34847511159205
2695000	-24120.374316208614	-261.6066942185983	-23858.767621990017	4.9551397452830415	19.33940320334411	1.0435625368100967	1.0	0.3504430147445439	0.9501088897676355	0.36019553023791595	-0.10589075883517726	-23858.767621990017	-257.2978549385753
2700000	-24117.2413774507	-257.7736787555311	-23859.46769869517	5.082263730446288	14.494396299714616	0.9968928171635533	1.0	0.3797896101945273	0.9353639177865262	0.3825880256735252	0.05406317774194079	-23859.46769869517	-253.75852164720627
2705000	-24115.82702947263	-253.57854035648845	-23862.248489116144	4.728335029572409	13.744747943047724	1.0395206510864312	1.0	0.30655818785446015	1.0115534987750179	0.3037295854507347	-0.032893477334057356	-23862.248489116144	-249.7509271766143
2710000	-24108.48974718193	-259.7741791298009	-23848.715568052132	4.35134803593779	13.445860671614534	1.0484231283523475	1.0	0.28605514616731254	0.9780964055838951	0.2994984087790364	0.06428637894641746	-23848.715568052132	-256.01225560189863
2715000	-24128.93538592137	-259.0979624717106	-23869.83742344966	4.6200172605199255	16.789525852681823	1.0484231283523475	1.0	0.31767419334128666	0.9721276379530683	0.3550525025970684	0.10151745547165858	-23869.83742344966	-255.0190978733835
2720000	-24116.368011404076	-260.6863143328094	-23855.681697071268	3.7888988997061954	13.28222138020215	1.0484231283523475	1.0	0.3131096307185776	0.9595560760411302	0.34133520881105195	0.07899823606382679	-23855.681697071268	-256.85547225051164
2725000	-24122.618566311092	-259.6740122345635	-23862.94455407653	4.064950450179064	13.264502826216303	1.0716382044594275	1.0	0.37047711956021845	0.9409815426182496	0.4101363506438042	0.0016693489653498822	-23862.94455407653	-255.62597242942414
2730000	-24120.035324005406	-255.5721765747993	-23864.463147430608	5.317424390393859	14.081742673060058	1.1401170013878992	1.0	0.327299681727062	0.9322133563401891	0.34194815509317056	0.012963576294964245	-23864.463147430608	-251.4569238836058
2735000	-24112.168833455056	-255.04198410615015	-23857.126849348908	5.2142310216381365	14.674064963134935	1.1844909297322572	1.0	0.3768598741707271	0.9216062140364143	0.35863022368141717	0.04725446078831001	-23857.126849348908	-250.6481004460284
2740000	-24125.19534351179	-259.44119785517853	-23865.75414565661	4.057349848765686	16.510250560177283	1.1844909297322572	1.0	0.4006352090762419	0.9500057035049285	0.39230170637689243	0.12320956124769128	-23865.75414565661	-254.8580884036289
2745000	-24118.039699362016	-264.35681349415086	-23853.682885867864	5.039585540119627	15.578052963060935	1.0550538446696571	1.0	0.3370811527704333	0.891347241943671	0.33089672565641176	0.13544720255721895	-23853.682885867864	-260.28135875337364
2750000	-24129.072661935665	-258.96314840493903	-23870.109513530726	4.283840318684723	15.224282727546063	1.0540377613122431	1.0	0.24822115381345466	0.9587737712406578	0.24352116773955929	0.08034952256391682	-23870.109513530726	-255.17927718910727
2755000	-24121.055489057402	-260.4317861964053	-23860.623702860998	4.288585875035081	13.187613647745872	1.0565786820374268	1.0	0.2679674127744603	0.9278254367887012	0.2503605621318941	0.08541547285594618	-23860.623702860998	-256.7272080341974
2760000	-24131.716790342267	-262.31233396017603	-23869.40445638209	4.836602192664484	17.500271286422056	1.0565786820374268	1.0	0.2738019195526507	0.931460849527799	0.2778738017910507	0.14309280412731956	-23869.40445638209	-258.3073139237807
2765000	-24118.335261277072	-262.9929008099542	-23855.34236046712	3.745690795535514	16.42887997991642	1.0827229933302256	1.0	0.3144360139028375	0.9527155525166655	0.3060269689802785	0.07782184529733387	-23855.34236046712	-258.87686549029553
2770000	-24139.393351639068	-260.4555519015296	-23878.937799737538	3.4046977816133963	18.019945612738734	1.0827229933302256	1.0	0.2347672389162141	0.9738102295007934	0.24744078445830603	0.08735189571550997	-23878.937799737538	-256.48608443333393
2775000	-24124.528920518685	-257.7985917626375	-23866.730328756046	4.621355542627143	17.108211932610377	1.088838648553223	1.0	0.3044368243563671	0.8981141335999218	0.31568649910129415	0.029981907634341783	-23866.730328756046	-253.65980488347768
2780000	-24114.61206579166	-253.18592777943158	-23861.42613801223	4.34180421696807	13.901739580785675	1.121888691366372	1.0	0.2913125947854767	0.9881147630143468	0.3061786094985557	0.07129529538295357	-23861.42613801223	-249.2279580995676
2785000	-24120.25102417902	-261.40325030416943	-23858.847773874848	3.6929908708596515	16.220251759619227	1.121888691366372	1.0	0.3391692843062646	0.9682009497620495	0.3581260543716095	0.09522169955123036	-23858.847773874848	-257.14746396762433
2790000	-24110.461945786345	-260.0206123361055	-23850.44133345024	3.822952559680835	15.095041995386852	1.1373995977213287	1.0	0.29236798075315645	0.9396759623851599	0.3060427311300972	0.018381935896801215	-23850.44133345024	-255.94610232240385
2795000	-24114.28246044857	-256.43876453872616	-23857.843695909844	3.779410301731579	14.937307703333673	1.1373995977213287	1.0	0.29057741021272976	0.9673991394320827	0.29095050714884113	-0.020736848293219312	-23857.843695909844	-252.3801306256815
2800000	-24111.82711071547	-262.6555884555542	-23849.171522259916	3.5278269832074916	13.086435218655794	1.1373995977213287	1.0	0.3154925214060851	0.9171224271993467	0.3006184778903804	-0.0010510152637101568	-23849.171522259916	-258.6544949508854
2805000	-24123.900826668432	-264.4164801691454	-23859.48434649929	4.333645494353096	13.779827114935117	1.140507048564107	1.0	0.3968132117659039	0.8707103276073421	0.37391980403111297	0.09802435932113936	-23859.48434649929	-260.11358018652675
2810000	-24102.248725769878	-260.8489547695489	-23841.399771000328	4.460764390660104	13.4190518872149	1.1523335074155847	1.0	0.3574724304320309	0.930833424033906	0.35091645927742937	-0.01777701799503589	-23841.399771000328	-256.6669544528408
2815000	-24105.424154337594	-255.6698073808517	-23849.754346956743	4.407411317159779	14.902831457498941	1.1523335074155847	1.0	0.3303753088593212	0.9090572854947886	0.32392405284559994	0.05371022903926551	-23849.754346956743	-251.46422268306813
2820000	-24120.28579758217	-257.9806476670207	-23862.30514991515	4.517623899364994	15.52331489433319	0.9679123477483192	1.0	0.38096917102462163	0.9973156714676842	0.36461853860006693	0.01898082540374699	-23862.30514991515	-253.95133184717758
2825000	-24134.71823537602	-265.7552949664418	-23868.96294040958	5.2078785926707605	17.88523203953325	0.959099939960124	1.0	0.39895994189095696	0.920418504672152	0.405750193997821	0.10083121729511597	-23868.96294040958	-261.5479993834754
2830000	-24128.45396194256	-259.71710876001697	-23868.73685318254	4.495195636690229	13.87401637702046	0.959099939960124	1.0	0.3153338662762118	0.9185460385111464	0.3232362683283659	-0.024744706647911813	-23868.73685318254	-256.01464898512285
2835000	-24122.396004085313	-262.8227996408966	-23859.573204444416	4.064269832172253	17.828580635537804	1.0611615850943215	1.0	0.4041573382182823	0.8819265446006583	0.42540258121975894	-0.02506405619750536	-23859.573204444416	-258.3989611019849
2840000	-24128.409065389817	-264.5260210764692	-23863.88304431335	5.010341204267103	16.08255501938708	1.0797880379639568	1.0	0.3641297531151933	0.8612383885906182	0.41511185825587305	-0.10484288399003855	-23863.88304431335	-260.28808006505477
2845000	-24111.542465183007	-263.1971767346719	-23848.345288448334	5.075355071936979	13.61609630354375	1.0797880379639568	1.0	0.4061076347614125	0.8677310954344493	0.43344760248122266	-0.06780014261667651	-23848.345288448334	-258.99978457905985
2850000	-24132.44969219283	-262.6360033397118	-23869.81368885312	4.831664537277532	13.822239521527713	1.0752084857808673	1.0	0.33917035285730207	0.8939707045233797	0.3382743251141526	-0.03223442128383508	-23869.81368885312	-258.6335559242807
2855000	-24129.34045658176	-260.65504242560405	-23868.685414156153	4.064628931924083	13.779577473516028	1.0981491072447602	1.0	0.28253110653745866	0.9254182070554662	0.25542942443229494	0.023529947383576517	-23868.685414156153	-256.77972275791404
2860000	-24121.670190610927	-258.01203352101174	-23863.658157089914	3.398955271525347	14.510888668001583	1.0709933322796217	1.0	0.2755075629584203	0.9538989402573567	0.2809086741844813	-0.043274407081165596	-23863.658157089914	-254.16038432657427
2865000	-24117.56752986597	-259.6132882422083	-23857.95424162376	3.2569165774803737	12.596618918560713	1.0541804365170373	1.0	0.3770584541005885	1.0052210155895136	0.3719404931200385	0.05174386692497674	-23857.95424162376	-255.63208303794943
2870000	-24110.473140884314	-257.14473236481115	-23853.328408519505	3.9885161581439594	15.735360964705508	1.0541804365170373	1.0	0.3779561472549039	0.9097483840436936	0.39678624313199773	-0.10001489992072364	-23853.328408519505	-252.93835204874532
2875000	-24101.96795862708	-260.482068709932	-23841.48588991715	4.551912714421594	15.728881076195707	1.0541804365170373	1.0	0.40536892541085445	0.879902681550653	0.4343770005687977	-0.03583841846072474	-23841.48588991715	-256.19386194846226
2880000	-24111.151481295718	-258.3847227708972	-23852.76675852482	4.626809860810414	15.22589513789264	1.0541804365170373	1.0	0.3782944881227833	0.9283094882302162	0.38969697084379096	-0.002885421065268246	-23852.76675852482	-254.21024029690494
2885000	-24132.509064567523	-258.0766145748366	-23874.432449992688	4.815895134840557	12.478399387326494	1.137109949400544	1.0	0.311918377573076	0.9254708458950197	0.32245888460923	0.06500497128848605	-23874.432449992688	-254.13439991204896
2890000	-24125.863326540875	-268.3209964156077	-23857.542330125267	4.4356660357487385	16.271058351672604	1.017918654300983	1.0	0.4260861033166761	0.85893614259878	0.40517661637573604	-0.00574189082153308	-23857.542330125267	-264.00927229789534
2895000	-24122.0097201964	-262.0345688656738	-23859.975151330727	5.423160249462154	12.599569520235827	1.0971792197604087	1.0	0.35660339810471564	0.8622343998883452	0.3613334095662356	0.06610187480629323	-23859.975151330727	-258.0284970527538
2900000	-24115.970638035444	-257.96892330242684	-23858.001714733018	4.079464726044959	15.358551973065053	1.0971792197604087	1.0	0.31390242483140945	0.9792859620101427	0.3050096959707755	0.08647951619223067	-23858.001714733018	-253.8929446069512
2905000	-24125.890012754717	-257.72701260610006	-23868.163000148616	4.827232074452635	12.855889021727663	1.0971792197604087	1.0	0.24991250560620154	0.967612744718072	0.25431873206522077	0.048911555345147115	-23868.163000148616	-254.02087412300148
2910000	-24134.502521909468	-257.3019062129714	-23877.200615696496	4.296041614725773	15.404401802354231	1.0971792197604087	1.0	0.23894340446136764	0.9451004636024017	0.28418499985902534	0.023635547502926464	-23877.200615696496	-253.44782372939522
2915000	-24127.37248076138	-260.6324211944026	-23866.74005956698	4.885081343645995	15.474282324372329	1.0971792197604087	1.0	0.30847689281665275	0.95347567597116	0.34681729214568	-0.031119664150160306	-23866.74005956698	-256.56521210461875
2920000	-24131.70438140392	-257.64962518081853	-23874.0547562231	2.956412116512882	13.478281762661647	1.1514136783960351	1.0	0.2441013311198154	0.9631748345206641	0.24715991423643993	0.2120117700064145	-23874.0547562231	-253.80517366821326
2925000	-24141.262273396187	-254.84814243655646	-23886.41413095963	3.980127018188123	15.312096145599114	1.0183250759316729	1.0	0.2307889401950515	1.0002406273897546	0.23501424356776524	0.12923909783494725	-23886.41413095963	-251.18224181954383
2930000	-24139.251474033936	-255.5293517661646	-23883.722122267773	3.618742247198674	14.860929674835827	1.1032321462518448	1.0	0.2444882410191031	0.9970900861324958	0.22871945361845378	0.13685890969127815	-23883.722122267773	-251.6824466202624
2935000	-24122.743070922035	-259.37241022151574	-23863.37066070052	4.33019138203641	13.568266876385788	1.0356322326217509	1.0	0.26974304681983957	0.9786770242444729	0.2937871211394282	-0.06368847258932006	-23863.37066070052	-255.67594233663974
2940000	-24104.326557482782	-260.28661637129534	-23844.039941111485	5.050429772034143	15.032733971895713	1.079078065053339	1.0	0.31756790945098157	0.908462437793802	0.34241197330488793	-0.016627696239843538	-23844.039941111485	-256.2572858938498
2945000	-24117.63374216199	-260.22963777433733	-23857.404104387653	5.2445881007073885	15.574206510088402	0.9848125919561982	1.0	0.3607759128638696	0.9421312264222165	0.3556634274907633	0.2240779854215784	-23857.404104387653	-256.22382820406847
2950000	-24113.52155368201	-261.83999078971834	-23851.681562892292	4.476437151369313	15.842524253800665	1.007351647163937	1.0	0.3754778701496867	0.9488785847688167	0.35647571187869315	0.14121639472509787	-23851.681562892292	-257.7279156210224
2955000	-24106.347114968587	-258.42438444089356	-23847.922730527695	3.5136149444688676	16.576015249793365	1.0564054547970538	1.0	0.36412361776492047	0.954419794420831	0.36827661991542526	0.11327100316995685	-23847.922730527695	-254.20300536116372
2960000	-24127.57547952775	-258.72608585588426	-23868.849393671866	4.754132748709851	16.065554965204743	1.0447882488829103	1.0	0.37975556144377487	0.9919412070565414	0.3659775175619234	-0.0389381285380062	-23868.849393671866	-254.51232460605772
2965000	-24119.021452379286	-264.3219389005707	-23854.699513478714	4.2453011625164265	17.89052981856576	1.0447882488829103	1.0	0.38255982439280756	0.9386139578408503	0.39197212432101813	0.06126765649212606	-23854.699513478714	-259.99217088642496
2970000	-24115.350614326057	-262.33102642846904	-23853.019587897586	4.3139648634353005	13.405714518375676	1.1168520079484556	1.0	0.33133177715987006	0.9108722700284075	0.36028771565600026	0.03652226246561502	-23853.019587897586	-258.2994054776753
2975000	-24106.928291590124	-262.25177271056134	-23844.67651887956	4.477687456985858	15.790044216228308	1.0066359065086432	1.0	0.34798253028817405	0.9160393592868764	0.369806378516426	0.05023482743263267	-23844.67651887956	-258.22693314737614
2980000	-24114.74879082696	-265.97859562775585	-23848.770195199206	6.655714076827841	19.817599217240275	1.1100337631961463	1.0	0.33557820589257986	0.8535562662122947	0.38067884719862743	0.07052783633333246	-23848.770195199206	-261.55698256065045
2985000	-24111.781798695192	-260.1411497824246	-23851.64064891277	4.800583096444861	14.983745320550534	0.9969414178924918	1.0	0.3012853168214244	0.9254001874399282	0.3460248308102482	3.277442939353257E-4	-23851.64064891277	-256.32820449716587
2990000	-24122.068170951785	-265.52412919247723	-23856.54404175931	4.3965224082929115	18.613763098732537	1.0872203078275269	1.0	0.3714631177293062	0.9281774589272992	0.3865295666068111	-0.09695433300893473	-23856.54404175931	-261.10315743422757
2995000	-24132.73742950151	-260.65689847752566	-23872.080531023985	3.3107785464334625	12.630007915978664	1.0591145233005486	1.0	0.3117164266553973	0.9837435217231719	0.30371100131939366	-0.020432063566241	-23872.080531023985	-256.85920405706423
3000000	-24121.779028825207	-263.482038926938	-23858.29698989827	4.2305600002246875	16.081371190367175	1.0591145233005486	1.0	0.3956051316546537	0.9368725728267671	0.3832610276493874	-0.11644252926161414	-23858.29698989827	-259.19109242145294
3005000	-24129.39803875617	-261.84257526942054	-23867.55546348675	4.051757208892943	17.011549388491122	1.0591145233005486	1.0	0.3750607538039324	0.9502557278646873	0.3456558442232342	-0.10931526708529914	-23867.55546348675	-257.5570309414571
3010000	-24124.246674812122	-260.2240509505132	-23864.02262386161	4.633396821898714	11.60089130131775	1.1529816134445818	1.0	0.4518647944497042	0.8652798238274432	0.412445938034299	-0.04851237398398881	-23864.02262386161	-255.9031708780219
3015000	-24125.061549382634	-260.51913832426965	-23864.542411058363	3.5474643527153833	13.584220735029351	1.0901825080269225	1.0	0.3543965467977441	0.9733591399932837	0.3370552544892552	0.0627161074381505	-23864.542411058363	-256.4584342579796
3020000	-24125.80036139873	-266.8135193761781	-23858.986842022554	4.993205059659843	18.813092392080875	1.0901825080269225	1.0	0.38962078232821534	0.9235832572094326	0.38714245261107627	-0.026911829431058548	-23858.986842022554	-262.32149845107426
3025000	-24114.719428591703	-261.93017182465235	-23852.78925676705	3.944201936651503	13.735242212382948	1.0901825080269225	1.0	0.3440754136335845	0.9108622469705917	0.3275453213671449	0.17486805520949109	-23852.78925676705	-257.88937508285017
3030000	-24115.545127049398	-263.94578961345985	-23851.59933743594	4.2538382573137845	14.336172279981582	1.0901825080269225	1.0	0.40027860759414924	0.9003211747663741	0.40367124293451834	-0.17189283849569859	-23851.59933743594	-259.6935623703934
3035000	-24119.37059607019	-260.4477175399567	-23858.922878530233	5.395367137675584	12.619582343774974	1.0901825080269225	1.0	0.3989929812262903	0.8541605892833594	0.4266008975024042	0.16434041024549195	-23858.922878530233	-256.32688328767466
3040000	-24128.580092239397	-262.8367671006996	-23865.743325138697	5.417903273394159	13.110996217329552	1.1076366862654947	1.0	0.396077199470136	0.8119962388928488	0.4251382827270661	0.05250746139545377	-23865.743325138697	-258.65157031498023
3045000	-24133.22419500797	-265.5704100097425	-23867.653784998227	5.978985347743331	16.733109969223694	1.093612870810331	1.0	0.3706903296074233	0.8264715073988098	0.38366708626221596	0.08505163392185079	-23867.653784998227	-261.2454833590399
3050000	-24124.720697700162	-256.8608613056391	-23867.859836394524	5.0986631155944915	14.921431056476505	1.093612870810331	1.0	0.3235099788357328	0.9363339007028921	0.31472459893702404	0.1916209445052784	-23867.859836394524	-252.79206659124984
3055000	-24110.367095388967	-254.91193112529567	-23855.455164263672	5.256355679895382	13.424897092737144	1.1132155209713546	1.0	0.3472322544237783	0.9381280852691173	0.32313177461838	0.020136487072655047	-23855.455164263672	-250.83845181428958
3060000	-24115.95341719452	-257.52015768418187	-23858.433259510337	4.568773267916935	13.324252830232897	0.9842024493284143	1.0	0.3962282533512751	0.9284009632770945	0.38721201505829544	-0.10222700759391645	-23858.433259510337	-253.5652415989975
3065000	-24120.476536577113	-257.97646104524506	-23862.50007553187	3.1707448750381912	14.88542663199091	1.092589674905481	1.0	0.34590246306477823	0.9779543308541554	0.3428590019733759	-0.06796935446192352	-23862.50007553187	-253.84495111953706
3070000	-24134.21918656774	-254.87101715478215	-23879.34816941296	4.044904827247136	14.015267179354353	1.0071015354563655	1.0	0.2608857124802445	0.9488433724939543	0.25759175896332326	-0.07531653227842573	-23879.34816941296	-251.22576916740763
3075000	-24132.526991397306	-253.47456218822575	-23879.05242920908	3.627494686062373	13.285108761856245	0.9580951940775445	1.0	0.2661781605935541	1.0355852604005564	0.24312642255752287	0.001045257949377089	-23879.05242920908	-249.96495302152337
3080000	-24109.725732927775	-254.0839327832925	-23855.641800144484	3.851416302401734	12.888856318810912	1.0910823939223955	1.0	0.27698285087884644	0.9997799958210392	0.27565943860307723	-0.11205682747788362	-23855.641800144484	-250.3062158252611
3085000	-24124.970692460618	-258.0977766800667	-23866.87291578055	4.3512013734687764	14.966833573628255	1.0910823939223955	1.0	0.27643176967896826	1.0145189750949455	0.28418335958044766	-0.02992589334513987	-23866.87291578055	-254.17223939448235
3090000	-24124.234680676756	-259.6772996881531	-23864.557380988605	4.480320232508851	13.352737889715822	1.0924011410887027	1.0	0.2840936864674956	0.9497550168321177	0.2723865017646893	-0.07551147931203596	-23864.557380988605	-255.84025436661017
3095000	-24110.063676219117	-256.5407066613428	-23853.522969557773	4.153899165448764	13.093078751443475	1.0964387693542765	1.0	0.33582950840323983	0.9543411694317544	0.31832833779089753	-0.1916490347440083	-23853.522969557773	-252.5600163156505
3100000	-24119.471512215678	-255.04216311777412	-23864.429349097903	3.675734412044221	16.064285925008043	1.131683240183301	1.0	0.2580611018212371	0.9542384263936255	0.2727606039397509	-0.08649215814431797	-23864.429349097903	-251.01977425870442
3105000	-24119.295042403413	-261.2268732038784	-23858.068169199534	4.915812802725244	13.849839215396756	1.058552108710314	1.0	0.25297467211364333	0.8954424366961852	0.28886219776700767	0.0909692264020172	-23858.068169199534	-257.51433081577557
3110000	-24114.88186802287	-254.19536216382258	-23860.686505859045	4.906153151284553	12.74341536196334	1.058552108710314	1.0	0.3105890323730704	0.9334260358868731	0.3148648179109423	0.015386916596312656	-23860.686505859045	-250.39323562250752
3115000	-24120.055968201348	-260.998840495652	-23859.057127705695	5.772344176995008	14.122379607523255	1.058552108710314	1.0	0.2998148866283858	0.8975750441112341	0.2798760672301728	0.055172427311360135	-23859.057127705695	-257.12629034226336
3120000	-24116.597916517723	-260.3706584600708	-23856.227258057654	4.86242234504265	15.073947107743631	1.0236238142662817	1.0	0.3758398919909711	0.8911046483313184	0.35210021067026476	-0.01983381511395643	-23856.227258057654	-256.2746827282184
3125000	-24132.2294132873	-256.65079358172744	-23875.57861970557	4.359980517134053	13.45572896510381	0.9757337919454553	1.0	0.25984354445584745	1.0208008885779052	0.2656159077417336	0.055567287772085715	-23875.57861970557	-253.11214987297728
3130000	-24141.408956250936	-257.9669852233393	-23883.441971027598	5.2494549575482425	13.129802062891327	1.0315533530187317	1.0	0.2722854472455033	0.9546217304938557	0.29282434586569706	0.10881516693982947	-23883.441971027598	-254.30389703177195
3135000	-24127.892703806196	-257.90237842014767	-23869.990325386047	4.135154111658299	13.942440867027283	1.0315533530187317	1.0	0.34331307487610113	0.9536712699058723	0.3557296448819055	0.034016999355141846	-23869.990325386047	-253.96615447064036
3140000	-24142.469372558644	-256.1148678779552	-23886.35450468069	5.041096616329797	12.149806040509583	1.1037554957971116	1.0	0.39467724180915426	0.908578104311885	0.3507167540124248	-0.09177224056277829	-23886.35450468069	-252.0177714242465
3145000	-24110.66907845233	-254.43752523395813	-23856.23155321837	4.274125479676588	13.722486245325799	1.1037554957971116	1.0	0.39646586776475873	0.943695045526196	0.39712581736322394	-0.04519406832570309	-23856.23155321837	-250.21334028920091
3150000	-24118.0558880979	-261.40841286352355	-23856.64747523438	4.814228257023447	14.286384299297284	1.0353138773844877	1.0	0.31603263221867384	0.9895673040822914	0.31413198846040413	0.09102876668459015	-23856.64747523438	-257.5221397445428
3155000	-24123.126469642073	-254.23735246126566	-23868.889117180806	4.066641793730817	14.410971670162759	1.0353138773844877	1.0	0.28326826315607373	0.9898329897111687	0.29061244565422595	-0.10235392132090959	-23868.889117180806	-250.44068954825033
3160000	-24116.296008540947	-258.9497500769388	-23857.346258464007	5.266145558989392	15.432692020842353	1.0980071218668894	1.0	0.36289149057383063	1.0225358150301265	0.348667892211206	0.04752438463182435	-23857.346258464007	-254.72033271287603
3165000	-24121.04811705389	-254.5892398448003	-23866.45887720909	5.535840719452601	12.558362031679787	1.0584233470408553	1.0	0.3978472862710773	0.9620325483059267	0.41686023495592245	-0.09703963957848608	-23866.45887720909	-250.54022402008812
3170000	-24127.097032878646	-255.58673593382704	-23871.51029694482	4.450160189882989	17.273834829151568	1.0584233470408553	1.0	0.27735884858986576	1.020587859485721	0.29865899320875716	0.09812996670330512	-23871.51029694482	-251.58037924420967
3175000	-24115.992343376685	-254.56464725745462	-23861.42769611923	3.918831684524872	12.868531333064784	1.0584233470408553	1.0	0.32231681336504886	1.000690257237174	0.34140030550854245	0.16072022240144487	-23861.42769611923	-250.71782469294445
3180000	-24106.117004516465	-257.5802876992988	-23848.536716817165	4.907741030834361	15.68609767689587	1.1215139108372878	1.0	0.3697516655317104	0.9355449791202531	0.3841370892285748	-0.034741073472452734	-23848.536716817165	-253.266989528475
3185000	-24097.645620855066	-255.0229024456602	-23842.622718409406	3.8009980727463497	15.548851805167871	1.065180843694896	1.0	0.37753735388125514	1.0098739656251263	0.3899223925631672	0.02083552149017109	-23842.622718409406	-250.80770136885164
3190000	-24120.125094116087	-258.72769183491397	-23861.397402281174	4.202769778715659	13.395759637657283	1.047241328562568	1.0	0.3657045841745667	0.9710256808261565	0.37307770709003574	0.07065914008621225	-23861.397402281174	-254.73291668256655
3195000	-24114.506998013436	-253.4471283641442	-23861.059869649293	4.628825954144637	12.631333321539351	1.0839470394129864	1.0	0.4093873652195942	0.9626229143449603	0.400855954601084	0.030839394490112883	-23861.059869649293	-249.30665116027913
3200000	-24117.370161286755	-260.46103312463265	-23856.909128162122	5.873963043371854	14.640640910901705	1.0605976025626938	1.0	0.3616221309550621	0.9200781626973789	0.39205302617062077	0.016045550964980813	-23856.909128162122	-256.3629297102281
3205000	-24127.317806658724	-256.9429220940491	-23870.374884564677	5.132881438909454	12.616690384996874	1.0605976025626938	1.0	0.3529832548867449	0.9842022297880837	0.37521932257444346	-0.060483402881143816	-23870.374884564677	-253.01951602235746
3210000	-24104.025468490425	-260.49936738730804	-23843.526101103118	3.4749032005016445	17.737876066843082	1.0605976025626938	1.0	0.30471956156965024	0.9690011046164296	0.3187928692939123	0.11996777264883653	-23843.526101103118	-256.3800707226451
3215000	-24100.49492528584	-253.19094657692355	-23847.303978708915	4.688341604665572	14.05011008139799	1.0605976025626938	1.0	0.33126298040931623	0.9402066735755457	0.34532287292813796	0.18363303519218574	-23847.303978708915	-249.22509166907426
3220000	-24105.648892163255	-252.0497809898459	-23853.59911117341	4.158556457050653	14.346285596077442	0.9846375456858659	1.0	0.3335799822790676	0.9371607205338797	0.3431353448762845	0.13183984405781438	-23853.59911117341	-248.2080343556441
3225000	-24109.730723286255	-260.2539929797485	-23849.476730306505	5.818115504337356	14.357787720724037	1.1270700946773047	1.0	0.3887661789767295	0.868329985117494	0.3845545511578071	0.19013083222408927	-23849.476730306505	-255.96102122938527
3230000	-24109.965307692906	-260.6171626233373	-23849.34814506957	3.9957632902491906	15.991085675819678	1.1270700946773047	1.0	0.3282696389869657	0.9097793372685186	0.3354470961081453	0.23751262238771342	-23849.34814506957	-256.39794156453445
3235000	-24119.732969788492	-253.34749183523695	-23866.385477953256	3.391031056402493	16.15393755207817	1.0511505142938842	1.0	0.3188710307339675	0.956894432843018	0.3410749166822037	0.03432246031650494	-23866.385477953256	-249.29817335244962
3240000	-24113.43680553606	-265.3917355311806	-23848.04507000488	4.776763748536088	12.742364235645173	1.005652871155958	1.0	0.35657208907050925	0.9220759001474758	0.3264197244263469	0.08199527141749444	-23848.04507000488	-261.55754078216194
3245000	-24117.289111493727	-261.56108743123747	-23855.72802406249	3.6387170709659293	16.751122328288023	1.005652871155958	1.0	0.3333695884194498	0.9682699898183347	0.33691983479131477	0.047560530722567	-23855.72802406249	-257.522967132195
3250000	-24123.753512971787	-258.0755006883283	-23865.678012283457	4.043782351299739	13.508276743904295	1.0135535498414898	1.0	0.31315518631696443	0.9800350201811703	0.35145208487791635	0.014296747999950427	-23865.678012283457	-254.29738490920124
3255000	-24127.334462889587	-261.058582835877	-23866.27588005371	4.179978848081182	14.877877053180148	1.059066879869206	1.0	0.3078407488601057	0.9473590695802184	0.3118033749480969	0.04944862872303593	-23866.27588005371	-257.10881095071716
3260000	-24127.171542311746	-261.16982131298073	-23866.001720998764	4.9135006531199	13.791548660603624	1.059066879869206	1.0	0.3565617574408458	0.9162415450825262	0.348293107401959	-0.03770302060274289	-23866.001720998764	-257.1497057614862
3265000	-24106.78576063342	-258.13565670124484	-23848.650103932174	4.357070357886454	17.251534299945263	1.059066879869206	1.0	0.41394334407364897	0.9448666264201139	0.4075794971925114	-0.02640418847994607	-23848.650103932174	-253.71955129406714
3270000	-24109.952609758664	-257.5004378706263	-23852.45217188804	4.6156933766768695	13.166927328683133	1.059066879869206	1.0	0.38468477171518156	0.9029346167422309	0.367914940910077	0.10827510878488113	-23852.45217188804	-253.4423010848122
3275000	-24111.322690618214	-258.6623539055545	-23852.66033671266	4.168652852959499	14.43858075914758	1.069863887472446	1.0	0.4586017569845698	0.895970903269729	0.4045698926117124	-0.017466639606829655	-23852.66033671266	-254.2686764856272
3280000	-24128.795659050338	-263.06261502767967	-23865.733044022658	4.369666863099816	16.668906084350446	1.127974527673465	1.0	0.4343995444939597	0.8885699534494046	0.38761757764380456	-0.05078962006892372	-23865.733044022658	-258.48168173528404
3285000	-24136.92518140137	-261.15563524135695	-23875.769546160012	4.306848326280582	15.767965305581457	1.116911534071721	1.0	0.37521630035564696	0.948378404070315	0.326752188355008	0.14272817862516948	-23875.769546160012	-256.8299423718322
3290000	-24123.929576850813	-263.1457799593237	-23860.78379689149	4.495992552179675	16.04816570776885	1.0490380664272565	1.0	0.3492948326802878	0.8754898134988385	0.3195135604414587	0.08828618063646149	-23860.78379689149	-259.0159842407318
3295000	-24118.472236483605	-262.3699779346498	-23856.102258548955	4.953333719685285	14.040008782042477	1.0490380664272565	1.0	0.3524401412726683	0.8650579720725432	0.3099474946685022	0.04935212752036304	-23856.102258548955	-258.36442982310626
3300000	-24132.918104880428	-265.0151669337437	-23867.902937946685	5.907118257136454	18.9548078236579	1.0307446443655557	1.0	0.3372607498777821	0.870537619952581	0.3231720062617509	0.1243030881451877	-23867.902937946685	-260.7915972542471
3305000	-24129.278487293563	-259.5479100203894	-23869.730577273174	4.332591976504329	12.271070034366135	1.0307446443655557	1.0	0.35435616718853746	0.9033270267565073	0.3447206389459483	0.033234239143303625	-23869.730577273174	-255.70786723703546
3310000	-24117.96226717128	-263.79375979558193	-23854.168507375696	6.979282684988653	15.914278745565625	1.0398768287908884	1.0	0.4551943744328681	0.8777730965062084	0.41933487376183365	-0.08808707159810214	-23854.168507375696	-259.3729657433827
3315000	-24129.747984226873	-265.0265090614623	-23864.72147516541	4.940762568407434	18.33560816885658	1.0415168653791094	1.0	0.3444401875741818	0.9172757129430559	0.3491981343888087	0.016272181196159786	-23864.72147516541	-260.79306926640515
3320000	-24112.804389512297	-258.91332200671366	-23853.891067505585	4.9062154381855025	12.718957304475245	1.0415168653791094	1.0	0.3278586519628237	0.9243024110048008	0.3285869997574959	0.133145979237143	-23853.891067505585	-255.09537820766164
3325000	-24127.76299451766	-261.0557602728132	-23866.707234244845	4.558577840281865	15.548203649099904	1.098568306775517	1.0	0.3734022609268813	0.9614657936396905	0.34914701213758115	0.12158821665472898	-23866.707234244845	-256.7862312347156
3330000	-24121.52761110885	-258.68256461969213	-23862.845046489158	3.65158437192947	14.89740599666093	1.1373290049016742	1.0	0.2741209531922465	0.9483404284439686	0.2638608107494378	0.04808551966903799	-23862.845046489158	-254.67611611592866
3335000	-24125.83557467939	-260.7560181091507	-23865.07955657024	3.4900167915321334	15.397811861916667	1.1037480478177435	1.0	0.34474758615868273	0.9842542473134152	0.3608362923213329	0.17418233420879853	-23865.07955657024	-256.5718133118315
3340000	-24117.915655906643	-256.53926694081156	-23861.376388965833	4.4606522351479905	13.397724218271899	1.0380491014791868	1.0	0.2842893190625202	0.9522864410657211	0.32548045339599013	-0.08524777837022839	-23861.376388965833	-252.80697539181762
3345000	-24111.95442169885	-255.8141801371112	-23856.140241561738	4.9178067854593195	12.994445751017947	1.0583638339750068	1.0	0.29550559964486983	0.9827713372583683	0.3257909999312565	-0.046547980059944635	-23856.140241561738	-252.03817312321206
3350000	-24107.80938648262	-253.89370598878097	-23853.91568049384	4.212920370268338	13.363337912981734	0.9942984806768773	1.0	0.28939416800540746	0.9623422400662979	0.29923088789444957	0.10258224348068955	-23853.91568049384	-250.23617101195023
3355000	-24130.417356893762	-257.92450622325856	-23872.492850670504	4.371263421086062	14.75992951515425	0.9983674394485743	1.0	0.29194303022506	0.9764928949953899	0.28989076131482594	0.007604197156499381	-23872.492850670504	-254.15178567914944
3360000	-24116.70763389195	-262.99999215835544	-23853.707641733596	4.1821895204619395	18.834229619417222	1.1175120462903727	1.0	0.3639420952906399	0.930418763643494	0.37263912416387934	-0.011836996275224264	-23853.707641733596	-258.5292253103674
3365000	-24126.246306531495	-255.27892210172013	-23870.967384429776	4.59261971927936	15.58300011588996	1.1175120462903727	1.0	0.34800785996154104	0.9578524206560354	0.3295373085263209	-0.0531071013005215	-23870.967384429776	-251.0454533145824
3370000	-24126.0587441607	-255.08517556335894	-23870.97356859734	4.710659408973016	13.744022808624182	1.1175120462903727	1.0	0.30270829831392126	0.9855659805830812	0.3352357716278886	0.09676337146522272	-23870.97356859734	-251.11318202029076
3375000	-24125.45951767387	-251.6422402746269	-23873.81727739924	3.7455855781533915	13.530484453324723	1.1175120462903727	1.0	0.2782437598458686	1.008725585005564	0.3120004080374683	-0.0015810969460806961	-23873.81727739924	-247.75929912433202
3380000	-24142.421572321244	-258.45355808700134	-23883.968014234244	4.225748110483106	14.640773666586854	1.1175120462903727	1.0	0.2589638639064853	1.0064355543649717	0.264751814785702	-0.15333955877492472	-23883.968014234244	-254.54959151871398
3385000	-24121.417036117833	-254.46074409113493	-23866.956292026698	3.730445790436538	14.839649716158526	1.0616282194652353	1.0	0.2467952884187377	1.0197931630541623	0.24965550296396036	0.04107110180350659	-23866.956292026698	-250.6915586227481
3390000	-24113.88879404704	-254.2697339603635	-23859.61906008668	3.5506364238428594	14.87260808863822	1.0616282194652353	1.0	0.23024317602236882	0.9804394273119439	0.24451833595807354	0.059292238121435296	-23859.61906008668	-250.54798632485594
3395000	-24112.93177344346	-254.4874796829451	-23858.444293760513	3.400583299543665	14.896158334359608	1.1007567931021718	1.0	0.3147804003066227	1.0125892643342072	0.3209223137004081	-0.04648839302631445	-23858.444293760513	-250.4322810152501
3400000	-24133.63229718861	-260.61334691533483	-23873.018950273276	3.9778302366491665	17.193167453251327	1.1369418784960403	1.0	0.274146560572095	0.994671992934281	0.2883048778789867	-0.019416874506561998	-23873.018950273276	-256.4642708820463
3405000	-24126.643211492577	-261.6541931970141	-23864.989018295564	5.534599098046264	16.5800383381447	1.0576824340389575	1.0	0.3269778319116734	0.8865875176382392	0.3174849967009585	-0.17692414545018254	-23864.989018295564	-257.54145484041203
3410000	-24139.441343158625	-260.2136313352085	-23879.227711823416	4.118728595844744	13.700439819561497	1.0576824340389575	1.0	0.263661516039922	0.9448578052409486	0.2618121647396498	0.05690399346181813	-23879.227711823416	-256.4816134523025
3415000	-24133.216642509582	-262.72514815862434	-23870.491494350958	3.3840334195280497	16.656807179991425	1.0576824340389575	1.0	0.2986208565385239	0.8882381329288171	0.2954709352169064	-0.008599363694031002	-23870.491494350958	-258.6928612176455
3420000	-24141.17790995081	-263.49471359009476	-23877.683196360715	3.4440584084567325	16.884474926071537	1.0490911069702273	1.0	0.27347083060970506	0.9493639077317667	0.2837050066119759	0.12056372386548872	-23877.683196360715	-259.5414837972634
3425000	-24123.964713112397	-262.5907679407321	-23861.373945171665	3.652712318055794	14.861171162645313	1.0490911069702273	1.0	0.321892620077311	0.9211626403284341	0.32960393070686445	0.043581651202416236	-23861.373945171665	-258.61991548650514
3430000	-24121.58847416486	-259.9110811812239	-23861.677392983634	3.537523695712753	17.747216002094397	1.0633962828600956	1.0	0.3681594505776032	0.9937043522121087	0.337308064918385	-0.001895091982231849	-23861.677392983634	-255.59534107433143
3435000	-24129.570474904267	-256.6789524334815	-23872.891522470785	3.876083841695549	15.425460350470885	1.0674439700379907	1.0	0.21044489422151302	1.0146233252372387	0.20921207608969575	-0.03651195625722586	-23872.891522470785	-252.968469866184
3440000	-24115.891370443784	-255.9729405736537	-23859.91842987013	4.865884817162269	12.514129001662688	1.0674439700379907	1.0	0.2796350573747428	0.932900374758169	0.28648511721464853	0.09130961099368548	-23859.91842987013	-252.2640486045711
3445000	-24134.27026246332	-258.787890041837	-23875.482372421484	4.6340946563088625	14.926567040630436	1.0791558088317068	1.0	0.2625503804169586	0.9330788517834762	0.27581519689215245	-0.03788679598908683	-23875.482372421484	-254.93054410403653
3450000	-24132.74804738239	-258.0057305865227	-23874.742316795866	4.305456549393283	15.452648844516403	1.1331122748645424	1.0	0.27666045466672395	0.9768597956613504	0.31153807732283356	-0.06187161743298197	-23874.742316795866	-253.96350370712597
3455000	-24117.95473574364	-261.8246152884463	-23856.130120455193	4.815939200221875	11.95010852455845	1.0619542815509457	1.0	0.25643560313378244	0.9054673639173894	0.29211306893063554	0.19510598029320583	-23856.130120455193	-258.24241902528183
3460000	-24116.211404883015	-263.7874746486206	-23852.423930234396	4.855682983811134	11.249835967703383	1.0619542815509457	1.0	0.29848047000086536	0.937137636970337	0.35621544405808925	0.08490525789432686	-23852.423930234396	-260.13953059684866
3465000	-24115.29247940494	-260.11869748272835	-23855.17378192221	4.039247499529581	12.579470713306794	1.0619542815509457	1.0	0.2944203714679555	0.9651472553191045	0.3349129814368527	0.03378688373310982	-23855.17378192221	-256.37122109772747
3470000	-24116.902482312882	-256.93350159649117	-23859.968980716392	5.691349280518505	15.50159096857017	1.0619542815509457	1.0	0.31088693240408	0.9335712566438372	0.33073394161330616	0.11469680811231832	-23859.968980716392	-252.92774904361377
3475000	-24093.792234095697	-258.7887570888337	-23835.003477006863	4.211024277742432	13.5484394478843	1.0319813265889584	1.0	0.32355763909785556	0.9583425964076782	0.33827220144615205	0.046379715834022305	-23835.003477006863	-254.9396096167949
3480000	-24105.948480575415	-255.21015242572122	-23850.738328149695	4.226590859059326	13.300179660280037	1.0032961515492569	1.0	0.41427070140558503	0.9550581820170168	0.3885452547234251	-0.07388630043153947	-23850.738328149695	-251.1647299442058
3485000	-24124.009654491652	-258.5092951642753	-23865.500359327376	4.661175191211924	13.764648972666114	1.1111013684461781	1.0	0.4121815626754014	0.8932765851339105	0.42941317221653336	0.05023364570845973	-23865.500359327376	-254.22020357175623
3490000	-24111.859716334537	-260.8541933100971	-23851.00552302444	5.09145137129942	15.176031858580588	0.9759442989960815	1.0	0.4110142992283442	0.9134006192781553	0.4432361319595154	0.04377712680613206	-23851.00552302444	-256.7413039517436
3495000	-24120.922831724303	-263.51936064051426	-23857.403471083788	4.688055789566189	18.765714279358892	1.0539396552977078	1.0	0.44149314166492193	0.9034999491162433	0.46600650323499665	-0.12410749773298167	-23857.403471083788	-258.946729877842
3500000	-24124.255848699668	-258.0287321140107	-23866.22711658566	5.241808830625065	14.756655417304133	1.0544242581182526	1.0	0.32038695369848874	0.9270313842740938	0.3386596289162603	-0.17756561991825529	-23866.22711658566	-254.05878801015524
3505000	-24127.506075615922	-256.3378044933839	-23871.168271122537	5.54404101566064	14.642674381595102	1.0544242581182526	1.0	0.3414990850933118	0.9015943697323883	0.3406960268944095	-0.027674734459405645	-23871.168271122537	-252.31227802290718
3510000	-24127.660872379533	-258.35640375661706	-23869.304468622915	4.090487196039701	14.72342134098328	1.01116947210472	1.0	0.3093752313391674	0.9784021609574407	0.3336905146748167	-0.016823634831189593	-23869.304468622915	-254.5082590732687
3515000	-24123.623541412773	-259.2406688831183	-23864.382872529655	4.4876302678018565	17.527346609737123	1.064927588945891	1.0	0.4223702191302671	0.9280211825901	0.42955577019002317	-0.04224760167271392	-23864.382872529655	-254.77170019240876
3520000	-24124.48292297665	-261.4988011975168	-23862.984121779133	5.324573639245414	17.11884089620482	1.0348223968407149	1.0	0.30333080344185825	0.989569203416261	0.31767380590070793	0.038935899961810426	-23862.984121779133	-257.47074379897725
3525000	-24114.028857908	-260.3469679432453	-23853.681889964755	3.8717256994149776	18.799863077379182	1.0348223968407149	1.0	0.2946214251407188	0.9769057899315096	0.3133029807415666	-0.007531664898942358	-23853.681889964755	-256.2513687566785
3530000	-24131.007186669467	-265.4005684022088	-23865.60661826726	4.227969343872603	18.698728271927276	0.9982530147178313	1.0	0.2733243000259667	0.9295360743938487	0.28422345230717844	-0.05203508137413113	-23865.60661826726	-261.44739342722414
3535000	-24128.1054109189	-258.6933652775494	-23869.41204564135	5.306326016651333	17.487373970396554	0.9935695133991772	1.0	0.30354322999377664	0.9056106619288807	0.28608735635676735	-0.032069561449137626	-23869.41204564135	-254.72587689687148
3540000	-24141.293657202874	-259.47235409570277	-23881.821303107172	4.343641720396041	17.558059889270435	1.0179761421985298	1.0	0.24498788631286986	0.9523985154871482	0.227364544562998	0.06703396963664128	-23881.821303107172	-255.62768452415776
3545000	-24127.86262928123	-259.41558128118635	-23868.447048000042	3.1513495766996082	14.717764727805184	1.170769411959416	1.0	0.29176433533224116	0.9938764488869549	0.2725554878288739	0.10162858894084202	-23868.447048000042	-255.3014536714595
3550000	-24128.735147556505	-258.5251527366104	-23870.209994819896	3.817181083410831	15.82510351275404	1.170769411959416	1.0	0.37473847358647944	0.9254613309292328	0.3638154087647579	0.07714450830987248	-23870.209994819896	-254.089560452061
3555000	-24130.46838462081	-260.8629587418347	-23869.605425878974	5.310270711017087	16.014485642458922	1.0414469075950834	1.0	0.3810098028596477	0.9127571401889416	0.3349478131804274	0.004259201698779558	-23869.605425878974	-256.65530132198467
3560000	-24111.497628751385	-262.11218530667935	-23849.385443444706	4.692345661029002	14.645799532340053	1.0414469075950834	1.0	0.48332815221454656	0.8373436665567107	0.42000868375964273	-0.02260240631859919	-23849.385443444706	-257.6869129310649
3565000	-24126.741334335507	-269.7195967489938	-23857.021737586514	5.3781506301411115	13.033755789072615	1.0414469075950834	1.0	0.48479796609790543	0.876006334744646	0.3939127954440086	0.06031674116615001	-23857.021737586514	-265.4065259134562
3570000	-24144.542570937436	-265.6991696064608	-23878.843401330974	6.220336421847211	19.11775653312032	1.041073612614059	1.0	0.46510370555995184	0.8012379985477484	0.42410217476294865	-0.02693976858395708	-23878.843401330974	-261.0628531691759
3575000	-24124.11903724824	-263.3488132041054	-23860.770224044136	5.703197715830163	16.41538416964579	1.0638507680125027	1.0	0.4796212903204298	0.8592274178329531	0.411428736499989	0.10960077798792858	-23860.770224044136	-258.7757883120948
3580000	-24122.632322413217	-264.29112060599533	-23858.341201807223	4.459122125678142	19.184477097939844	1.0460879676078823	1.0	0.44789593702533453	0.9075761802875166	0.41013213946128796	-0.09698536050849975	-23858.341201807223	-259.69291486138
3585000	-24129.136842064607	-263.81160158970715	-23865.3252404749	5.0275860945879085	14.17081769665088	1.0618747389091767	1.0	0.37088344625301806	0.8927391373049863	0.3633202008437005	0.0015501203032991342	-23865.3252404749	-259.7157764841345
3590000	-24115.011219252654	-266.59917120618513	-23848.41204804647	4.61800026322605	13.408272677741536	1.0618747389091767	1.0	0.37172989681127183	0.9008069376784162	0.33312887685210985	0.03473937511886272	-23848.41204804647	-262.55611962668434
3595000	-24137.368401895244	-270.2276856666623	-23867.140716228583	4.355374868781944	15.877893201894183	1.0618747389091767	1.0	0.3642827029310317	0.875243158241146	0.35934129401096815	-0.11593931970185131	-23867.140716228583	-266.03791977216724
3600000	-24123.47192313691	-266.8495095384637	-23856.622413598445	5.17113553682311	16.3981594984788	1.0618747389091767	1.0	0.4092073307086892	0.8565833939782513	0.38097122477742296	-0.08721430011035972	-23856.622413598445	-262.49272843491747
3605000	-24114.797125200766	-264.1186468608507	-23850.678478339916	4.626743741827871	12.700536666168539	1.0642460856237252	1.0	0.3996006835937093	0.9037491375768498	0.3694438519887826	-0.2567044515055343	-23850.678478339916	-260.04146785829977
3610000	-24113.15626218409	-260.4080191406329	-23852.748243043457	4.546233185632515	16.121661086037513	1.0249837745829347	1.0	0.4252206473692747	0.9536327378816642	0.4135707049403855	0.037011955545041476	-23852.748243043457	-256.093985341778
3615000	-24106.324676486278	-256.1388740561558	-23850.185802430122	4.096562289512222	12.029885962625807	1.0771903598719776	1.0	0.2964084581839108	0.9291653341855981	0.31133540590920333	0.055393327694714105	-23850.185802430122	-252.3996333805625
3620000	-24124.150031327714	-261.9006828653732	-23862.24934846234	4.89132040858257	14.483637435603352	0.9577023587635477	1.0	0.23397199318475584	0.948922993562693	0.2635469889443867	0.0806244121462569	-23862.24934846234	-258.40210207799254
3625000	-24119.388796764342	-254.56052842210724	-23864.828268342237	4.394836387375731	16.296680584060276	1.0585006031327286	1.0	0.23626274499671934	1.0169621190850247	0.22347154777322883	0.11846348389620011	-23864.828268342237	-250.73553700815512
3630000	-24117.04527801659	-257.251540839523	-23859.793737177068	4.635239340482762	11.848729272006995	0.9845796521068568	1.0	0.3530692802616642	1.0026776676690698	0.33110871474464126	-0.03070590055443691	-23859.793737177068	-253.54271253635102
3635000	-24115.39641346963	-260.58959033439174	-23854.806823135237	4.900961736617769	14.887536885518713	1.0087302618898524	1.0	0.3253356385357972	1.0183796431344543	0.2790265672214211	0.12728927374100818	-23854.806823135237	-256.68735795193766
3640000	-24126.096289538393	-257.6868582493259	-23868.409431289067	3.7795981666447895	13.36074058763585	1.0230380496964189	1.0	0.271148603412017	0.9651439382746014	0.27505948448411544	-0.059837873379368564	-23868.409431289067	-254.02677520914665
3645000	-24112.12716958583	-258.76867160665375	-23853.358497979178	3.742199299892571	16.096383647987597	1.0230380496964189	1.0	0.2998102981875534	1.002120819883896	0.2810713894733024	-0.001976825991214196	-23853.358497979178	-254.83632945330373
3650000	-24118.105369871755	-256.8414886032165	-23861.26388126854	5.082213979524949	15.87154183523921	1.0230380496964189	1.0	0.23832560638011563	0.979535946969954	0.24152518312202145	0.15505427861439852	-23861.26388126854	-253.10766747001284
3655000	-24119.799158586906	-256.43637193278755	-23863.362786654117	3.5415085313645496	13.695408068361386	1.0606104510375771	1.0	0.25072603351315137	0.9520355263514017	0.2395150894100456	0.1683057712665953	-23863.362786654117	-252.73767180024333
3660000	-24125.770260516598	-256.32870749909216	-23869.441553017507	5.233500973561659	14.017291437765623	1.0606104510375771	1.0	0.29273563960003307	0.9644317578098096	0.2788266730586152	-0.0011588762006006115	-23869.441553017507	-252.48074747724405
3665000	-24125.916465246086	-257.95368320794057	-23867.962782038147	3.5861581335787247	14.708806061165145	1.0606104510375771	1.0	0.33896368902935364	1.0284681468628822	0.3044330162446526	-0.1309029831201778	-23867.962782038147	-253.91888434180066
3670000	-24111.99020851247	-252.96202465135025	-23859.02818386112	4.335397278917861	14.268990426061444	1.123140298751684	1.0	0.3810270771104897	0.9825739689874198	0.3569462678477814	-0.07903346400922658	-23859.02818386112	-248.70633361075596
3675000	-24115.3814955155	-257.77910245406895	-23857.602393061432	4.254902206925331	13.940082739952617	1.123140298751684	1.0	0.4248077691696466	0.9270950402722448	0.4181355636291218	-0.08055157772998477	-23857.602393061432	-253.41538967753573
3680000	-24112.991913858787	-256.384778511963	-23856.607135346825	4.1278505932171115	13.01774977942992	1.1387916850232769	1.0	0.3672236881632745	1.0103098240669441	0.3191530197402508	-0.15877722577447587	-23856.607135346825	-252.23096975281152
3685000	-24147.65160722653	-261.56226287283465	-23886.089344353695	3.914185615018331	15.541130141300199	1.1387916850232769	1.0	0.3112783458322722	0.9061170786583299	0.26487462518683913	0.11389527124766753	-23886.089344353695	-257.39911386755875
3690000	-24136.111173090576	-267.8897474125843	-23868.22142567799	4.2960982881991026	21.30545380072457	1.1387916850232769	1.0	0.35547823399153633	0.8973233185370334	0.3126726989979561	0.0429346624923838	-23868.22142567799	-263.27852572286787
3695000	-24130.851674194284	-262.57070599066884	-23868.280968203617	4.73571977236977	15.643389311911669	1.0057967143588478	1.0	0.3858899750119614	0.9061302160641196	0.354858972429393	0.04443334784218733	-23868.280968203617	-258.4431536865812
3700000	-24136.519359532682	-264.15337315558054	-23872.365986377103	3.9948538349112686	17.7277687614708	1.1132977474265902	1.0	0.322216829723853	0.9401172138290259	0.3140806497283604	-0.1329022954101927	-23872.365986377103	-259.87675437399366
3705000	-24130.623227878103	-263.5922052547432	-23867.03102262336	5.05106197881451	17.76693965599745	1.1132977474265902	1.0	0.36508359111818356	0.9098762173458014	0.37081617008592754	0.003086970429809682	-23867.03102262336	-259.1847790481247
3710000	-24110.476280221035	-262.71671094363745	-23847.759569277398	4.526646780411613	17.004103474713435	1.1132977474265902	1.0	0.36623736191457495	0.9047866769632592	0.4071618890200616	0.08077869957922583	-23847.759569277398	-258.3497081364746
3715000	-24106.23313746884	-265.79108568953546	-23840.442051779304	3.756185487547241	16.195620326105157	1.0963188667977437	1.0	0.33479596317522264	0.9251247134473158	0.3197786751579369	0.12855699522077324	-23840.442051779304	-261.60107868019566
3720000	-24127.182615486407	-265.1013833676318	-23862.081232118773	3.8194806082423858	16.637605424461455	1.0728049931313184	1.0	0.4332066689344717	0.9133242728606483	0.4072151809212045	0.12356814380689399	-23862.081232118773	-260.636247323536
3725000	-24123.62650038191	-266.52365792547454	-23857.102842456436	3.877155449227341	15.774844817123578	1.0171920144814417	1.0	0.37061251004573986	0.8993053239749652	0.3777463968944405	0.10678309594989044	-23857.102842456436	-262.4107792644899
3730000	-24118.422194027768	-271.6406189629728	-23846.781575064793	4.451028147822341	22.71957616602532	1.0743990926327058	1.0	0.43586373074285695	0.8532835639233852	0.45889348461426743	0.057177493844383316	-23846.781575064793	-266.85276211569226
3735000	-24114.417018514585	-267.86349297530916	-23846.553525539275	3.7800531091915763	19.288752460008613	1.055794223184027	1.0	0.40704365646899415	0.8858665078531858	0.4219155617661593	0.08796134070179183	-23846.553525539275	-263.36301087682295
3740000	-24102.44897296308	-261.36299444804877	-23841.08597851503	3.958618846867322	18.235987990960393	1.055794223184027	1.0	0.3453260381386775	0.9616723196808173	0.3506915631795106	-0.07201709245888481	-23841.08597851503	-257.1037903526765
3745000	-24101.2476231305	-258.12264773282675	-23843.124975397674	4.8669369845218435	13.701693511954968	0.9771720709374407	1.0	0.3830121661326845	0.9627639622833403	0.4054643275248519	0.09930851897292411	-23843.124975397674	-254.19350712257608
3750000	-24108.55043800272	-262.12143366218436	-23846.429004340534	4.829909245485343	13.06778201853282	0.9771720709374407	1.0	0.39122612425689296	0.9652691320808334	0.39431889841722806	-0.034214219626942585	-23846.429004340534	-258.2150208037202
3755000	-24125.55870213823	-259.5130031460815	-23866.045698992148	3.888562326893556	12.791545493812464	1.057297627640007	1.0	0.3794726552950016	0.9704826243785403	0.38262349124454564	-0.08644386857765811	-23866.045698992148	-255.50296494974654
3760000	-24121.793298632365	-259.82839514155455	-23861.96490349081	3.805286793357728	16.084402517626568	1.1242774851726018	1.0	0.3570978237132753	1.0072841583394783	0.3423230220259813	0.024329770836725016	-23861.96490349081	-255.52245615461032
3765000	-24107.72218088213	-258.86052454815	-23848.861656333982	3.6726669744946694	9.843531036337131	1.0984388897566877	1.0	0.37472185209238684	0.9795456018198925	0.36253408814153376	0.0488652155813046	-23848.861656333982	-255.04442618973667
3770000	-24107.55594146397	-255.7022572251335	-23851.853684238835	4.950475381734546	13.698718991857412	1.1032585813184002	1.0	0.41729709197529036	0.9426554226817081	0.4100357034630434	-0.05031505579182065	-23851.853684238835	-251.4183059315806
3775000	-24117.582983559594	-256.7888355584746	-23860.79414800112	4.206082469837252	14.852664382304173	1.0125209095727288	1.0	0.33851842028395684	0.9479989825534286	0.3525817716917237	0.06473719723706	-23860.79414800112	-252.84181867886662
3780000	-24129.230184971293	-254.8047332811148	-23874.42545169018	6.595527314570019	13.762912906632913	1.0125209095727288	1.0	0.30678901696342625	0.9153992074049737	0.3252790885424033	0.08337883928090278	-23874.42545169018	-251.0291063764099
3785000	-24104.81138330103	-254.9229269446049	-23849.888456356424	3.8759988799959206	10.21567251366237	1.1464766292959676	1.0	0.34519615652385166	0.9801872834845752	0.3555442108378828	0.004793388137543272	-23849.888456356424	-251.06222162367249
3790000	-24114.297992845735	-259.31174276856314	-23854.98625007717	4.43790966481944	10.524187737776419	1.0671191520490648	1.0	0.33524847248225004	0.9887350554214289	0.3454058764949462	-0.0899814033895893	-23854.98625007717	-255.60984231421406
3795000	-24113.056698244414	-258.17794714484194	-23854.87875109957	4.287702275160221	15.185086959395587	1.0671083209860368	1.0	0.4323198524291318	0.9589046419631774	0.40752787086388775	0.05776847461207693	-23854.87875109957	-253.818216589665
3800000	-24130.907455083467	-256.6573725020667	-23874.2500825814	4.463662513410137	14.852743721269446	1.1280319852553538	1.0	0.30984261667572893	0.9560657331268523	0.2966404234127021	-1.981626870321031E-4	-23874.2500825814	-252.5653555401996
3805000	-24120.82697154366	-262.8784947445836	-23857.94847679908	4.260595920449414	18.075544380760736	1.121242049105684	1.0	0.3285821751111405	0.9419098793997124	0.3432316552692438	-0.008658132321066306	-23857.94847679908	-258.54746370479114
3810000	-24116.042748055144	-261.4524884110965	-23854.590259644046	3.59088901641203	15.92596796120466	1.121242049105684	1.0	0.3510198729513905	0.9443014785838827	0.34861801925748	-0.010251034245111349	-23854.590259644046	-257.1807531811547
3815000	-24137.243099617972	-261.47911323768625	-23875.763986380287	3.605548943032955	17.058076008357375	1.1259398896142039	1.0	0.36892603871689555	0.8894263456985314	0.3442886784229973	-0.10138705488410969	-23875.763986380287	-257.0755910537708
3820000	-24107.899459405577	-257.6392541121788	-23850.260205293398	4.33154743423969	13.946590377524428	1.1259398896142039	1.0	0.38820141201586983	0.9316956249786555	0.36632767927161936	0.12641504611364654	-23850.260205293398	-253.37929450512
3825000	-24116.149356258196	-259.5554446247984	-23856.593911633398	4.745140202717803	13.918640426627558	1.0751340908530027	1.0	0.32778613672315204	0.9101505958354089	0.3461873612691062	0.10977946211031502	-23856.593911633398	-255.5803485225157
3830000	-24109.415437099553	-262.03172990957177	-23847.38370718998	4.074230642377859	15.253163989215999	1.0751340908530027	1.0	0.37178427372266803	0.9105102106701001	0.3835111624325439	-0.07900882771560794	-23847.38370718998	-257.8330814196896
3835000	-24134.453930652722	-263.45497489438253	-23870.99895575834	3.7073970880588107	15.678508988610385	1.0919167709383126	1.0	0.30562813405095585	0.8919764964486577	0.3082298465631551	0.044862575826003406	-23870.99895575834	-259.39372549919227
3840000	-24116.645241200185	-263.9471175274205	-23852.698123672766	4.934956392609581	16.48314011697399	1.0919167709383126	1.0	0.29702603314883497	0.8917810911745548	0.30535013765199964	-0.05567716985957883	-23852.698123672766	-259.86162730791625
3845000	-24123.697579285985	-263.1028473066192	-23860.594731979367	4.664526781395425	17.69266397089862	1.1387969127719424	1.0	0.3113019609519583	0.9203690829342593	0.36548012087990106	0.13493920247693855	-23860.594731979367	-258.80995697870304
3850000	-24127.034170750634	-259.8015353523765	-23867.232635398257	4.099075060526721	17.017792007540635	1.0294436754882574	1.0	0.3364455133440186	0.9389720332227168	0.3827353769723792	0.00918074666531411	-23867.232635398257	-255.69081154515303
3855000	-24113.610438502757	-259.53166561801544	-23854.078772884743	4.186951225606251	13.207691215523745	1.10950131121018	1.0	0.3737262417430256	0.9449552605191719	0.38273673465575203	-0.10767185592514966	-23854.078772884743	-255.40244441184404
3860000	-24123.751096302833	-261.8422316967417	-23861.90886460609	4.0433362537011766	15.038707481286202	1.1208277531825006	1.0	0.31986506397630193	0.982254212949563	0.3490726480560691	0.10530176871460768	-23861.90886460609	-257.7221130915914
3865000	-24111.89029725268	-256.79264824323724	-23855.097649009444	4.483483859039846	13.902464101100747	1.1208277531825006	1.0	0.30396733549620336	0.9414136114200137	0.30725217086353085	0.08498292023717696	-23855.097649009444	-252.79878410172563
3870000	-24106.413957575947	-260.92482587668377	-23845.489131699265	4.146216810527851	16.53625002579413	1.047511587837326	1.0	0.3337903286306304	0.9581349428872884	0.3409231082164929	-0.0021564414024323967	-23845.489131699265	-256.81463624199097
3875000	-24118.941196848125	-259.69820284011274	-23859.24299400801	4.002076985101503	13.077917616758844	1.1148627122502917	1.0	0.2892130311105136	0.9777973891190539	0.29796109695754974	-0.05952963807803479	-23859.24299400801	-255.82167266176555
3880000	-24117.62981530588	-258.0960235717556	-23859.533791734128	5.115831180559668	16.227297231235376	0.9955596095296985	1.0	0.3060897892633215	0.9733479168734344	0.3235899183067881	0.014452051739339961	-23859.533791734128	-254.19169961566598
3885000	-24115.06729847429	-260.72181541976016	-23854.345483054527	3.8379583434179336	14.996664781437241	1.0346660633133216	1.0	0.40693377624685123	0.9373813287383312	0.3854774081385377	-0.059270336887474635	-23854.345483054527	-256.515613605146
3890000	-24113.372100885324	-256.34068338666975	-23857.031417498656	3.4371345583504884	15.99482088247403	1.0346660633133216	1.0	0.39446270498056885	0.9799561446617963	0.39127699358361745	-0.14300771435441162	-23857.031417498656	-252.1074576393355
3895000	-24120.873470343347	-253.16194296442052	-23867.711527378928	4.243211739019635	12.784201921800058	1.0729220542383504	1.0	0.3365256711850796	1.0562957418361383	0.3278712572682406	-0.04546774096773003	-23867.711527378928	-249.25007112783322
3900000	-24125.126834673254	-256.3586359471077	-23868.768198726146	6.424913169079	12.933657381271175	1.0483639227050363	1.0	0.32729252067630477	0.9472504079453531	0.3356064464363054	-0.010132118382421963	-23868.768198726146	-252.51195699599663
3905000	-24122.392339809947	-257.50980717552295	-23864.882532634423	5.274250431994066	16.03299821703417	1.0244893148763632	1.0	0.310295089671221	0.9299883415561168	0.30520257029240117	-0.004844678978662416	-23864.882532634423	-253.5470537589839
3910000	-24123.62129321249	-262.34979301603863	-23861.271500196453	5.224806490678969	16.05100508001282	0.9873896423255529	1.0	0.3268233390144915	0.920155964844259	0.31473055395112404	0.003446727976121277	-23861.271500196453	-258.4105317141491
3915000	-24139.97681331416	-257.4072038312912	-23882.569609482867	4.477810031411683	14.853135206951057	0.9873896423255529	1.0	0.3463734417549229	0.9159202974650748	0.3321623306012422	-0.06570777785523481	-23882.569609482867	-253.4868527225912
3920000	-24127.113298369535	-255.03773900092648	-23872.075559368608	3.5137516194957112	15.071447422802443	1.0015613777669843	1.0	0.3057493105854081	0.9964791386414232	0.2894273274548195	-4.4741081782655883E-4	-23872.075559368608	-251.19632572820225
3925000	-24109.92023730557	-254.2536693848422	-23855.66656792073	4.131133189092804	16.03692008387758	1.040767754472311	1.0	0.3582506553772793	0.9704158013037016	0.3525266351305074	-0.028018270354343434	-23855.66656792073	-250.11424780971345
3930000	-24128.44020174038	-256.8799491907176	-23871.56025254966	4.358417903313892	15.482139836528116	1.040767754472311	1.0	0.35298608885152555	0.9578384104178007	0.372096278379718	0.08722448005652682	-23871.56025254966	-252.79152779350423
3935000	-24136.13902306277	-258.61464588671004	-23877.524377176058	4.38594021177947	13.538943578856406	1.040767754472311	1.0	0.3152213633147539	0.9600014727620558	0.3193582222037761	0.07164261957545469	-23877.524377176058	-254.77363551485
3940000	-24119.300578817027	-263.535732225691	-23855.764846591337	4.255588455276336	13.092437269440692	1.0657627612193667	1.0	0.3596164148636153	0.9601140642171624	0.3423008879677813	-0.0038376534484869415	-23855.764846591337	-259.5450821720649
3945000	-24115.11191929998	-260.12105454706915	-23854.990864752912	3.6055386820498057	15.719375035085463	1.0657627612193667	1.0	0.3176304389171516	0.9483434778318306	0.32589057534551497	0.05014348299610356	-23854.990864752912	-256.07350314693406
3950000	-24111.413548437675	-264.2504145916681	-23847.163133846007	3.9685565985345184	15.095737704119696	1.1008432407418667	1.0	0.4158886891216549	0.9210136872994357	0.46234386399626365	-0.20531445551879976	-23847.163133846007	-259.878409079323
3955000	-24123.66041277206	-260.5659303350934	-23863.094482436965	3.657941572196683	13.223818715903239	1.0972307039750755	1.0	0.3461348485716439	0.9436167106554607	0.37067357282834357	-0.02307588726259067	-23863.094482436965	-256.54280419895036
3960000	-24124.024447144366	-262.7533848091311	-23861.271062335236	3.952730667258022	15.778350869113556	1.0972307039750755	1.0	0.2846507603108617	0.9541611849780011	0.3218340072874869	-0.024392708047940876	-23861.271062335236	-258.73809178718074
3965000	-24125.31353230242	-259.59557505050196	-23865.71795725192	3.3666945883470465	14.500230025964512	1.1086578862692846	1.0	0.31667366340151387	0.9729645917196835	0.3273717953316054	0.09407414341374717	-23865.71795725192	-255.5458332438266
3970000	-24113.628320827796	-259.93184172432916	-23853.696479103466	3.5318818120906865	12.897944626502964	1.1113283090032613	1.0	0.3768917667597002	0.9890014715277007	0.3468406542744804	0.08395163981840394	-23853.696479103466	-255.81320130787736
3975000	-24123.48350550087	-259.91272548301606	-23863.570780017853	6.680631385474839	15.560645661767424	1.0723375884965765	1.0	0.32677075904236796	0.935824945135509	0.32525735968295477	0.09738668395730561	-23863.570780017853	-255.83475248526233
3980000	-24142.173534126334	-266.5966816877341	-23875.5768524386	5.029845513087731	18.004941012385714	1.041812125378083	1.0	0.3911566565394967	0.8705934612560957	0.3598180912614849	0.02702045902157703	-23875.5768524386	-262.24070071567166
3985000	-24127.065983682965	-265.1558553170734	-23861.910128365893	5.031034354390902	14.698246087997394	0.9855009720087734	1.0	0.42335872242130573	0.8956197189606354	0.3952150079555372	0.0990513216923621	-23861.910128365893	-261.01880850209545
3990000	-24106.464863432626	-263.221357299962	-23843.243506132665	5.073697190606319	18.11380128565259	1.0640627124415618	1.0	0.4532584802067287	0.8558808772866844	0.43574253529022794	-0.06429128184997672	-23843.243506132665	-258.62854175400213
3995000	-24110.57261948228	-259.0363382340558	-23851.536281248224	4.091071147465516	14.543569178729781	1.14831530036479	1.0	0.3297815318496276	0.9387493574386243	0.3326958907916209	0.046458057365870685	-23851.536281248224	-254.86497359193353
4000000	-24107.58484689111	-259.1364221049869	-23848.448424786122	4.213346014065684	14.949494756355834	1.1182162837215592	1.0	0.33676018698456534	0.8786764456029748	0.34627452253861113	0.16340124343458715	-23848.448424786122	-254.976790942114
4005000	-24121.50780592213	-260.2068726428429	-23861.300933279286	5.556716128505384	17.133358289223878	1.1182162837215592	1.0	0.3432884967748661	0.8918536035604036	0.36165091725328785	0.028856409588352408	-23861.300933279286	-255.89130671394176
4010000	-24095.16920638845	-253.6984745329566	-23841.470731855494	4.5809196102107475	13.83191842076936	1.0358333038937928	1.0	0.3958513851067039	0.9213636182048449	0.3940707778524809	0.0741708630706406	-23841.470731855494	-249.6040343885756
4015000	-24113.671571295337	-260.86645192387294	-23852.805119371464	4.245503205510544	15.003423538261245	1.0358333038937928	1.0	0.396752741283994	0.9413603558560752	0.39181370679932126	-0.0024632428339889725	-23852.805119371464	-256.68800815051696
4020000	-24100.021062338343	-253.9891854959335	-23846.031876842408	4.534158098161904	11.73703899024522	1.0358333038937928	1.0	0.3927489964193658	0.9270973996503565	0.4228453209880363	0.009494354809239004	-23846.031876842408	-250.06828180100925
4025000	-24117.34675654991	-261.44456937939725	-23855.90218717051	4.894901152855849	17.218295456463487	1.0358333038937928	1.0	0.3532996311372882	0.900250515995588	0.3543060409157038	0.09213125802705249	-23855.90218717051	-257.2587908395938
4030000	-24119.88375082293	-261.8021774768463	-23858.081573346084	4.702814587317315	14.860514660761483	1.0358333038937928	1.0	0.29628045370536743	0.9777752714833565	0.2971669459237556	0.07573161716986304	-23858.081573346084	-257.934721304513
4035000	-24120.323095795764	-259.0371252214619	-23861.285970574303	4.7128745597636685	15.46286666808038	0.9915164437555628	1.0	0.32664285949758365	0.9591832548807185	0.3200072707288164	0.0018072646357106831	-23861.285970574303	-255.12748177387238
4040000	-24123.25194801028	-258.843136131333	-23864.408811878944	5.430794673468331	16.230412936283102	1.0809223916100694	1.0	0.32067753230317747	0.8818588722344313	0.32222841928594714	-0.11577041824981403	-23864.408811878944	-254.72413139645076
4045000	-24122.66582375074	-258.4717869700508	-23864.19403678069	4.897594465509345	14.956250466698037	0.9990377815534884	1.0	0.34082222766296144	0.9579703628512287	0.3249060401316145	-0.029306863922056666	-23864.19403678069	-254.53787488930422
4050000	-24126.104876061065	-258.1017088321291	-23868.003167228937	3.8520941403146254	14.63229313787085	1.0796766685455716	1.0	0.2629911274661848	0.9641376172332027	0.2834534169548948	-1.0563869188951502E-4	-23868.003167228937	-254.26191063695336
4055000	-24126.22725248619	-260.3828687130545	-23865.844383773136	6.06135627783692	14.23693608550649	1.0370291577380186	1.0	0.3352067864410481	0.901057706777749	0.3533410611470515	0.014184783159071727	-23865.844383773136	-256.439109787185
4060000	-24125.32353027078	-256.5988181127859	-23868.724712157993	3.7588952652135523	15.86149966973654	1.130060496545934	1.0	0.3401498287951196	0.9690833121073201	0.3186082939174657	0.10274555599027874	-23868.724712157993	-252.34611233407034
4065000	-24112.440460543414	-255.70529583877754	-23856.735164704638	5.042189195141808	17.234005550360287	1.130060496545934	1.0	0.3697331007302275	0.9659684463135476	0.34159799751513753	0.15699038683144398	-23856.735164704638	-251.2808505138468
4070000	-24109.73871452002	-254.4951348046544	-23855.243579715363	4.734733300014372	15.535606236533432	1.0740241648680822	1.0	0.3659018378332375	0.9179920442210673	0.3574431826630749	-0.00799521544699326	-23855.243579715363	-250.2980058646471
4075000	-24129.756288098655	-256.5849159250176	-23873.171372173638	5.910152607563426	12.985404020172668	1.1362903595574227	1.0	0.38364455249607915	0.8631291611812538	0.3672955614270455	0.032462829157828506	-23873.171372173638	-252.38933505863585
4080000	-24105.492529638286	-258.40904136538086	-23847.083488272907	4.676575822769695	13.706093630834724	1.087366356295278	1.0	0.3833879835843044	0.9070637880413389	0.394048734025485	0.054962928615420924	-23847.083488272907	-254.2580636467495
4085000	-24117.14821486343	-262.4623836097447	-23854.685831253686	4.113406907820093	14.524658843015276	1.0669630495841316	1.0	0.32256619840736517	0.9544388975630719	0.3530684239790968	0.007408292680484859	-23854.685831253686	-258.4766705696923
4090000	-24123.01271475627	-259.8692147119403	-23863.14350004433	3.788297546104592	15.569227296438699	1.0669630495841316	1.0	0.307779058729476	1.0008596505824385	0.29077673518131025	-0.06344241467874366	-23863.14350004433	-255.85841454891474
4095000	-24125.412812780483	-263.5045033900329	-23861.908309390452	4.35849094828935	11.32461176582258	1.0669630495841316	1.0	0.2809130068303719	0.9573556524508287	0.29109213573284803	0.051939565512610905	-23861.908309390452	-259.89261934998365
4100000	-24125.79316276078	-259.9678593382444	-23865.825303422534	4.4005646682347175	16.213858974492645	1.0669630495841316	1.0	0.2990655997314001	0.9283035407641015	0.27658066644205814	0.15968777869941922	-23865.825303422534	-255.94262954034397
4105000	-24133.09852962135	-259.0530768277642	-23874.045452793587	3.906716149824248	13.881952025823503	1.0501473887237307	1.0	0.3402493747204933	0.9203048316300714	0.31670205600997836	0.08163602100434131	-23874.045452793587	-255.09320381432667
4110000	-24118.22868937394	-259.174012082826	-23859.054677291115	5.924377221330973	15.164263648910302	1.0201068071877109	1.0	0.366991589751131	0.8865053751017729	0.36871481006436696	-0.03379796119063488	-23859.054677291115	-255.10564158442068
4115000	-24113.116523136487	-262.87279474196265	-23850.243728394526	4.6752149593997245	12.191451744635112	1.0201068071877109	1.0	0.402623588246037	0.8477332798835503	0.3846697863390069	0.2394303376514392	-23850.243728394526	-258.91573480259586
4120000	-24115.12159463188	-265.3488307032563	-23849.772763928624	6.719903668391735	15.071546705143282	1.0266842506887042	1.0	0.4719888154431554	0.7531591211671436	0.45053041761923723	0.03437741143859936	-23849.772763928624	-260.9584465826914
4125000	-24122.088748931503	-266.4092651096121	-23855.679483821892	5.726391209978658	16.621179205276224	1.1052420585084046	1.0	0.38012059028033895	0.8466638600316881	0.3538655485918722	0.06930346862946839	-23855.679483821892	-262.0395009530926
4130000	-24096.687504813144	-259.62825475588096	-23837.059250057264	5.050705376219479	16.215182178132768	1.1052420585084046	1.0	0.43879792239330284	0.8873737819678845	0.42588494675920463	0.0991936622809652	-23837.059250057264	-255.10718836605528
4135000	-24108.052823503003	-262.26105876098006	-23845.79176474202	4.8145473446276394	11.345836183972805	1.0842400205183353	1.0	0.41046132805695795	0.8772313261697365	0.40623036941764595	-0.005844995759533455	-23845.79176474202	-258.2241033844189
4140000	-24134.809381561576	-258.95115761069104	-23875.858223950883	4.391023650288665	14.990640333165228	0.9018649442961651	1.0	0.34979135908922254	0.9528994902657655	0.33545131539383577	0.0956424615848183	-23875.858223950883	-255.182387085501
4145000	-24117.86110517875	-262.2760297216178	-23855.58507545713	4.9201754194111285	17.896336724073777	1.0318169439309661	1.0	0.3535245026057356	0.9219742509190483	0.35875977421086563	0.02370702704759705	-23855.58507545713	-258.05898575555057
4150000	-24121.48224552539	-261.1194793445147	-23860.362766180875	4.225003585522911	14.974967717955664	1.0491064277660487	1.0	0.4091310947473542	0.9277593408378718	0.4126486165861915	-0.08988452847456817	-23860.362766180875	-256.87925268569853
4155000	-24112.084883792537	-264.28913474784315	-23847.795749044693	4.767990540659028	16.200249906268304	1.0630928116330227	1.0	0.39824875198013987	0.928627975379182	0.37117885522890826	-0.03529835519372292	-23847.795749044693	-259.9749356694325
4160000	-24125.106156958504	-259.5309846790956	-23865.57517227941	4.163793984211343	14.094303265473458	1.0630928116330227	1.0	0.32345361384559873	0.9395381623163683	0.31552951446647703	-0.11421997705518816	-23865.57517227941	-255.58042699150155
4165000	-24122.424063140872	-261.3131555058097	-23861.110907635062	4.39632510424231	14.016663959657	1.0946932650998074	1.0	0.3438545414631661	0.9372890409903049	0.31982897042870695	-0.03752300868327913	-23861.110907635062	-257.2437179158257
4170000	-24133.93135925155	-265.81046016411693	-23868.120899087433	4.803418785781177	15.681222103990285	1.0946932650998074	1.0	0.34648452360463605	0.8974050096171113	0.34881346041606553	0.11353371645388446	-23868.120899087433	-261.6209155801409
4175000	-24108.05817487584	-259.43240054113784	-23848.625774334705	3.0255638354041174	13.313605144470504	1.174360305775336	1.0	0.3052022014719745	0.9953601571176771	0.3068252030498274	0.058777537688852445	-23848.625774334705	-255.3710463388282
4180000	-24138.33306951636	-259.88339986839435	-23878.449669647965	4.107763717442153	19.31482851477453	0.9930201777082321	1.0	0.33448881632508426	0.9845809385200601	0.33453964122254715	0.022514610893632124	-23878.449669647965	-255.72477941549644
4185000	-24123.190285952693	-257.93660612840245	-23865.25367982429	4.837053212896931	13.057692167908746	0.9940626172033096	1.0	0.3096764041935011	0.9497458651295511	0.33802340431887984	-0.07702508491024965	-23865.25367982429	-254.2418337523712
4190000	-24112.756871339465	-259.46914111846723	-23853.287730220996	4.017204296059108	15.145740608161372	1.1270501661038532	1.0	0.30021607703768677	0.932021067303404	0.3045677448580352	0.10102437500762618	-23853.287730220996	-255.38843267992482
4195000	-24115.71855951281	-260.5476937702	-23855.17086574261	4.0525716879049005	13.39870483379713	1.1270501661038532	1.0	0.34301108893398047	0.9353811703104118	0.35232729941891255	-0.07108891428819589	-23855.17086574261	-256.4611615923271
4200000	-24119.967960219306	-263.3835519219109	-23856.584408297396	4.78205235438105	16.40270307695424	1.1270501661038532	1.0	0.36135849454821534	0.895756555745539	0.34766212182342865	0.0276050640772347	-23856.584408297396	-259.03968943227255
4205000	-24109.852256219136	-258.15186441049417	-23851.70039180864	4.565207669637009	12.79777791218993	1.1044078680546678	1.0	0.3544537518245321	0.9836336018728938	0.3271090365460766	0.01450250199583418	-23851.70039180864	-254.12217533289422
4210000	-24143.753756060483	-259.0157518655309	-23884.73800419495	4.414982047172499	14.274407165285652	1.104785351432867	1.0	0.2581605386894777	0.9738839621967947	0.2379916879325934	-0.04940145684471397	-23884.73800419495	-255.16499079072224
4215000	-24118.75285065212	-260.04808395084405	-23858.704766701274	4.220299826954613	14.015903298710565	1.0584803118587045	1.0	0.2834077432031081	0.9705983715641755	0.3070797442497857	0.038706429199043955	-23858.704766701274	-256.2324669319251
4220000	-24104.147686788314	-257.96324748711413	-23846.1844393012	4.1844279582688015	11.986438470241364	1.0584803118587045	1.0	0.34374025858627	0.9887525290433777	0.3438629107256003	0.00369890714788223	-23846.1844393012	-254.12304967363346
4225000	-24130.939254857567	-256.7857360269329	-23874.153518830633	3.2678198333739643	14.218139019297496	1.0584803118587045	1.0	0.26287855208125416	1.0552766952183543	0.2934628301619423	0.18205836011539273	-23874.153518830633	-253.0173806710432
4230000	-24120.262895519652	-257.4036929689582	-23862.859202550695	3.4849076059378925	16.49301841038227	1.0584803118587045	1.0	0.3044965251140965	1.0115887031525632	0.32183095829251995	0.0542145824303675	-23862.859202550695	-253.36206507440681
4235000	-24102.120180611775	-258.42058539054403	-23843.69959522123	4.185135856862129	15.942892938803709	1.0584803118587045	1.0	0.3401470157724152	0.8957007031797819	0.3573299113074243	0.1526622231710468	-23843.69959522123	-254.30593004258262
4240000	-24116.220823943357	-254.80458640510662	-23861.41623753825	3.705439446967647	13.560222708635177	1.0584803118587045	1.0	0.24942841010916142	0.9688339756484096	0.2595898517935761	0.19738250532942136	-23861.41623753825	-251.12395931397177
4245000	-24121.978622151495	-253.13234446687412	-23868.84627768462	4.281351248633044	13.546273991278765	0.9675301169854646	1.0	0.3568531994273717	0.9931081670050228	0.37461470988299855	0.04283551060615395	-23868.84627768462	-249.3123725765314
4250000	-24131.001693303966	-259.5130380645806	-23871.488655239384	4.664950572932087	14.345086461083879	1.0922554863293883	1.0	0.405501430807317	0.8768217715433039	0.4286675217490806	0.012281704737970361	-23871.488655239384	-255.24037479205003
4255000	-24115.788769872637	-260.53191015911557	-23855.25685971352	4.221060136544882	16.28450680336134	1.0819598334078893	1.0	0.34997296257167376	0.9625844463918087	0.37829931895199054	0.10910261652758595	-23855.25685971352	-256.31961692087566
4260000	-24124.932981846396	-261.45370218905583	-23863.47927965734	3.9139370091564203	15.430960689457448	1.053959370359101	1.0	0.36562203578083263	0.9283790130627663	0.3538562670745335	0.11750878272608799	-23863.47927965734	-257.3043008846419
4265000	-24128.178253602382	-261.873194177425	-23866.305059424958	4.813542009609508	15.598681581702177	1.0473004156725856	1.0	0.332594742557136	0.939201371364681	0.35255917147721566	0.147475804492144	-23866.305059424958	-257.8253821909459
4270000	-24103.347909439737	-256.74599419447657	-23846.60191524526	4.369659195898126	11.044805335627919	1.0343217620493554	1.0	0.3618357069561334	0.9357837879471703	0.38639062667054963	0.09197119575235584	-23846.60191524526	-252.98164280668095
4275000	-24106.52735390453	-255.6759184404882	-23850.851435464043	3.900200757657184	14.976575048347362	0.9651402081714029	1.0	0.36672257814009507	0.9350352274389689	0.38401512591935366	-0.014443937737328093	-23850.851435464043	-251.73074244196184
4280000	-24129.519430162774	-266.09675688824507	-23863.42267327453	4.511427490432345	16.18426037455868	1.079502826269795	1.0	0.4356888603713302	0.9314351271325783	0.42205053582351704	0.05317821875032284	-23863.42267327453	-261.6384049356901
4285000	-24111.563104782468	-256.0431387390916	-23855.519966043375	4.238932238916492	13.249779079310242	1.0296342079939917	1.0	0.37628109357318973	0.9669596530738627	0.40837164322613	0.040603194502937125	-23855.519966043375	-252.0628056325785
4290000	-24122.3379328647	-258.22570126713356	-23864.112231597566	4.157624498338117	14.466552265089916	1.0365154022507588	1.0	0.3919450552206106	0.9318770911643709	0.3918576673971224	0.038483070290939995	-23864.112231597566	-254.0967555217344
4295000	-24104.01805044765	-254.4111586882671	-23849.60689175938	4.524233576894618	12.228520877149695	1.0365154022507588	1.0	0.3370006321807618	0.929463485754947	0.29833468363111837	0.16689395375888255	-23849.60689175938	-250.61511445624546
4300000	-24119.79201237556	-257.2221773238178	-23862.569835051745	4.38788677818166	15.097810856014823	1.1113980527813747	1.0	0.3761821998589861	0.883702937380963	0.37391929063400003	-0.053582986852594244	-23862.569835051745	-252.94804433101822
4305000	-24123.87690394496	-260.05147593143636	-23863.825428013526	4.71916200223164	14.887672255927667	1.1528276673937234	1.0	0.316198686955233	0.8557835346197544	0.2963030071282947	0.031500167003835386	-23863.825428013526	-255.88845049988947
4310000	-24114.90027797724	-258.17232501064774	-23856.727952966594	4.1242531383417695	15.299928536101255	1.058505284766747	1.0	0.34708347922402777	0.8997692231962524	0.3665132832625407	-0.055424023130123935	-23856.727952966594	-254.0779753151258
4315000	-24118.051945206134	-257.0704767352017	-23860.981468470934	4.396563558173301	15.943233405783216	1.0003506634033825	1.0	0.2803532050400514	0.9532254591785294	0.26248579842148256	0.14625794435120942	-23860.981468470934	-253.25144076116825
4320000	-24120.70088085507	-260.8487069862353	-23859.852173868836	4.851687191734151	16.752689483988718	1.0003506634033825	1.0	0.33871801631924886	0.9308882184871574	0.33924800819501133	0.0020846716042859886	-23859.852173868836	-256.80505226810885
4325000	-24111.99754585787	-258.71972853210224	-23853.27781732577	4.572697832089812	15.377530684906963	1.0003506634033825	1.0	0.3068074749575433	0.9555900107862265	0.3264071437707635	0.11317292839135364	-23853.27781732577	-254.85745685211066
4330000	-24125.221125556658	-258.9346975343655	-23866.286428022293	4.844558569011206	14.313006547190508	1.0945317585566674	1.0	0.3180028598726729	0.9672495502917758	0.3406944836588203	-0.010926413181477157	-23866.286428022293	-254.92221623423058
4335000	-24120.77090851554	-264.06513638588103	-23856.70577212966	4.7905152168402845	16.50167492539505	1.0945317585566674	1.0	0.3640834383637182	0.8851827148638379	0.3589487400416714	-0.04425026278868191	-23856.70577212966	-259.7721201365199
4340000	-24113.5005699715	-268.44451248339	-23845.05605748811	5.196218681084076	14.300680102700733	1.0682754011639317	1.0	0.3971232738362203	0.8159685547302208	0.35935536524245043	0.06095922103361975	-23845.05605748811	-264.24804423301714
4345000	-24124.78745015754	-261.0874658425555	-23863.699984314982	4.987678279529209	14.476455770587062	1.0682754011639317	1.0	0.3486839808174714	0.8985306402883875	0.30378684758682195	0.04406873392186707	-23863.699984314982	-257.0240989772307
4350000	-24130.75763907613	-266.80096698155154	-23863.95667209458	4.713627716080833	15.388430843547816	1.1364269686492758	1.0	0.42330461457480983	0.8916829572778114	0.40645863638491636	-0.01203611022416794	-23863.95667209458	-262.31634268658763
4355000	-24120.536446010672	-257.3821648842894	-23863.154281126383	4.518994456465242	14.694923896901821	1.019393639367084	1.0	0.3150780017372037	0.9042168651747639	0.31742866755076315	-0.050543396376171876	-23863.154281126383	-253.50240094855724
4360000	-24151.321212534145	-264.6859247268026	-23886.63528780734	4.860287947247638	17.136254567056938	1.0655426960299927	1.0	0.3307024635112429	0.9383862304645979	0.3209629822849146	0.014479205304017105	-23886.63528780734	-260.51329504415463
4365000	-24115.380099099264	-257.94448193396505	-23857.435617165298	4.627172246765236	12.678159166192671	1.0808586497168995	1.0	0.35555845353784565	0.9402787183127667	0.33753128157482487	0.017977358121393696	-23857.435617165298	-253.96796798084355
4370000	-24119.37258773607	-259.8143147342235	-23859.558273001847	3.822769530451342	14.939529655929585	1.1932692011843669	1.0	0.3685014397504203	0.9555558689389132	0.33755676457695577	0.1036140680771726	-23859.558273001847	-255.41002078482265
4375000	-24132.17267313664	-255.45819386618857	-23876.714479270453	3.1952505610105506	15.442507409795025	1.0095512652471115	1.0	0.3466404761779166	1.0006626945165462	0.3174904390168402	-9.687528622054883E-4	-23876.714479270453	-251.45380544796953
4380000	-24133.333932690923	-258.8842902416308	-23874.449642449294	4.609819008754979	14.395488577674163	1.0095512652471115	1.0	0.32340023523058015	0.9689247585701015	0.27911768033896056	0.005868668728287746	-23874.449642449294	-255.01983161039462
4385000	-24137.712908267356	-262.8544135132308	-23874.858494754124	4.819205340845251	15.95831644390154	0.9797295130337145	1.0	0.368792276156193	0.8744823429316935	0.37686318527568735	0.03540811093115059	-23874.858494754124	-258.8103570274363
4390000	-24134.41143256715	-265.65540350096575	-23868.756029066186	4.01154827012009	18.649306762904992	1.063478537366641	1.0	0.24017963658958064	0.9478695765439857	0.23595198828476746	0.14490047631851632	-23868.756029066186	-261.67385801118263
4395000	-24110.463469243336	-260.35767599869604	-23850.10579324464	4.352920280678373	16.022405085842056	1.0741083566951166	1.0	0.32112642355804916	0.9592747403859662	0.2949608061845316	0.06665016226264694	-23850.10579324464	-256.26385142328553
4400000	-24135.013021034993	-260.610597521737	-23874.402423513257	3.727327055578542	17.925274564641562	1.0480051776737198	1.0	0.277006072368226	0.9727979409634232	0.2571434257349515	0.06311078306841565	-23874.402423513257	-256.58911671473084
4405000	-24106.60248541519	-254.75356132489784	-23851.848924090293	3.297014222949903	14.941420310844318	1.0480051776737198	1.0	0.29391774591293884	1.011271087023373	0.3063618789126019	0.17569964784073944	-23851.848924090293	-250.86341995819336
4410000	-24123.288257872853	-260.19624267340424	-23863.09201519945	4.4403620230864105	14.634083198413249	1.0480051776737198	1.0	0.3608925560513268	1.0174156986067087	0.34123080361477387	0.1225120173998124	-23863.09201519945	-256.1259608454034
4415000	-24129.2005258409	-258.03961002483203	-23871.160915816068	3.6299610609305133	16.916922033702576	1.0480051776737198	1.0	0.35263428624184895	0.9236745452189709	0.3356815248517006	0.22495731233258412	-23871.160915816068	-253.8491418552589
4420000	-24133.17651783313	-258.0272471776356	-23875.149270655493	4.029653298916043	15.780110296291735	1.0234853372255437	1.0	0.27118038583665593	0.9891873057772006	0.2860066480108931	0.08815548300696856	-23875.149270655493	-254.19974450988374
4425000	-24120.032471056133	-265.22629030982904	-23854.806180746302	3.612548707063526	18.548702120861446	1.0234853372255437	1.0	0.3586669082028355	0.9434668300410217	0.37852467007382423	0.11093561791850837	-23854.806180746302	-260.9746785599222
4430000	-24127.38891260474	-259.6858269111098	-23867.70308569363	5.293966885273342	13.704486900701921	1.0234853372255437	1.0	0.2251113096766124	0.9628271554196777	0.23625048581466243	-0.11153583074229166	-23867.70308569363	-256.1375584866427
4435000	-24125.070479636626	-256.3599156876629	-23868.710563948964	4.648727375609277	12.7272071860491	1.0251559059264181	1.0	0.2391133663484104	1.0043151529704153	0.24042255198326384	0.08350003238854214	-23868.710563948964	-252.8402812458628
4440000	-24151.52807864147	-261.7889968779861	-23889.739081763484	3.7237836049920205	14.53630286038526	1.0251559059264181	1.0	0.2530956717003433	0.9925762311019795	0.23396556522820564	-0.14209373309391846	-23889.739081763484	-258.0945083541891
4445000	-24139.32374871191	-259.260748465203	-23880.063000246708	3.630512280323772	16.01809616328235	1.0798443671824143	1.0	0.2706346922562479	0.9513917125246523	0.2488870868706701	-0.09234990864825882	-23880.063000246708	-255.30719602996277
4450000	-24130.54516001574	-263.6600997133025	-23866.885060302437	4.313370405278339	14.79632617575572	1.070458408489726	1.0	0.3452777760558038	0.8972001697629184	0.32955863230498583	0.12878843821565253	-23866.885060302437	-259.580730118796
4455000	-24131.97814074018	-260.47413506430445	-23871.504005675873	4.03325161297134	17.288925156813505	1.0475452024276093	1.0	0.30777366557541463	0.9456240012570062	0.2919399789739712	-0.008226905669059821	-23871.504005675873	-256.39741699978606
4460000	-24131.383959104653	-260.2021068604714	-23871.181852244183	5.2856456016289854	14.464128620890836	1.0475452024276093	1.0	0.3274079147301468	0.9479627399824604	0.2818423001989685	0.10886235671446379	-23871.181852244183	-256.24488048455936
4465000	-24134.366442563507	-259.43140495155984	-23874.935037611947	3.828879611644164	12.932232375297355	1.0475452024276093	1.0	0.30702572158639	1.008729954755585	0.27887946955814047	0.11242856521163579	-23874.935037611947	-255.6472740224571
4470000	-24116.71552512776	-258.36858331040827	-23858.34694181735	4.196181835012812	13.279658760475817	1.1352337183904353	1.0	0.3118953704796345	0.9374745746968025	0.31739211158245334	-0.09007105239338947	-23858.34694181735	-254.3679557834457
4475000	-24123.482502783445	-258.9490671725293	-23864.533435610916	5.108542393945465	14.330452702641287	1.0546172398575828	1.0	0.37040690057844194	0.9072147864150285	0.36814149500274096	-0.0956029461968473	-23864.533435610916	-254.85798462771376
4480000	-24122.096048989995	-260.29029127140706	-23861.80575771859	4.989149052855853	12.04791195925386	1.1384240193466526	1.0	0.3158560613692557	0.9307545047418471	0.30399687336921977	-0.018732362060746282	-23861.80575771859	-256.368743154302
4485000	-24116.41836654769	-256.0169278237644	-23860.401438723926	6.669488727502584	13.876523494335997	1.0696776560211507	1.0	0.31803443887980676	0.9616508819821555	0.31789214887911105	0.038736917218667774	-23860.401438723926	-252.08503020931238
4490000	-24101.651657367114	-263.8684372595023	-23837.783220107613	4.953782983901003	16.41956463362811	1.0642308673272625	1.0	0.37951678617157414	0.9110997035339021	0.38067047643201346	0.11795745344435953	-23837.783220107613	-259.5947110462837
4495000	-24125.75748726105	-262.9894622927117	-23862.768024968336	4.382131900757902	14.84367025822503	1.0642308673272625	1.0	0.3944777311079477	0.9257434518043299	0.4126502636173021	0.11912454534181799	-23862.768024968336	-258.7717533048184
4500000	-24102.093809312024	-256.87049401565775	-23845.223315296367	4.695308471469943	15.507779695240039	1.1219450060636773	1.0	0.3455548558435871	0.9357911294950254	0.323125816424088	0.07792837052526856	-23845.223315296367	-252.6403570913982
4505000	-24119.825977018758	-261.03762563789434	-23858.788351380863	4.776137191428537	14.352500068138612	1.061481671236287	1.0	0.37832493629909747	0.8896679484345723	0.3525015137378212	-0.09464864836063724	-23858.788351380863	-256.9075228079454
4510000	-24124.862716785876	-250.92169229830824	-23873.94102448757	3.8502713206173267	11.611559172058792	1.061481671236287	1.0	0.29746698780427616	0.9309820637926647	0.28506823917729524	0.01255171072292041	-23873.94102448757	-247.24608637934566
4515000	-24117.88353310739	-261.14488131330074	-23856.73865179409	4.474544157901881	15.280851545857924	1.025002865516397	1.0	0.2995431171572033	0.954232043393474	0.31304336858403103	0.18510958780683104	-23856.73865179409	-257.2614051883979
4520000	-24121.34148250172	-260.86973271620684	-23860.471749785513	4.301495192452149	13.318173804406271	0.9668646351688948	1.0	0.343341661736931	0.9443435561109743	0.37640391276288826	0.03276438266269938	-23860.471749785513	-257.1086083759447
4525000	-24134.681425117935	-267.0796043768633	-23867.60182074107	4.577546976925955	16.964900048782084	0.940054150456262	1.0	0.45871407748622667	0.915285210241206	0.43436202694595444	-0.05968156484245693	-23867.60182074107	-262.7839668061145
4530000	-24117.643220760474	-260.7369688843548	-23856.90625187612	4.552510966044455	17.47172587766888	1.0759712010642495	1.0	0.31716575718392337	0.9988435747502366	0.3111360090961643	0.057787576594073665	-23856.90625187612	-256.5647047696991
4535000	-24099.063876123342	-257.13505422840177	-23841.92882189494	3.6792281351643896	12.80381246425	1.0360127868766877	1.0	0.37367220606552787	0.9747955808083767	0.3836019727313493	0.09290841834499884	-23841.92882189494	-253.1840285303329
4540000	-24121.647530510698	-259.4793293819754	-23862.168201128723	4.149435999071194	14.438866268131104	1.0654635408168163	1.0	0.31600155146979403	0.9213192021533642	0.3079445192765085	0.05754119491381312	-23862.168201128723	-255.5222334980654
4545000	-24126.509719049594	-257.84780659913633	-23868.661912450458	4.3803348672976234	14.519585119820887	1.0654635408168163	1.0	0.2816967425668446	0.9315958738722463	0.28568540466745623	0.07757573641572273	-23868.661912450458	-253.98805032305688
4550000	-24130.44839697811	-261.9920150925862	-23868.456381885524	4.3372681245354	15.904279140875664	1.0238740744832246	1.0	0.2434966252067059	0.994716751706895	0.24362695067805623	0.05225098198218974	-23868.456381885524	-258.2389483358531
4555000	-24115.012358928572	-259.4587021870375	-23855.553656741537	4.107622561577974	14.52902138857714	1.0238740744832246	1.0	0.35133291619148993	0.9847209994328754	0.3778224345262249	-0.061612929337905555	-23855.553656741537	-255.4725666345065
4560000	-24121.037363512238	-262.01925470194453	-23859.018108810295	5.551786749829967	15.891307821919348	1.0238740744832246	1.0	0.3069081123926566	0.962829967557873	0.3311732075363482	0.007838946158600524	-23859.018108810295	-258.0767694031515
4565000	-24122.58485905694	-257.09956909742965	-23865.48528995951	3.7048866598281616	16.28031462149689	1.0942003657270032	1.0	0.3150412460143775	0.9820179671868758	0.3107884178423956	0.12246141705619942	-23865.48528995951	-252.96784741112816
4570000	-24120.86972224543	-255.5307639677978	-23865.33895827763	3.9848694199345984	14.088390698501083	1.0942003657270032	1.0	0.29268798361789605	0.9330642378985139	0.30872430797684025	0.08770394611085647	-23865.33895827763	-251.61070765119294
4575000	-24120.14798416597	-261.4242132582598	-23858.723770907713	4.276089653755152	14.682321590135848	1.0942003657270032	1.0	0.31821239564764137	0.9144706924261693	0.3171426149517875	0.012962523441590415	-23858.723770907713	-257.38629065194135
4580000	-24115.216862038462	-261.6430441818173	-23853.573817856646	3.7836589653570902	13.659858615867227	1.0942003657270032	1.0	0.2957248446361653	0.953311918566843	0.28980879764188194	-0.04350850638744165	-23853.573817856646	-257.7447668818231
4585000	-24116.482351681978	-253.44519680295733	-23863.03715487902	4.29512489949575	15.051346892131146	1.1093347107388605	1.0	0.32380599167158974	0.9343441096043266	0.33648104655069316	-0.015808214131653012	-23863.03715487902	-249.33540139400864
4590000	-24114.268200451203	-260.20397864198037	-23854.06422180922	4.224451104514678	15.806457398294015	1.1093347107388605	1.0	0.3077131224317809	0.9349784175383345	0.3646612492874499	-0.06887078982454345	-23854.06422180922	-256.0935107698014
4595000	-24134.57607548479	-252.7958984328388	-23881.78017705195	5.629635364934707	13.318998246301643	1.1093347107388605	1.0	0.3281785735165663	1.0596023550949814	0.3590650003284913	0.028813882458953992	-23881.78017705195	-248.7952613044895
4600000	-24135.9919305154	-257.25011747042424	-23878.741813044977	5.871716259521859	12.848950785974866	1.0026303266087213	1.0	0.34695582567257993	0.9540523715654456	0.3541179156364452	0.152463042747413	-23878.741813044977	-253.44248665230643
4605000	-24100.976850709114	-254.06715541010166	-23846.90969529901	4.769619609496736	12.999397540768216	1.04779890839388	1.0	0.395345236357831	0.9836159182492773	0.38663346023263384	0.20708839797317638	-23846.90969529901	-250.01237834009862
4610000	-24094.804065655142	-254.48994866397422	-23840.31411699117	5.869955907636051	14.181894938556706	1.04779890839388	1.0	0.44269347694879285	0.9450526915999438	0.43819931087468883	0.0012916353020197978	-23840.31411699117	-250.2060637387975
4615000	-24110.946483670778	-254.1126359086668	-23856.83384776211	4.439493137480316	12.459107278038996	1.0320616236113134	1.0	0.35782913124788174	0.9735150003919899	0.37681488596763657	-0.006932423921958204	-23856.83384776211	-250.24433287316342
4620000	-24122.781883630396	-257.2311686205691	-23865.550715009827	5.4550488072607175	13.689920167539094	0.9761993584178014	1.0	0.43099201359135875	0.9052771250799762	0.42921719019855653	0.09303878043910949	-23865.550715009827	-253.1608935243476
4625000	-24119.46823537354	-256.7040627558501	-23862.76417261769	3.8571115514507657	12.768476992711673	0.9748165564120267	1.0	0.31267239222868404	1.0083503407606975	0.2976340892041554	-0.047589679252240016	-23862.76417261769	-253.06119253710668
4630000	-24118.21929435691	-259.32285682957337	-23858.896437527335	4.015207563052868	17.109396443260028	1.0070298473048693	1.0	0.4031716336900145	0.988488769381253	0.38596465128929625	-0.09807266452873221	-23858.896437527335	-255.0514138909268
4635000	-24117.295030473575	-261.0361476835693	-23856.258882790007	4.635509966404739	13.926048227000368	1.0070298473048693	1.0	0.3811599103625862	0.9704233142046266	0.3460024332667544	0.017290833679035576	-23856.258882790007	-257.0366066674949
4640000	-24120.15449861731	-260.9587027810849	-23859.195795836225	5.304339153693037	15.019667779864758	1.0070298473048693	1.0	0.2863272303126536	0.952359713609264	0.30359799354489414	0.020076750695668402	-23859.195795836225	-257.16806033719155
4645000	-24122.577499639203	-259.89958848846885	-23862.677911150735	4.138503221346479	14.474519228336614	1.1055907454214602	1.0	0.3125621838901523	0.9166030928570947	0.3070746792793012	-0.031942633923044784	-23862.677911150735	-255.8700901062079
4650000	-24124.61824638585	-255.122401249573	-23869.495845136276	4.069279299219221	14.069606131188406	1.1055907454214602	1.0	0.3001167796633568	0.9857225738134292	0.2920497207427399	0.11946921374149147	-23869.495845136276	-251.15861201175252
4655000	-24144.320698743868	-261.4278116456227	-23882.892887098245	3.91384956796619	13.28088492706085	1.0179640097825289	1.0	0.2958853034827247	0.9610695280144214	0.2992381139658442	0.09221211857730728	-23882.892887098245	-257.7096614069354
4660000	-24131.4782830142	-259.90605831077295	-23871.57222470343	3.8831100607065587	15.879878780476758	1.0727944166508532	1.0	0.32534250186332225	0.9680622679141513	0.3149410387607702	-0.08368492514094125	-23871.57222470343	-255.8111486187907
4665000	-24135.507795113586	-258.0530874476141	-23877.454707665973	5.071683994115403	13.671484061813931	1.0519124290054982	1.0	0.3827029289768634	0.9292484407639733	0.3962858283604409	0.023594827668421872	-23877.454707665973	-253.97760106364734
4670000	-24134.938034840634	-261.3318216848868	-23873.60621315575	4.057956623532597	14.074872741704096	1.0519124290054982	1.0	0.35097991677469575	0.9286719386124498	0.33557918031720657	-0.11723501135918712	-23873.60621315575	-257.3224254132369
4675000	-24127.773120640646	-256.07248348421706	-23871.700637156428	3.541799721823095	17.20007092326083	1.1241418514497792	1.0	0.2959045391049728	0.9867753209958087	0.29714260471203596	0.06900731151024854	-23871.700637156428	-251.88333212597436
4680000	-24140.005264318177	-260.13686409323407	-23879.868400224943	4.559751699782518	14.233507155140702	1.1241418514497792	1.0	0.2617421188727456	0.9140593588031819	0.2907506627515581	0.18513383663828892	-23879.868400224943	-256.23951465914746
4685000	-24123.92476223301	-262.60223332148075	-23861.32252891153	4.922694741029088	15.655693739450143	1.0368840988777503	1.0	0.31125986678509027	0.936697895346585	0.3156465105604866	0.10960396144721198	-23861.32252891153	-258.63561032456005
4690000	-24115.16217430171	-259.88692198944426	-23855.275252312265	4.098203998829587	15.600335518858822	1.1269135183344237	1.0	0.3009684815874855	0.9220956421950612	0.319944715766605	0.044793892342131145	-23855.275252312265	-255.77465655559766
4695000	-24118.5923049402	-266.55261229973064	-23852.039692640472	5.360580918060495	20.142834321379123	1.0427913691354254	1.0	0.3574817571755128	0.8462276619383481	0.3460635899935109	0.10560887944760837	-23852.039692640472	-262.18349515082025
4700000	-24115.80112357198	-268.1007143799374	-23847.700409192043	5.861587676976468	17.07043967940185	1.002949228827842	1.0	0.43236008700495193	0.8187891451826161	0.37756459751603333	-0.0023145205049027455	-23847.700409192043	-263.7521468365861
4705000	-24122.08202799651	-265.08783823231914	-23856.994189764187	5.687503838919748	16.989516171314147	1.013780173248305	1.0	0.4362847960641926	0.8311122882253371	0.4010210664013175	0.027492005433074087	-23856.994189764187	-260.7105865088419
4710000	-24132.237343497967	-260.6775687315162	-23871.55977476645	6.068047888296452	13.265081280086603	1.013780173248305	1.0	0.2765888204315237	0.8908868630841401	0.26622904229733063	-0.08090488130459007	-23871.55977476645	-257.02686627797266
4715000	-24119.548806696555	-264.41292975291714	-23855.135876943637	4.885694312038156	17.307831836253264	1.013780173248305	1.0	0.33601495479147275	0.8785068476193898	0.3294051837521501	0.03914433459916051	-23855.135876943637	-260.3179249049136
4720000	-24139.317401441956	-257.53600036393885	-23881.781401078017	4.170252044800522	13.127966829938707	1.1088164554012478	1.0	0.2479344958309335	0.9346169090092227	0.2455958133927487	-0.016475760637875442	-23881.781401078017	-253.79157860775226
4725000	-24132.959523430345	-259.6054895226493	-23873.354033907697	4.642566099641685	13.623241154630154	1.1088164554012478	1.0	0.2530394898914673	0.9204158436473339	0.24196890475645588	0.03776085637701009	-23873.354033907697	-255.80872036875238
4730000	-24118.229392387377	-257.34666753188696	-23860.882724855488	4.503695007147072	12.770258187951512	1.110374171052325	1.0	0.277110426311372	0.9455035912940969	0.24480335348916174	0.1271522902736382	-23860.882724855488	-253.53922849191576
4735000	-24136.37066077689	-259.78067284096915	-23876.58998793592	5.040479659008367	15.284888510264125	1.110374171052325	1.0	0.29308947921049006	0.9471309394046955	0.2851001090947464	-0.15229508665009195	-23876.58998793592	-255.74555086920677
4740000	-24121.32182131723	-260.99941537954294	-23860.322405937688	4.419743974120628	13.592556164242417	1.0831625661680964	1.0	0.264668183147488	0.9590408517035364	0.2658996687969392	0.18829928477657987	-23860.322405937688	-257.22132286496054
4745000	-24123.130382572504	-262.3730035375805	-23860.757379034923	4.206771724717593	19.806739074215454	1.1651336517460138	1.0	0.25668219017951327	0.9109333223180454	0.2523667506392446	0.008907640174244476	-23860.757379034923	-258.07842689570225
4750000	-24115.1535385441	-260.2039377446185	-23854.94960079948	4.506857474398505	15.626072427379405	1.0591249426218028	1.0	0.27886273183862387	0.9207435494567668	0.2751363956563888	0.08145425193771773	-23854.94960079948	-256.29191830446763
4755000	-24125.632451327423	-260.9802666935736	-23864.65218463385	4.862349211332347	16.40098769037323	1.0893649586786462	1.0	0.24249417281284133	0.9414262607101215	0.2478674008057165	-0.02016978736354292	-23864.65218463385	-257.06847216896637
4760000	-24112.499067139703	-261.88521883955775	-23850.613848300145	3.699562477411513	16.32650515274892	1.0893649586786462	1.0	0.28319542130337927	0.9455619539112435	0.29172550992437407	-0.005209188827444828	-23850.613848300145	-257.8558722573564
4765000	-24113.75351201282	-261.9404418874454	-23851.813070125376	3.54451072517713	17.20094053901382	1.0893649586786462	1.0	0.27923827293051073	0.9723124632948715	0.274133692650548	0.11910245616944189	-23851.813070125376	-257.87079255569944
4770000	-24118.87894434456	-260.92358923950803	-23857.955355105052	3.4645646280146885	15.158954761324544	1.0893649586786462	1.0	0.40773895595241116	0.8935984242415272	0.37282188854224774	0.10636563783609207	-23857.955355105052	-256.59481049282647
4775000	-24123.952637124974	-258.888915284507	-23865.063721840466	4.061708780695013	15.009400692262961	1.082190538282951	1.0	0.3192952896711799	0.9254617756425195	0.3282214717148339	-0.006972169666487718	-23865.063721840466	-254.84973109053834
4780000	-24136.813327335116	-263.6666687427008	-23873.146658592414	5.208205316975714	17.26730501243121	1.0456469930365977	1.0	0.31790922564352847	0.8918924809826579	0.31675715093992296	0.01120838194171367	-23873.146658592414	-259.5645917191792
4785000	-24120.814967374474	-253.06989632905376	-23867.74507104542	4.0755497541713055	14.481469076633037	1.0456469930365977	1.0	0.30286190855484835	1.0106581638077003	0.2856267489740311	-0.009065940797275346	-23867.74507104542	-249.1889062491642
4790000	-24118.844606249728	-252.51201927440047	-23866.332586975328	4.77945327303182	13.935783998523762	1.0198086244375733	1.0	0.33492447431576605	0.9579917036224685	0.3607436978982247	-0.02604389189467458	-23866.332586975328	-248.62492815134794
4795000	-24125.733168546438	-257.5775442807042	-23868.155624265735	4.615316503715705	16.976010409559265	1.1425431711592404	1.0	0.29068795805375364	1.022154461170447	0.30781592865831137	-0.024661797195769924	-23868.155624265735	-253.3803523383884
4800000	-24116.582774031653	-259.8042302990127	-23856.77854373264	5.82447458065208	16.810339379348903	0.9775460344781762	1.0	0.3013741043084422	0.9718541231507152	0.31571767170224974	0.03550540795676918	-23856.77854373264	-255.91478125000796
4805000	-24123.713413306148	-260.57961217379415	-23863.133801132353	4.356860236355306	12.28832003132351	1.0417902610930376	1.0	0.2828629620699743	0.908181336419218	0.2879984760725118	0.045370568817900074	-23863.133801132353	-256.93055301434424
4810000	-24124.972017411066	-257.5239102873397	-23867.448107123728	4.251156175536474	13.567903568701	1.0417902610930376	1.0	0.3382986462258594	0.9420403171580326	0.33746260056698507	0.05625628892161291	-23867.448107123728	-253.60948632393945
4815000	-24135.672337671735	-258.18112299723913	-23877.491214674494	4.108940882570967	14.52626550830292	1.083770412292094	1.0	0.2626899564147777	0.9758082519450149	0.2846316760431246	-0.0823971409826734	-23877.491214674494	-254.3413133474789
4820000	-24122.73916353126	-257.7229092688786	-23865.01625426238	4.205063424161456	13.214186370489566	1.1398335318653514	1.0	0.2695200004525436	0.9679021492218289	0.2660234116834079	0.08771409468076488	-23865.01625426238	-253.8451506954924
4825000	-24123.617677458802	-258.31735032706047	-23865.300327131743	3.9354851487134845	17.244475571802322	1.1398335318653514	1.0	0.3485954279027177	0.9230653045733688	0.37079939048073723	0.04809266553813759	-23865.300327131743	-253.9361646133725
4830000	-24112.842407182903	-255.66591241048678	-23857.176494772415	4.436538444223633	12.094381342737574	1.1178499615800244	1.0	0.2533165532014056	0.9401088499756388	0.2745066466899424	-0.031665697901360854	-23857.176494772415	-251.96928130403245
4835000	-24129.011918855456	-263.4342708440407	-23865.577648011415	4.9988639472270275	15.279488992194784	1.0973491253038237	1.0	0.26083591101465786	0.885115354378312	0.2762350526893383	0.01464251510485822	-23865.577648011415	-259.5223129893572
4840000	-24121.669326483134	-262.820627517266	-23858.848698965867	4.614877850692702	17.229752754981803	0.9901604979324405	1.0	0.30180285583640204	0.9122309716327154	0.34479285049170555	-0.030297951518504077	-23858.848698965867	-258.880019722365
4845000	-24128.96413759155	-260.93558171771974	-23868.02855587383	3.674557493528467	15.008540285812884	1.0697885224661154	1.0	0.2682182790820442	0.9211028493784383	0.30202034361846486	0.04065203787597575	-23868.02855587383	-257.07448991329926
4850000	-24119.062750852823	-259.4332794110974	-23859.629471441727	5.136807204472263	14.443173715344251	1.0400977405120961	1.0	0.32142980796451465	0.978566647707064	0.3397909523152757	0.1379006620963981	-23859.629471441727	-255.51033207971133
4855000	-24119.598850059043	-261.40480598555143	-23858.19404407349	4.367365983833282	13.479731455552116	1.0457527192203244	1.0	0.2985393687515483	0.958989687333404	0.32216816967308515	0.10330251846951374	-23858.19404407349	-257.60825472649344
4860000	-24113.926577917537	-259.9722405752636	-23853.954337342275	4.236185264748117	11.57457542288616	1.1258378443102222	1.0	0.30399295545707816	0.9669350648291952	0.31900704307293337	-0.0402790507846602	-23853.954337342275	-256.1515345707286
4865000	-24114.865899626173	-265.10030620973964	-23849.765593416432	4.9481999306523505	13.882523074615625	1.029203641054705	1.0	0.36621994473261715	0.8820388906274097	0.35324120796860664	-0.0332449854457073	-23849.765593416432	-261.10436784639126
4870000	-24118.97498675567	-256.72148735200807	-23862.25349940366	4.637306286569784	13.86796054223679	1.029203641054705	1.0	0.35548222290876674	0.9789046226609133	0.33873941080769554	5.500117636480438E-4	-23862.25349940366	-252.75881168781987
4875000	-24115.43361548296	-263.8909429673154	-23851.542672515647	4.528021884388924	20.762098025193936	0.957195465785654	1.0	0.3134112174831324	0.9531721685509358	0.28951642727343674	-0.017558159807174657	-23851.542672515647	-259.7949487383876
4880000	-24109.275634038073	-256.0932309376385	-23853.182403100436	4.69520989098369	14.932622335365126	1.114996169688812	1.0	0.3354370906322138	0.982770845576712	0.33117394762697533	-0.006949687754664759	-23853.182403100436	-251.945138557444
4885000	-24119.209286566875	-257.8461378944169	-23861.36314867246	4.863283035620053	12.824675403862999	1.122242040354882	1.0	0.3719193316967479	0.8829653295305449	0.360844880887403	0.11723286749738324	-23861.36314867246	-253.72628420674874
4890000	-24125.691238593874	-261.59892768739815	-23864.092310906475	4.44405851683067	14.393263010171967	1.122242040354882	1.0	0.30376188360393674	0.9538358409395916	0.2551249940766592	-0.14488389625567544	-23864.092310906475	-257.5681571745128
4895000	-24128.35872614536	-255.4510010320559	-23872.907725113306	3.337353654153973	14.831061203290844	1.1423144512818906	1.0	0.29597821147800835	0.9896646866046809	0.23645252812672193	-0.09696987152261984	-23872.907725113306	-251.37347325282113
4900000	-24114.344491785472	-257.7463988602859	-23856.598092925185	4.124226137448225	16.448821051804345	1.1423144512818906	1.0	0.40213014984092593	0.9380749406575841	0.3450290595920738	-0.016047997109917722	-23856.598092925185	-253.2468851713677
4905000	-24140.096104117758	-262.4043957213657	-23877.691708396393	4.472132050289324	15.207202941307097	1.1423144512818906	1.0	0.38966435975788344	0.9222800998125051	0.3237708805175867	-0.032611073185080754	-23877.691708396393	-258.0207640154311
4910000	-24128.371588310198	-267.5070447398387	-23860.86454357036	4.948932414632055	21.48965612073216	1.1423144512818906	1.0	0.43723065271393563	0.8771062318332302	0.4588610179538869	0.028747939538240883	-23860.86454357036	-262.63491163966205
4915000	-24109.021496038196	-262.07807163758616	-23846.94342440061	4.3851730735883505	16.807742647222394	1.0293426075696717	1.0	0.3304620413947812	0.898695928142965	0.3337075179075511	0.11074418718681564	-23846.94342440061	-257.99792011539165
4920000	-24113.08776068974	-265.61473365955743	-23847.473027030184	4.942666794195911	19.208150062932035	1.0293426075696717	1.0	0.34414391745863493	0.8741503212750891	0.3550249659891381	0.0902215312744148	-23847.473027030184	-261.3600414898593
4925000	-24110.206047531716	-264.8493528076609	-23845.356694724054	4.920051529146766	18.35673613036061	1.0293426075696717	1.0	0.3386416630714398	0.8443175112551939	0.3404360744089513	0.021916051509023246	-23845.356694724054	-260.6565054738236
4930000	-24106.237441516078	-259.8015648168779	-23846.4358766992	4.584929224140832	13.251038467201134	1.0293426075696717	1.0	0.3400890476254209	0.9291896750923777	0.33718730340129127	0.13519313784853265	-23846.4358766992	-255.93029600384614
4935000	-24122.35123008915	-263.2272762592981	-23859.12395382985	4.545959977210937	15.550840230963729	1.1267761873256996	1.0	0.34354892413047977	0.9200465643974135	0.33694213830824365	0.08656536869740865	-23859.12395382985	-258.9907219101723
4940000	-24128.4441621209	-264.5034067512323	-23863.94075536967	4.196162362012716	15.437718179775553	1.1267761873256996	1.0	0.33674516244719493	0.8778273809754434	0.34348182275360634	-0.032290050304081636	-23863.94075536967	-260.29456461107617
4945000	-24123.166729344608	-258.29758962349405	-23864.869139721115	4.783268483407248	13.240622230230095	1.1267761873256996	1.0	0.2445607976741366	0.9374038513287035	0.2532650792941883	0.18418818609446475	-23864.869139721115	-254.5188247794028
4950000	-24132.089548165924	-259.0394673343949	-23873.05008083153	3.7484231088150115	17.46393082236228	1.0957083362395537	1.0	0.33150820376918994	1.0120058959968918	0.3571493043451771	-0.09819935771100301	-23873.05008083153	-254.785147861753
4955000	-24117.805336513735	-252.48351700797159	-23865.321819505763	3.8492251069244117	12.114782123219584	1.0079247267371756	1.0	0.31605793870068427	0.9625753397909783	0.3041800586865315	0.04044059757705597	-23865.321819505763	-248.81682683756767
4960000	-24129.933962534775	-257.5875772462773	-23872.346385288496	4.0711552608761385	15.226416756202974	0.9599853866464566	1.0	0.2831190411981559	0.9820966891501999	0.2835081938550662	0.03122135872356995	-23872.346385288496	-253.88697695475673
4965000	-24103.95489361602	-256.04164801221367	-23847.913245603806	3.4645548610870818	11.675359328369455	1.0507266893323917	1.0	0.32293866737166943	1.039893009730393	0.3196980180810537	3.8019681208605337E-4	-23847.913245603806	-252.30565751999006
4970000	-24137.665010341952	-258.6458084820905	-23879.01920185986	5.15006448199578	12.018239759695886	1.0507266893323917	1.0	0.2556431580739823	0.9773483155906841	0.2748054548557973	0.2609823455143721	-23879.01920185986	-255.0827596226695
4975000	-24124.96438851475	-258.1861722522164	-23866.778216262534	4.061929865005335	15.344575999269686	1.0507266893323917	1.0	0.23747319103228784	0.9589958606108239	0.26798262335236195	0.06002542872386865	-23866.778216262534	-254.43329671319066
4980000	-24146.890954403174	-256.1544712293788	-23890.736483173794	4.151039925048919	14.75625227672513	1.0189946916395018	1.0	0.24078122707363445	0.9945643387660495	0.2558718662457746	0.057607989615570177	-23890.736483173794	-252.49423075796645
4985000	-24126.51576294934	-260.99164435293915	-23865.5241185964	3.9383452260622205	14.283722382990431	1.0189946916395018	1.0	0.27684038490160034	0.985000865954091	0.27734115519903774	0.1903664848980021	-23865.5241185964	-257.255772690163
4990000	-24112.702828808295	-266.25012304683185	-23846.45270576146	3.992057490852946	16.64212471577607	1.0205872644340048	1.0	0.34544508305095495	0.9145522509698836	0.32101749023856435	0.09926204898071161	-23846.45270576146	-262.1524356235511
4995000	-24101.121541082615	-264.4286525479115	-23836.692888534704	4.844143264646968	16.39034341942622	1.0827833904561623	1.0	0.3848599998383943	0.882268609402353	0.3784467838824701	0.016752313484819085	-23836.692888534704	-260.1035728911907
5000000	-24120.2087868587	-259.4691621309778	-23860.73962472772	4.270835302852545	15.218936777977543	1.0827833904561623	1.0	0.30641138936993345	0.9366685506999024	0.3345834792499891	0.030869806689488532	-23860.73962472772	-255.4535801580906
5005000	-24113.38936512803	-257.8533692836488	-23855.53599584438	3.817576747667693	13.29731317614072	1.0359893095010237	1.0	0.3152310482156701	0.9897454680417984	0.32139480173457025	-0.06399462936654962	-23855.53599584438	-254.0398949912398
5010000	-24117.916110065118	-257.70855968786555	-23860.207550377254	4.728620680767306	13.2357016259729	1.0359893095010237	1.0	0.2724247388215754	0.9993351419528991	0.2862517208249441	0.13085662906250237	-23860.207550377254	-254.02814847443463
5015000	-24124.97655162329	-263.05000191190373	-23861.92654971139	4.007563019966954	19.776076836685824	1.1777952459516923	1.0	0.3111592821778526	0.9119594337585033	0.31103979419340555	-0.0067524471284655455	-23861.92654971139	-258.5682200760769
5020000	-24118.21712325297	-260.498797143296	-23857.718326109672	4.1225952912274995	16.338071641481697	0.9500377484868464	1.0	0.3379490528823903	0.8785675801202245	0.31670592581030965	-0.12316999352229217	-23857.718326109672	-256.5831358890328
5025000	-24123.339911659594	-269.9818701062094	-23853.358041553383	4.908656642117821	15.291096337143035	0.9890580184302912	1.0	0.4356720915297362	0.8520116895706964	0.3664778877895843	-0.15094376477071644	-23853.358041553383	-265.7612265437302
5030000	-24115.825008398442	-266.5691184213863	-23849.255889977056	4.229793292066747	15.727660309891874	1.0886195045382485	1.0	0.45417653921363565	0.8677809619780984	0.41645127002807836	-0.1623847815728225	-23849.255889977056	-262.0656882985196
5035000	-24118.22380341678	-265.8779513703182	-23852.34585204646	4.8608112522789035	15.500233210575058	1.002744766740634	1.0	0.3507867066654463	0.8597362317099849	0.3522951041657778	-0.11518271863457279	-23852.34585204646	-261.87100611641307
5040000	-24112.776398020407	-264.4208856230297	-23848.35551239738	4.393141152356596	17.799257123390976	1.0489009207910565	1.0	0.3888683923511201	0.8886508213562471	0.38784322511535235	-0.027822289807336725	-23848.35551239738	-260.0690813518361
5045000	-24137.810909962845	-268.4665224212158	-23869.34438754163	6.032895682951656	21.153339446096663	1.0489009207910565	1.0	0.37273040989139555	0.8881200920615959	0.3312190213339533	2.2466079454350752E-4	-23869.34438754163	-263.99049103272665
5050000	-24129.13113487665	-261.99702092306177	-23867.134113953587	4.571359116221008	13.828630609349794	1.0519546231276293	1.0	0.37703045283422804	0.9075336054452322	0.31540831571638417	0.09205247068038314	-23867.134113953587	-257.92703866271205
5055000	-24112.129266425454	-262.75970459277534	-23849.36956183268	4.498658033715761	13.090178300598254	1.0519546231276293	1.0	0.32682508111789416	0.9118654300023651	0.29891205634301027	-0.22563275724851556	-23849.36956183268	-258.8952173714349
5060000	-24129.298168272962	-261.21769597215166	-23868.08047230081	4.557792454397877	11.50508247685992	1.0519546231276293	1.0	0.2927626853288414	0.9619798236356734	0.2708810179902852	-0.04850091366396913	-23868.08047230081	-257.5844692468923
5065000	-24113.0665221724	-264.65340208595546	-23848.413120086447	4.937056822406423	13.937647344308612	1.0134583656079812	1.0	0.330904235239541	0.9145651056382395	0.3324669582674057	-0.03308356507961055	-23848.413120086447	-260.79093849729554
5070000	-24130.873275070928	-257.4460867795214	-23873.427188291407	4.159419952626178	13.452124781792637	1.088891759405271	1.0	0.24983312282820577	0.9650781420721245	0.23485291926662638	0.032715710859237475	-23873.427188291407	-253.71142629154195
5075000	-24130.489255000397	-267.390338022021	-23863.098916978375	3.6990734718621057	19.427129337849976	1.092875455123951	1.0	0.36621297658570595	0.8881128562395594	0.33993574790895487	-0.08411138681936257	-23863.098916978375	-262.93103714257586
5080000	-24132.25018261661	-265.05410153455114	-23867.19608108206	4.10633433076548	14.30729070834599	1.092875455123951	1.0	0.3956242946427895	0.9171639294986855	0.3387385620369851	-0.05345378972178022	-23867.19608108206	-260.81246796251673
5085000	-24116.714715254428	-265.3172987313439	-23851.397416523083	3.9133236509263143	19.45988988227661	1.092875455123951	1.0	0.4045561828422343	0.9421121652365153	0.35973567259217243	-0.07889294405132236	-23851.397416523083	-260.7412833237258
5090000	-24111.317388092677	-258.352797583121	-23852.964590509557	3.923095257781813	14.231751944135995	1.092875455123951	1.0	0.36530331961090357	0.9753808949956095	0.30827452110817366	-0.01872332783071581	-23852.964590509557	-254.207420662502
5095000	-24128.21553371233	-269.6475065508379	-23858.56802716149	3.8943181908589066	15.209025433940898	1.092875455123951	1.0	0.3097566148195841	0.9202639846385262	0.2791866249258689	0.030384592121759146	-23858.56802716149	-265.602356235175
5100000	-24116.966522362745	-260.11156636560287	-23856.854955997143	3.6777110057648907	15.280594833798974	1.092875455123951	1.0	0.3038597787749668	0.9519605835071909	0.31365914210619517	-0.07777263463083042	-23856.854955997143	-256.0794118763639
5105000	-24101.3068592731	-257.86640129797223	-23843.440457975128	3.82241701722535	15.686568311470644	1.1237532728666255	1.0	0.2728971207282808	0.9924513830792056	0.278636826281788	-0.044613623437822277	-23843.440457975128	-253.83915803465774
5110000	-24121.655265852714	-261.03494126881685	-23860.6203245839	3.6982566427343193	16.62548632506411	1.1530411181148121	1.0	0.3039764711892124	0.9953039777817219	0.3027662197177969	0.0016198941014298732	-23860.6203245839	-256.79775224949816
5115000	-24113.59733314778	-257.35332744313496	-23856.244005704644	3.515613869660626	13.41096793700416	1.0066678451614883	1.0	0.3007190706091444	0.9730309727370811	0.32564476325406383	-0.062422565980174566	-23856.244005704644	-253.63352113528492
5120000	-24126.209128408693	-259.1823267923021	-23867.02680161639	4.25830297393593	16.965807280048995	1.056027105869003	1.0	0.28629918936977083	1.0109391557778948	0.30060146425452516	0.01872822077681569	-23867.02680161639	-255.1719344995479
5125000	-24108.266288323524	-257.76988431698925	-23850.496404006535	4.3389908359134575	16.95895736592753	1.056027105869003	1.0	0.30445077632993134	1.0049805431998766	0.30746654270201884	0.12015292309022987	-23850.496404006535	-253.70544109308108
5130000	-24125.28054051542	-261.00129450742696	-23864.279246007995	4.8432572618338785	17.355055491405405	1.056027105869003	1.0	0.29851785324461316	1.029814302260697	0.30268310263957643	0.1275361707551499	-23864.279246007995	-256.93156235844407
5135000	-24129.997922510265	-257.74468325303405	-23872.253239257232	4.593404527983032	14.512309668945234	1.0385143136100874	1.0	0.3038957018444212	0.9459865098096625	0.320671577329051	-0.03158002204158595	-23872.253239257232	-253.8727297575443
5140000	-24116.253677052016	-261.2017973525534	-23855.051879699462	5.155274265524342	14.38733151857227	1.088357077016803	1.0	0.35205549630539534	0.9241075131153803	0.35283447790139366	0.0036663878910991386	-23855.051879699462	-257.0943281151165
5145000	-24125.106885793524	-257.9488861100926	-23867.157999683433	3.4495162807771687	12.669841601832967	1.088357077016803	1.0	0.3398306330890016	0.9430565828248657	0.3371036124192067	-0.17438556588934287	-23867.157999683433	-254.0052150335936
5150000	-24119.994310054564	-259.17180320732945	-23860.822506847235	4.28533834290703	16.531153650869186	1.088357077016803	1.0	0.29653535907107026	0.960489143668295	0.3236497231691988	-0.019480252471924468	-23860.822506847235	-255.09199574457193
5155000	-24123.211598870774	-256.69527731915423	-23866.51632155162	4.569356111892227	11.917560290529813	0.9724909473407014	1.0	0.31626555494897923	0.9567367510531836	0.3138460374378837	-0.011416421672255275	-23866.51632155162	-253.1152452617785
5160000	-24126.086005966423	-268.104402111792	-23857.98160385463	4.831408089135796	18.839851327675753	1.0694650590944066	1.0	0.3662333416058032	0.8890682194832793	0.3760648863358031	0.011982304406785778	-23857.98160385463	-263.7225570602091
5165000	-24121.132521832315	-269.1327882621836	-23851.99973357013	5.554805251773647	13.80787572225241	1.0408356406967691	1.0	0.4067851514528561	0.849629077403724	0.4182249564295051	-0.03854839149994771	-23851.99973357013	-264.99728186177526
5170000	-24118.098701632367	-259.9500775936271	-23858.14862403874	5.804715395304752	14.872254319948722	1.0276183791322824	1.0	0.31381224492801935	0.8973222834737867	0.3216155548047927	-0.022866530112253064	-23858.14862403874	-256.0456662189453
5175000	-24127.325677748868	-257.40903775547855	-23869.91663999339	4.502199480335769	13.331131641653451	1.1041178476970348	1.0	0.3196428701722579	0.927901452725066	0.2869700983507388	-0.1816788926158925	-23869.91663999339	-253.4435308938609
5180000	-24105.996985597172	-256.81010532666613	-23849.186880270507	5.878051205162756	12.43280602644369	1.0988473601674746	1.0	0.34112784934092594	0.9184359316377365	0.3179055055697293	0.24905742257582486	-23849.186880270507	-252.86044790119598
5185000	-24108.794807899667	-262.28038835179245	-23846.514419547875	4.937011016015475	19.421443494496213	1.0718772056592032	1.0	0.4251731916767132	0.9333473954727889	0.4462233108608264	0.09248863936833326	-23846.514419547875	-257.6864960442675
5190000	-24102.56942720748	-257.4393973383255	-23845.130029869153	5.11403174948834	13.69693620455831	1.0718772056592032	1.0	0.32591770304809636	0.931747377846792	0.2919003263869873	0.23230177645534072	-23845.130029869153	-253.49247711397052
5195000	-24115.84344331044	-263.05693234243233	-23852.78651096801	4.270322016508758	13.22919437291203	1.0718772056592032	1.0	0.36049740144730286	0.9556790258222216	0.36502762702266656	-0.038538194463056334	-23852.78651096801	-259.0410191136871
5200000	-24101.5623623506	-257.2285941651092	-23844.33376818549	4.866364646406078	15.61138333541666	1.0759181048467887	1.0	0.3560551660258657	0.9246703150311344	0.36048870674030564	-0.04638574327562539	-23844.33376818549	-253.05235157742467
5205000	-24133.298769473444	-258.7218201298763	-23874.57694934357	3.5424937737808975	12.771008982168173	1.0759181048467887	1.0	0.22725302116092574	0.995763938157632	0.2577657563937705	-0.10546235677736568	-23874.57694934357	-255.13280664708876
5210000	-24137.413608679486	-259.448282629554	-23877.965326049933	4.470071844096488	10.978899912483914	1.141697213989864	1.0	0.22304393241278955	0.9499654892325047	0.20975188805171388	-0.0406480710116997	-23877.965326049933	-255.89154063262183
5215000	-24120.967782440723	-261.11422901625116	-23859.853553424473	3.972813066695963	15.612035742485915	1.1383293911570767	1.0	0.2944788343155749	0.9293291816640508	0.2597442994071081	0.013020135259828087	-23859.853553424473	-256.9978510614787
5220000	-24128.21540596233	-261.04552399346335	-23867.169881968868	3.969006461789135	13.556989065740797	1.1383293911570767	1.0	0.28575191144884426	0.9247562307015454	0.2642626168505296	0.17241949978171814	-23867.169881968868	-257.0964667334735
5225000	-24126.504779571187	-260.6631622041539	-23865.841617367034	4.867461004837634	12.432857641610779	1.1383293911570767	1.0	0.2992980646607424	0.9497886445932149	0.2588001002212305	0.11736252801939186	-23865.841617367034	-256.76002591922366
5230000	-24116.83694356464	-262.9646995894774	-23853.872243975162	3.7440192230548193	15.97752812663434	1.1383293911570767	1.0	0.3912648510557007	0.9322702134015591	0.3690166946523662	0.0270861934743724	-23853.872243975162	-258.53482248029326
5235000	-24123.42503507202	-257.3413144274413	-23866.08372064458	3.6134487886401003	16.553607717183592	1.1383293911570767	1.0	0.32733235688209883	0.8752040193494917	0.30692940409211816	0.06630219158084227	-23866.08372064458	-253.06781397668829
5240000	-24132.244732868916	-260.4446221693363	-23871.80011069958	4.038094369960006	13.352289887303089	1.1383293911570767	1.0	0.30595599570745086	0.9397905036372222	0.29042514064931635	-0.10136869882531775	-23871.80011069958	-256.4501669718519
5245000	-24132.003694705898	-260.34474069667965	-23871.658954009217	3.6194332626962304	13.406155745846224	1.1383293911570767	1.0	0.2950830240147818	0.9550085026810297	0.2899882730111241	0.01924349178888173	-23871.658954009217	-256.3788783260585
5250000	-24133.753548197943	-261.792820821282	-23871.96072737666	4.263636413724752	14.781102683098403	0.9833018977081508	1.0	0.2711126807082197	0.9985876755527378	0.2707788543572323	-0.038828711967678474	-23871.96072737666	-258.1112889337977
5255000	-24112.526404215292	-258.67101702306974	-23853.855387192223	3.652275773126424	14.906923731657916	1.0693632124389758	1.0	0.3483483191215377	0.9764611564810284	0.3435923298075562	-0.06647600002707878	-23853.855387192223	-254.5771793250571
5260000	-24123.223665270107	-253.87289559970796	-23869.3507696704	3.5240701483524113	15.045542342863161	1.134150189537064	1.0	0.25123612913672766	0.985964444383799	0.25475509197667817	0.1251083724888366	-23869.3507696704	-249.93156454497267
5265000	-24106.89891823003	-262.40598581520703	-23844.49293241482	3.912764609147131	15.765325937872152	1.134150189537064	1.0	0.26218592420150866	0.977994110730809	0.28391973145747984	0.19819871631070674	-23844.49293241482	-258.3850741651953
5270000	-24130.97334906864	-258.40414787403176	-23872.56920119461	4.110039333642723	14.214047772943884	1.1638598057039093	1.0	0.29061737908317975	0.9514687333440461	0.3020058152852005	0.08774698334349372	-23872.56920119461	-254.34210483922524
5275000	-24128.871949313594	-263.3062377220869	-23865.565711591506	4.772039279581873	15.89043707989863	1.1638598057039093	1.0	0.31212340714683195	0.9303559389172507	0.3077701650340089	0.16078820297773214	-23865.565711591506	-259.06818987169476
5280000	-24120.248193523785	-258.9836876673315	-23861.264505856452	3.802943437733514	15.258281221674943	0.9525660262899904	1.0	0.2882683868313846	0.9672939087533869	0.30739655515850095	0.06418560416694477	-23861.264505856452	-255.28038753689043
5285000	-24126.626268004326	-260.55537793879915	-23866.070890065526	3.855434780695265	14.994908390229266	1.0338341907062871	1.0	0.3501389600343294	0.9743721603406758	0.3605749868622317	0.18664013824341041	-23866.070890065526	-256.5213414436838
5290000	-24118.13919848412	-255.82369070347076	-23862.31550778065	5.159351346187496	13.254173261380657	1.078203432666526	1.0	0.30950517793586585	0.9783250670805917	0.3027173413009218	0.01803645974661905	-23862.31550778065	-251.94621530759335
5295000	-24137.010523294077	-257.31541678754144	-23879.695106506537	5.038065998506652	13.621530635396974	1.0716432285996436	1.0	0.3444895750976562	0.9231978651358619	0.3116431672074602	0.05538530256010255	-23879.695106506537	-253.31876939841666
5300000	-24113.654087819705	-259.2451816090319	-23854.408906210672	4.47002363998156	15.552046259056688	1.0716432285996436	1.0	0.34158377693875197	0.9024283330990603	0.34515920420654334	0.10447335187765282	-23854.408906210672	-255.12471106805435
5305000	-24116.466210798637	-259.3884117760404	-23857.077799022598	4.430028676794655	17.947179003427532	1.1177400700123887	1.0	0.31650632068782997	0.9573624428381134	0.30212952327650927	-0.00855725969517264	-23857.077799022598	-255.10773919918003
5310000	-24112.926444277557	-256.9144505395285	-23856.01199373803	4.417488579365356	14.092344529923809	1.1177400700123887	1.0	0.29656577971611536	0.9623511101332448	0.2879865586410494	-0.04926752760557813	-23856.01199373803	-252.93540082078536
5315000	-24114.228947990872	-253.87401008171014	-23860.354937909164	3.828251402270099	13.412106720037933	1.1177400700123887	1.0	0.3048581458152035	0.949014612789089	0.2968450249481421	0.21376116764515815	-23860.354937909164	-249.91955718783927
5320000	-24116.43800798835	-255.44678386600353	-23860.991224122346	3.815411759157853	11.842172949595541	1.1177400700123887	1.0	0.2998550359968703	1.0087565826968743	0.2951789074209715	0.09993154101967963	-23860.991224122346	-251.63183094845093
5325000	-24118.025987207562	-261.5755548451319	-23856.45043236243	3.624172465120366	16.794773445465683	1.1923630244217829	1.0	0.32274326991988384	0.9463024592166654	0.29402139204145245	-0.018744443992654288	-23856.45043236243	-257.1932907221871
5330000	-24110.41931427474	-255.29922149226974	-23855.12009278247	3.344510450689016	12.396889175107843	1.1923630244217829	1.0	0.363295573026601	1.021431111208628	0.32657294636354073	-0.06334469741144494	-23855.12009278247	-251.09892262541248
5335000	-24121.471950154708	-258.6194040250866	-23862.852546129623	4.985519612058166	16.32015888308097	1.1923630244217829	1.0	0.3519272182992475	0.9340183387498876	0.3289641198538083	0.10650046364088148	-23862.852546129623	-254.17825470560192
5340000	-24120.12178479144	-258.4022073065984	-23861.719577484844	5.355047099542936	14.537532761503007	0.9797790929997093	1.0	0.4061742968456623	0.9282886090612663	0.3421437482755805	0.11168755385535876	-23861.719577484844	-254.33915192786205
5345000	-24111.873863004846	-258.0645514275503	-23853.809311577297	4.554560801172181	11.657057574140989	0.9808748282016305	1.0	0.3530197894386463	0.9552945586268502	0.3306798017349949	0.007700329900420395	-23853.809311577297	-254.379590075115
5350000	-24112.457636694005	-256.38542859993163	-23856.072208094072	4.48490321588051	16.424259970533253	1.1365925787634985	1.0	0.34604880923902454	0.99839176489527	0.34507099061687013	-0.09289779086071379	-23856.072208094072	-252.0670969756264
5355000	-24128.72309626929	-259.0534498812125	-23869.669646388076	3.546987963351428	12.69686591145533	1.1365925787634985	1.0	0.2806210660566514	0.98529457794437	0.28625564877827064	0.032556642788519365	-23869.669646388076	-255.18880581035944
5360000	-24126.316373117945	-261.7596699980339	-23864.55670311991	4.641791061790874	15.515837419934797	1.1197668089194	1.0	0.3394277795699291	0.9134663184893874	0.35024577060842155	0.014077045749761517	-23864.55670311991	-257.5517512394108
5365000	-24126.295098032024	-258.85151136969495	-23867.443586662328	4.287089633784583	13.122692841512372	1.0643831258571257	1.0	0.33410072495925386	0.9345956478794956	0.3236103563007168	-0.06797608701686984	-23867.443586662328	-254.93785940280887
5370000	-24123.14554196693	-265.36919267056925	-23857.77634929636	4.898599015550751	19.732063309562204	1.1028091667295437	1.0	0.33027739578792636	0.9293702244068838	0.3188844019024717	-0.08903995866771859	-23857.77634929636	-260.9822567271365
5375000	-24124.427146558315	-264.18417903382624	-23860.24296752449	4.512791618201578	13.918674145739631	1.0380456423149498	1.0	0.3981030756918115	0.9282406388706514	0.4001779690589078	0.05343403813467438	-23860.24296752449	-260.07230658913
5380000	-24121.359719596432	-261.4758177554988	-23859.883901840934	4.73129515026411	14.978261021086803	1.0308939903750944	1.0	0.43965224988352086	0.8943849256732417	0.442814127147485	0.1568470079664536	-23859.883901840934	-257.18023260968545
5385000	-24110.703308490807	-262.11819262975405	-23848.585115861053	3.6287263670663044	17.225660414530097	1.1244776978998607	1.0	0.43067348210228756	0.9876308705347899	0.41412894138542494	0.01916717127294973	-23848.585115861053	-257.5225761002446
5390000	-24111.2994320298	-262.7576015574665	-23848.54183047233	4.236838069384205	15.017447249571424	1.1286252606024099	1.0	0.43638902913940725	0.9327698140697953	0.3771319793274104	-0.06443838237841076	-23848.54183047233	-258.27373074293274
5395000	-24105.520595362854	-265.14386011822154	-23840.376735244634	4.667791447882923	14.256768877410556	1.1286252606024099	1.0	0.5230830910379812	0.8426621281802297	0.48295045172897294	0.01126506457162971	-23840.376735244634	-260.4518879902561
5400000	-24117.612600494005	-262.22954943943466	-23855.38305105457	4.962157418535694	15.009750503648199	1.1886755162609173	1.0	0.4673297392851023	0.897644410790067	0.4303758502550057	-0.08678914206372933	-23855.38305105457	-257.53326863478713
5405000	-24101.630350309944	-260.74550775823155	-23840.884842551714	5.375397836914251	15.311732589690788	1.0120717742293304	1.0	0.47010769453386503	0.8915741270794727	0.42729003476508925	0.039099086658986634	-23840.884842551714	-256.37418122494194
5410000	-24119.883610764467	-261.3672119363334	-23858.516398828135	4.528195078088378	14.162400220783043	1.0024534871531803	1.0	0.35530851816228376	0.9291180459593545	0.3162518640398121	0.06755461179809667	-23858.516398828135	-257.43754829574993
5415000	-24119.999986111256	-260.92815175649196	-23859.071834354763	4.310214326467008	12.667411235175427	1.03124304729803	1.0	0.3377954284615226	0.9517910714976877	0.3050852929426667	0.11938778816201222	-23859.071834354763	-257.10500619468434
5420000	-24129.907398687687	-263.0420021679492	-23866.865396519737	3.7617792509879915	14.874170488093357	1.03124304729803	1.0	0.2748123704789059	0.95706261194611	0.27416586522105096	0.04454598948417718	-23866.865396519737	-259.24721224677404
5425000	-24116.89705181651	-258.14530552154116	-23858.75174629497	4.500099391478814	15.226661206330474	1.1090580298585906	1.0	0.3206313104839335	0.9292218857386407	0.3267233350372518	0.07675540082526636	-23858.75174629497	-254.03400708152415
5430000	-24110.502675376436	-261.4593116511531	-23849.043363725283	4.0797499590981525	15.280015633389814	1.0611718831748007	1.0	0.34170029163664123	0.9195915545552721	0.3466177845073978	0.044175021004503934	-23849.043363725283	-257.37708067225617
5435000	-24126.060724231287	-262.95054556705986	-23863.11017866423	4.410972157780619	19.233965063377184	1.1033533038249537	1.0	0.33139446500022585	0.9083455118520674	0.3490931810537222	0.010051265712242734	-23863.11017866423	-258.58473730374794
5440000	-24123.138924807066	-260.89620614118013	-23862.242718665886	4.338112056134011	13.536962251915897	1.012701147048414	1.0	0.3147468152740003	0.9350882210248669	0.34368013107515455	0.07592233012142445	-23862.242718665886	-257.1128989818014
5445000	-24122.829836777964	-255.30988605080682	-23867.519950727157	4.6020575027316	12.027263788229096	0.9144935375341214	1.0	0.3127963830746941	0.9223737271020637	0.31864438299090725	0.15997316594427105	-23867.519950727157	-251.84709324065145
5450000	-24116.38439978839	-257.64343401633573	-23858.740965772053	5.027838211238105	14.223767939763274	1.1236398130197407	1.0	0.3133691840752306	0.8795738151735657	0.33596940351041443	0.09633556985770857	-23858.740965772053	-253.5928919433562
5455000	-24119.81095618906	-263.4181575336263	-23856.392798655434	4.744918209863194	15.118913846160208	1.0655516924372865	1.0	0.33926825885838274	0.8685510039134949	0.3773349017540394	0.14420571197752413	-23856.392798655434	-259.345062308805
5460000	-24102.875366691303	-252.54751988862483	-23850.32784680268	5.683041160712838	13.59661125809602	1.0052991582343944	1.0	0.3832560804255565	0.9198846565939499	0.43543942993883544	0.13694462750355854	-23850.32784680268	-248.5690922106128
5465000	-24105.72584012529	-255.25821802338208	-23850.46762210191	4.2949549830627065	11.452376361892963	1.1351658155485531	1.0	0.38895362539627276	0.9715219621782907	0.40295486513823175	0.15095486118733503	-23850.46762210191	-251.17458773433452
5470000	-24107.59086413286	-256.3681727584796	-23851.22269137438	4.681976448225348	11.302098636735762	1.1351658155485531	1.0	0.4687095019179599	0.9796663118257006	0.4501527670591242	0.012070351757230875	-23851.22269137438	-252.0584836623171
5475000	-24115.598313553746	-257.5655677778336	-23858.032745775912	3.56067313228073	16.183190242826697	1.1351658155485531	1.0	0.3828783133882669	1.0277624082930363	0.3943229513020795	0.1361115593010152	-23858.032745775912	-253.1543876116135
5480000	-24122.531829549687	-257.52571318519256	-23865.006116364493	3.775187628474487	13.697324812346226	1.1085770482034223	1.0	0.3143274029302095	0.944603525953354	0.3363851435159194	-0.05047841381073672	-23865.006116364493	-253.5401358046284
5485000	-24110.16599033257	-262.0257763509565	-23848.140213981613	4.878102292359787	15.550845548103327	1.1085770482034223	1.0	0.4271655482742057	0.8904136817462455	0.45154276488377454	-0.0211777715647263	-23848.140213981613	-257.57477006572435
5490000	-24134.317899880563	-255.63463693117183	-23878.68326294939	3.8794461843430894	14.504319382977497	1.1085770482034223	1.0	0.3903115838192035	0.950249071436647	0.4011010526901268	0.039268171727226735	-23878.68326294939	-251.36386105898765
5495000	-24104.540087835532	-257.81513575935406	-23846.72495207618	3.7548690723450053	12.366842749605174	1.1237311846067457	1.0	0.35587845125247647	0.9732947291985335	0.36715097065931995	-0.05729881390440945	-23846.72495207618	-253.77677858625472
5500000	-24117.7532205316	-256.44930860862155	-23861.303911922976	4.820665910337205	16.256867293550652	1.068220383227476	1.0	0.37647754681578954	0.9398520941543501	0.38632946482215214	0.02644666374317592	-23861.303911922976	-252.18667924876289
5505000	-24120.71638197099	-254.63510565732028	-23866.08127631367	5.505034132500806	11.8981350447235	1.068220383227476	1.0	0.36036219962851523	0.9686104152523932	0.38680191830298727	-0.08593931993385767	-23866.08127631367	-250.73295609230286
5510000	-24125.464968361182	-262.11167533208476	-23863.353293029097	6.056726285168301	15.082148573047084	1.068220383227476	1.0	0.3701325466886143	0.9156839146822815	0.3595081305183777	-0.03065965832957636	-23863.353293029097	-257.9430845640425
5515000	-24126.755121631555	-253.43844096903848	-23873.316680662516	4.068176182075095	12.829200976179182	1.0834412345004873	1.0	0.3234392722323261	0.9307768230739036	0.32738331299338685	0.1644209149973745	-23873.316680662516	-249.54127625365285
5520000	-24104.370739361606	-262.2814230599728	-23842.089316301634	4.048248591053239	13.712782288434859	1.0434791010831677	1.0	0.3429035650718715	0.9285512168900403	0.34708325166586057	-0.09077581854648091	-23842.089316301634	-258.33918522021725
5525000	-24103.779397708364	-260.5540447877358	-23843.22535292063	4.214967044992112	14.270070463354772	1.0434791010831677	1.0	0.3634062412752429	0.929420602525445	0.34451342501997484	0.03296151668280228	-23843.22535292063	-256.5104629616287
5530000	-24100.93483834273	-256.92173018344204	-23844.013108159288	3.7342665046832537	13.63270837171687	1.108674093434268	1.0	0.31692001631543737	1.0090454587941688	0.29580963538266936	0.07665628213936004	-23844.013108159288	-252.9329094842307
5535000	-24128.87958604077	-263.7318880791799	-23865.14769796159	3.9856733289805013	17.794749811892217	1.0236930811558806	1.0	0.3547243330415381	0.9764985071350396	0.34796744532521867	-0.07920800692621291	-23865.14769796159	-259.5331849275692
5540000	-24127.301433174132	-259.48182183887894	-23867.819611335253	3.2416311259919985	14.133956413432472	0.9959902104265311	1.0	0.3905801645877065	0.9566052996568072	0.381340561874523	-0.06521257773588858	-23867.819611335253	-255.46128023503667
5545000	-24117.43083360997	-262.6858163523024	-23854.74501725767	3.9278604951332703	17.48556965201412	0.9959902104265311	1.0	0.3455538208035297	1.0062769383929013	0.34833832479166493	-0.014804922561898354	-23854.74501725767	-258.5875579888133
5550000	-24126.69450419975	-260.28532545496	-23866.40917874479	4.144808197821318	16.535342000978158	1.1594970234653577	1.0	0.3516545480995462	0.9864043694908171	0.337925941727357	-0.03738655174630442	-23866.40917874479	-255.89762720328082
5555000	-24109.187230776257	-256.8493712177713	-23852.337859558487	3.7018638036003493	16.298497355481214	0.9785069768934719	1.0	0.32681934905380033	0.9617176312183368	0.32669740012431275	-0.05727161023447996	-23852.337859558487	-252.91258576926808
5560000	-24112.358033942583	-259.2104357324955	-23853.147598210086	4.237487420336493	14.31211824039281	1.112388628768709	1.0	0.31201639496895894	0.9850849362896766	0.3142146815050567	0.015197992735410039	-23853.147598210086	-255.18026215148086
5565000	-24103.158301479572	-257.01933892434795	-23846.138962555226	4.211444479774752	13.374522187365288	1.112388628768709	1.0	0.3484886425659935	0.9820400711725245	0.32303592974806583	-0.0011350264534887682	-23846.138962555226	-252.94750364050577
5570000	-24111.946779884755	-261.3821425554616	-23850.56463732929	5.753669767767343	16.532108442509212	1.1075652992023872	1.0	0.3893877769141399	0.8646141803091236	0.4216670783201066	-0.003687345529852718	-23850.56463732929	-256.98530363936277
5575000	-24113.24198424637	-266.4886144088381	-23846.753369837534	4.665021928368669	17.793055488907388	1.1075652992023872	1.0	0.309758113687415	0.935953710896509	0.3367797194869802	0.005004388397658306	-23846.753369837534	-262.2571606984985
5580000	-24125.85116399901	-264.9518211550663	-23860.899342843943	3.466873280966875	19.222926688438694	0.9950210452926814	1.0	0.282125498323428	0.9905157311340459	0.2894198534566542	0.17388554746539908	-23860.899342843943	-260.95105837371716
5585000	-24118.541745652416	-259.739890255667	-23858.80185539675	3.3501060805408653	16.960280686761	1.1085725589170354	1.0	0.335534184783771	0.9947404294502455	0.34268209869687244	-0.06261876992333958	-23858.80185539675	-255.4770278725559
5590000	-24109.610164816957	-258.2357773410902	-23851.374387475866	4.409790558916066	13.755871110342245	1.1085725589170354	1.0	0.301278379552172	1.0000169040789288	0.29130690688159316	0.005465163883618418	-23851.374387475866	-254.28509083100627
5595000	-24117.542838827096	-257.6090058642185	-23859.933832962877	4.507512233392272	14.114540760962276	1.1085725589170354	1.0	0.31061927882685136	0.9364567894519186	0.28044139352867625	0.13298362928102642	-23859.933832962877	-253.604556853488
5600000	-24111.665622819255	-259.161495915455	-23852.5041269038	5.48442908300751	12.856087053278566	1.1085725589170354	1.0	0.36301326270993167	0.9169580728295007	0.34868426288097926	-0.011203386443657745	-23852.5041269038	-255.0932530788945
5605000	-24110.09371017417	-256.12192303078814	-23853.971787143382	4.28382949206162	14.969895723686703	1.0463785766953453	1.0	0.37573385990309893	0.9186724870528592	0.35027839706470076	-0.08633543715033866	-23853.971787143382	-251.9876825341945
5610000	-24115.077714116593	-259.64621446968056	-23855.43149964691	5.095463939503139	17.790424802196465	1.0463785766953453	1.0	0.45218530193225	0.914520928782873	0.46222327993185924	0.0482222662201023	-23855.43149964691	-255.1100004996216
5615000	-24129.690678611674	-264.77556936294394	-23864.91510924873	4.675259303341837	13.22766383647267	1.0463785766953453	1.0	0.2979123567281868	0.9698433597716448	0.31373877133494643	0.10094934224845123	-23864.91510924873	-260.99852422682756
5620000	-24110.351787167776	-263.62468091726845	-23846.727106250506	4.831437205548039	13.077218150228637	1.0771075412280127	1.0	0.2879603790566111	0.925675452474975	0.2637151960674012	-0.02707361808482082	-23846.727106250506	-259.82747252310725
5625000	-24122.855253620066	-265.17970314408774	-23857.67555047598	4.057380010306505	17.776985438708362	1.0771075412280127	1.0	0.28518470977041577	0.9731578086600438	0.29008567747433434	0.04796437852182486	-23857.67555047598	-261.0837887337168
5630000	-24113.337157376518	-260.09010684582023	-23853.2470505307	3.3221706803746835	14.348465770216556	1.0771075412280127	1.0	0.3516492492117636	0.9590554654603151	0.3557417604340376	-0.020255805717456003	-23853.2470505307	-256.00906046343465
5635000	-24112.67890458771	-260.68900324531825	-23851.98990134239	4.021473244288349	16.212269156298998	1.0771075412280127	1.0	0.39373698916047417	0.9962935155758604	0.39835835073465253	0.022510258666707434	-23851.98990134239	-256.3595683536922
5640000	-24113.42368203523	-262.20392554865106	-23851.21975648658	4.4413945422638585	15.924914454884226	1.0771075412280127	1.0	0.42375223931943196	0.931673960781692	0.38577650452264184	-0.12260189046910347	-23851.21975648658	-257.8023283877708
5645000	-24111.613641720658	-263.1874617678349	-23848.426179952825	4.703183859635129	15.084644191093295	1.0874836848463814	1.0	0.3620478142455115	0.9191436164286146	0.337393682532194	0.03845634877719711	-23848.426179952825	-259.0044331392353
5650000	-24105.473223916662	-259.9321456937896	-23845.541078222872	4.335577465485586	13.773248408082004	1.0874836848463814	1.0	0.39043016800623165	0.9185770906186058	0.3559168585708418	-0.141320837494203	-23845.541078222872	-255.75491909966044
5655000	-24104.025330016608	-255.35755474955062	-23848.66777526706	4.336604186575666	15.104540582241514	1.0874836848463814	1.0	0.3629253049158096	0.9377308810037923	0.33108920684425347	0.09336688265338124	-23848.66777526706	-251.17057553490832
5660000	-24108.462469029448	-263.0925023557606	-23845.369966673687	3.764558714331395	18.186614516850334	1.0874836848463814	1.0	0.40957177848212684	0.9770086349121258	0.39083781581368887	-0.0025112727699673877	-23845.369966673687	-258.5798932624617
5665000	-24112.818855577854	-254.61547727973465	-23858.20337829812	3.413074427212497	16.215968155589024	1.0874836848463814	1.0	0.29790240192895556	1.01029130799325	0.30045123976706656	0.009686156160524444	-23858.20337829812	-250.55256572810018
5670000	-24111.806154319707	-262.66518108783424	-23849.14097323187	3.736883559383955	15.87537665316058	1.0246659149885249	1.0	0.3396113929873831	0.9513683016848942	0.36924778188834684	0.08715831684601384	-23849.14097323187	-258.62400527744245
5675000	-24102.546387917515	-261.72800249532133	-23840.818385422193	4.0683076205124715	14.773186654682169	1.1362561825956419	1.0	0.3883276516024129	0.9144164062710072	0.446993403124397	0.12639361327333395	-23840.818385422193	-257.3894528194383
5680000	-24120.079118503905	-261.03598629588544	-23859.04313220802	4.482829577453951	13.200231198650062	1.0956126115454063	1.0	0.36239800913678105	0.9238620482948502	0.41231322217193983	0.012142709905761289	-23859.04313220802	-256.96909217012416
5685000	-24122.755101679926	-260.23117180268224	-23862.523929877243	5.592345934979877	17.150193177204187	1.0216884406734017	1.0	0.37128198246788724	0.8977649822680622	0.33871487523313426	-0.029342796608708234	-23862.523929877243	-256.0236990056344
5690000	-24113.27966078072	-260.13804992740063	-23853.14161085332	4.937596890661948	13.20590009921685	1.0216884406734017	1.0	0.4344439070753844	0.950592039990592	0.379537351226395	0.00835126526523613	-23853.14161085332	-256.0024370871146
5695000	-24113.152817386457	-253.01205367908383	-23860.14076370737	3.5637924957361258	15.028651866904879	1.0216884406734017	1.0	0.3763696738325412	1.0353842957682653	0.3383868012850149	0.08767446344291033	-23860.14076370737	-248.9213687418729
5700000	-24120.788388640325	-258.28834986710444	-23862.50003877322	4.58987757889625	13.660938566140812	1.0126184174484487	1.0	0.37660926299857006	0.9517205219501609	0.37654629953725827	0.0036937976627422274	-23862.50003877322	-254.31050415156972
5705000	-24104.932430313936	-255.20740230787098	-23849.725028006065	4.185717766372381	12.831704430097247	1.0529237572952046	1.0	0.377458085479041	0.9891848160296163	0.3748721955201891	0.08705576937715166	-23849.725028006065	-251.20902098902675
5710000	-24119.983833496022	-260.9130010089705	-23859.07083248705	4.422375865994016	15.115762880142261	1.0529237572952046	1.0	0.3273161342261803	0.9344061052708503	0.35579523855926015	-0.011956009010123704	-23859.07083248705	-256.90122646224563
5715000	-24109.774267596917	-256.90130547733816	-23852.872962119578	4.053864261294955	13.350191126501379	1.0991860224993826	1.0	0.36015356313601393	1.0107419030151492	0.3472636906725479	0.038057615485695744	-23852.872962119578	-252.82270151082375
5720000	-24116.176423729325	-256.8948182609891	-23859.281605468335	3.466334612968646	14.91721601233695	1.0991860224993826	1.0	0.40750843245333174	0.9463354795311311	0.38118308034005566	0.046385170282677614	-23859.281605468335	-252.56316440484105
5725000	-24126.54667590441	-261.3220068879832	-23865.22466901643	3.8807820852527857	14.233597183570296	1.0107257060073178	1.0	0.39062628891005974	0.993882432398204	0.337638974634287	0.1526550598832978	-23865.22466901643	-257.2648309095844
5730000	-24112.22181293786	-261.13722609719844	-23851.08458684066	4.058102510288712	18.320150407636824	1.0107257060073178	1.0	0.3387705582453072	0.9588612638185974	0.3440024562965826	0.0712111762446898	-23851.08458684066	-256.9832209104398
5735000	-24127.19331547741	-259.24754300736925	-23867.94577247004	4.258316054077185	16.29907274780375	1.1533508836665356	1.0	0.2933115390692369	0.9651234790883702	0.3002153091143335	0.3125671123025984	-23867.94577247004	-255.0615578724997
5740000	-24127.09636807865	-260.3709461987296	-23866.72542187992	4.024382938316741	15.13976593881997	1.0696174284934312	1.0	0.3115813138611537	0.9524682691893167	0.32057378739514575	0.013302159289988355	-23866.72542187992	-256.3714020812848
5745000	-24131.84333972374	-264.10110950976855	-23867.74223021397	4.907794961557895	16.857792253873754	1.0696174284934312	1.0	0.3835968711750905	0.9104154360219835	0.36513588407794234	-0.042371715900805955	-23867.74223021397	-259.77803051028127
5750000	-24121.681485724668	-257.1617289705572	-23864.51975675411	4.180486045177097	13.400245021384919	1.0760610478821568	1.0	0.3286206587866994	0.9539940935555086	0.2902653894559971	0.07124333092905856	-23864.51975675411	-253.22023137569315
5755000	-24156.546513830013	-265.1820617819757	-23891.364452048037	5.037570835625558	17.43952587461595	1.0760610478821568	1.0	0.2911387825342333	0.9797772892368062	0.28130707189416393	0.060106481405926636	-23891.364452048037	-261.089543575814
5760000	-24136.67144090644	-259.5688347733823	-23877.10260613306	4.611714890175754	13.395919003955525	1.0760610478821568	1.0	0.2425935824066967	0.9302867395681286	0.25046234109363574	-0.013963666347747476	-23877.10260613306	-255.88574129099808
5765000	-24120.306194163266	-260.88460625676055	-23859.421587906505	4.079671375720068	13.9752923618519	1.0859481662728963	1.0	0.25232846293450845	0.9758096391674813	0.24693169695677294	0.020071973558368452	-23859.421587906505	-257.1101930654698
5770000	-24121.87813330339	-258.70091853141014	-23863.177214771982	4.30920072833572	14.125382027777476	1.0859481662728963	1.0	0.28601434631995964	0.9384471938636335	0.2973476982999483	0.0028898949246498823	-23863.177214771982	-254.81476530625142
5775000	-24118.28404128283	-258.217399702327	-23860.066641580503	4.597258922818701	14.045556017612858	1.0206454777408085	1.0	0.3041647826908702	0.9520714860094537	0.2835155802131921	0.03737959614424106	-23860.066641580503	-254.4130678199325
5780000	-24118.0968617151	-259.18650010618876	-23858.910361608912	3.569293283321509	14.591314437681705	1.0206454777408085	1.0	0.29170997972554236	0.9535062940833929	0.2379437769199838	0.11329221076953211	-23858.910361608912	-255.38141223059708
5785000	-24124.857578762054	-260.7675769122604	-23864.090001849792	5.159536976484835	16.300434093630088	0.9917378823664974	1.0	0.3460082136661961	0.8918496286545926	0.32445344772180534	-0.07917365396805293	-23864.090001849792	-256.7466442367877
5790000	-24125.9625080049	-262.57495442704663	-23863.387553577853	4.187029598581761	14.594367245122694	0.9917378823664974	1.0	0.28709046755404216	0.948003793206232	0.30014114671872016	-0.02616863422101424	-23863.387553577853	-258.8413310797358
5795000	-24111.59596169181	-257.4172747199045	-23854.178686971907	4.874036047654325	13.008822274324906	1.1367703309650783	1.0	0.28876161757222435	0.9821419400221455	0.27997267678045185	0.10855280228452817	-23854.178686971907	-253.50358091070729
5800000	-24131.847730916095	-256.68997218882095	-23875.157758727273	3.875869012324894	16.375631576669363	1.0715085710354102	1.0	0.2590734286070325	0.9775310602591589	0.24623070855432969	0.09220347900824154	-23875.157758727273	-252.76569987981193
5805000	-24118.908019736227	-259.17293249718176	-23859.735087239045	4.360581752999644	13.18932759745617	1.0715085710354102	1.0	0.268726682945211	0.9344016399791766	0.26337085897882057	-0.006271637334732863	-23859.735087239045	-255.43608678828008
5810000	-24121.82986149559	-261.1157653301821	-23860.714096165408	4.210169263151907	14.915738992812424	1.1127507231059468	1.0	0.2915118993430298	0.9468546525942866	0.271114778892	-0.04757733470269879	-23860.714096165408	-257.1050706914763
5815000	-24117.375690042954	-260.37328578676454	-23857.00240425619	3.6697895256846804	13.268546434024316	1.1347832580164376	1.0	0.3023949511078317	0.9452960907251804	0.28574848358759675	-0.244545159872626	-23857.00240425619	-256.4028975820443
5820000	-24114.608761324645	-259.93473407933715	-23854.67402724531	4.719197593272118	14.502366239319239	1.0753075636979668	1.0	0.2676708492354974	0.9569247480252295	0.2606309262097951	0.018902598112564735	-23854.67402724531	-256.09855404843154
5825000	-24134.98401282548	-257.9599293713344	-23877.024083454147	3.9794602657517406	15.818309701903182	0.9927033979454523	1.0	0.2988791944698178	0.9446143515258464	0.2895176252605532	0.03357355226777364	-23877.024083454147	-254.10847635027554
5830000	-24137.861809554648	-259.0304724466099	-23878.831337108037	3.7693350539087276	15.89984963293711	1.1478242578453737	1.0	0.26123768354660204	0.9602751327698489	0.2644729823197998	0.0990523035952963	-23878.831337108037	-254.97656069737394
5835000	-24125.960394883477	-263.68728148134636	-23862.27311340213	4.553366813644216	16.597587195290917	0.9880853638208474	1.0	0.26578389071202674	0.9190214788273846	0.2717696587780775	-0.002551145380717503	-23862.27311340213	-259.8962612156797
5840000	-24117.20315104068	-261.5320624268469	-23855.671088613835	4.897044852229318	13.613752469345236	0.977720385221217	1.0	0.29260404912096627	0.8789232771302274	0.3266983023809446	-0.020165617470741543	-23855.671088613835	-257.87948848547575
5845000	-24120.170948085277	-266.25310380093987	-23853.917844284337	4.888778300519423	17.50883648286835	1.0553623818972595	1.0	0.32258368533347465	0.8828052152307145	0.3545621832720619	-0.005947873882784053	-23853.917844284337	-262.1036817550056
5850000	-24116.39199276483	-261.9449615689138	-23854.447031195916	3.9906106460102846	14.371397193628647	1.0553623818972595	1.0	0.3279246517928195	0.9197647607113756	0.37299407524521716	-0.09003339995984339	-23854.447031195916	-257.97698239370686
5855000	-24128.83316119051	-261.78135184197765	-23867.05180934853	4.0187334753049875	17.263990625525715	1.1101463101957927	1.0	0.3578108665057212	0.9552840303710023	0.40386321918914175	0.022729824716887795	-23867.05180934853	-257.43076322578844
5860000	-24112.99224414858	-257.4310519541661	-23855.561192194415	3.8327911676678847	15.404993818526602	1.1101463101957927	1.0	0.36609491076071127	1.0028314612708569	0.3625003905407456	0.14561552412146495	-23855.561192194415	-253.16954233993596
5865000	-24127.469707542135	-256.50570830414	-23870.963999237996	3.9605274390628216	13.691901453400437	1.0732165240754301	1.0	0.3361957356940496	0.9555723078968803	0.3260225806764704	-0.07137386519846346	-23870.963999237996	-252.52564299487832
5870000	-24110.278614693685	-258.6045361319796	-23851.674078561704	3.503179009344555	13.007421202434603	1.1730810478806013	1.0	0.35893695251029517	0.9892210541138257	0.34901649967882525	0.07750931530827111	-23851.674078561704	-254.40780259160786
5875000	-24112.546807094815	-257.9302300789619	-23854.616577015855	4.17004723131417	12.858942672759992	1.1484712786836848	1.0	0.3766902358938846	0.9393986236990143	0.37379516071210817	0.12632345213445834	-23854.616577015855	-253.74093678600397
5880000	-24127.37448674376	-260.44005277672113	-23866.93443396704	4.349031469860915	15.81035967988541	1.144575185428078	1.0	0.41228694047015496	0.9248340686561273	0.4142728904639079	0.13942228551008284	-23866.93443396704	-255.94513565256906
5885000	-24128.01983376868	-262.070405679127	-23865.949428089556	5.24672121061232	13.318329595983059	1.0490812425209495	1.0	0.4080284338646463	0.9561250292802626	0.40007874138076227	0.08060355225189303	-23865.949428089556	-257.9507761101779
5890000	-24125.20650134148	-260.45141594541246	-23864.755085396067	5.035625122065964	15.914405568813633	1.0490812425209495	1.0	0.31194503353435	0.8915116150623852	0.3013076686278475	0.18178132689102589	-23864.755085396067	-256.4419531193321
5895000	-24120.753522426447	-257.4174739215137	-23863.336048504934	5.0768940458481095	14.958682015809442	1.0975325989355427	1.0	0.3397898445380145	0.9632176119363566	0.3444664653816098	0.15677255015653055	-23863.336048504934	-253.2895067911389
5900000	-24133.81935926851	-261.0979374390195	-23872.72142182949	4.220467569393773	12.943952875953897	1.0975325989355427	1.0	0.32884258164095814	0.9368831274834629	0.318387764065752	-0.13682302255966797	-23872.72142182949	-257.14747524575336
5905000	-24128.081694677105	-261.1973554022543	-23866.88433927485	4.2855673497078435	11.870318298628064	1.1104009161456143	1.0	0.3883460290891574	0.9007459827176785	0.379704435495867	-0.01731681748997361	-23866.88433927485	-257.12923392827594
5910000	-24131.254145678944	-262.38322334261414	-23868.87092233633	4.445009862004007	13.685421140932718	1.07079017890697	1.0	0.3979703408245755	0.8749821106268278	0.3640527664100746	-0.06966746386556284	-23868.87092233633	-258.2231603156273
5915000	-24123.74936679328	-262.4148379970952	-23861.334528796186	6.059743466154572	14.82401476333151	1.0106811749959577	1.0	0.354491692802369	0.836040808885227	0.34157486450098523	0.107264226825513	-23861.334528796186	-258.42551155303426
5920000	-24123.7483817061	-262.546680056132	-23861.201701649967	5.798759849284095	15.324440797319996	1.0266174047371677	1.0	0.3920490196628887	0.865531509085736	0.39337567909566534	-0.08818831445126024	-23861.201701649967	-258.3796086653118
5925000	-24111.462385586812	-263.5997258205052	-23847.862659766306	4.380576180697233	13.278283311124333	1.0266174047371677	1.0	0.39645229623024403	0.9255914057916049	0.3446664177964415	0.0566375705302037	-23847.862659766306	-259.5627637246165
5930000	-24122.078406369706	-263.9960408792816	-23858.082365490423	4.366351618947135	12.546315575926968	1.0300197558120459	1.0	0.37388339346089616	0.8629085900626055	0.3339125520011792	0.050650008392084195	-23858.082365490423	-260.07668361363545
5935000	-24120.824747137627	-260.5343497944755	-23860.290397343153	4.393362929886934	14.604083762993245	0.9876580094104439	1.0	0.37514664717128643	0.9460262918268618	0.39735906756637374	0.10233038265191746	-23860.290397343153	-256.5440521039719
5940000	-24136.735140294313	-264.1211380137073	-23872.614002280607	5.419392985892762	18.1073866869356	0.9876580094104439	1.0	0.4336822346273163	0.9043727017947748	0.46514808696076787	-0.005558042793502425	-23872.614002280607	-259.74021480096206
5945000	-24131.83118648913	-261.36525207320153	-23870.465934415926	4.277091472812102	18.38401583982369	1.108776428985749	1.0	0.32128548485136504	0.9204977561190161	0.33785770798172504	0.04167260212684057	-23870.465934415926	-257.06412064718876
5950000	-24133.85675910188	-264.13128638352254	-23869.725472718357	4.052427733509644	16.42083652570362	1.108776428985749	1.0	0.39599810071310454	0.9268301614215811	0.38116333838446	0.03240044897129925	-23869.725472718357	-259.718947644377
5955000	-24121.568016940044	-263.69957419494443	-23857.8684427451	3.5766357643178384	16.539074679983084	1.1099664866686558	1.0	0.3569821928794303	0.9563192170114573	0.30794438735799584	0.12831982144283005	-23857.8684427451	-259.3947283685446
5960000	-24121.596038265965	-263.8068678729195	-23857.789170393047	4.38842310131268	15.076306836199736	1.0859793134849212	1.0	0.36383579716366554	0.9418440260117796	0.34770340520151527	-0.04668811193460582	-23857.789170393047	-259.62203689586227
5965000	-24124.68601253969	-265.1659334752396	-23859.52007906445	4.107859803930611	14.223072266668266	1.0393071164895955	1.0	0.29392202054793826	0.9081841878541671	0.3065448036533365	-5.861287251216958E-4	-23859.52007906445	-261.34244719629726
5970000	-24112.07711165704	-266.92202377029304	-23845.155087886746	4.046622303008578	13.066069467056879	1.0560332115894062	1.0	0.3373609634597904	0.8655484382905764	0.3183921611531852	-0.03351933723439803	-23845.155087886746	-263.01961517293086
5975000	-24132.084608655357	-266.2064066919453	-23865.878201963413	4.845555096841341	16.366865307466487	1.0678689660186533	1.0	0.35320754171389956	0.8664875625318779	0.34248388478241515	-0.0027223147223522123	-23865.878201963413	-262.00754672102323
5980000	-24138.02452749714	-267.18217343583547	-23870.842354061304	4.0841896551129535	17.84953302431037	1.0678689660186533	1.0	0.3830923270573679	0.8669336604575072	0.3722671836301644	-0.09764588242802853	-23870.842354061304	-262.8069406450737
5985000	-24122.08936219145	-272.4222201299137	-23849.66714206154	4.85577290115213	21.663743468000423	1.1305818749275682	1.0	0.4130817550106293	0.8268352717819313	0.3976360385032657	0.10242604318739944	-23849.66714206154	-267.6379305289908
5990000	-24116.743193525508	-265.0759734182175	-23851.66722010729	4.581708437632399	13.82252863886743	1.0678672164902663	1.0	0.31411724425259147	0.8845963721463056	0.30865009814634614	-0.047128829700873995	-23851.66722010729	-261.16334695057725
5995000	-24119.47535697524	-261.13496121415915	-23858.34039576108	3.8036847221142183	14.329948713068765	1.0678672164902663	1.0	0.2556133474026665	0.9434860339332085	0.26414349122778136	0.10815096205917718	-23858.34039576108	-257.36179454535534
6000000	-24137.83142006088	-262.523481485593	-23875.307938575286	3.526701786897648	14.867226851817218	1.082653982202791	1.0	0.23239504860969804	1.011285273374853	0.23582251713539978	0.20545583071496187	-23875.307938575286	-258.7535885943228
6005000	-24114.35849120155	-260.20162410324355	-23854.156867098307	3.8168103678338263	15.080225655149261	1.1045489981588426	1.0	0.3025200825993695	0.9576655002016665	0.2917063280676149	0.21338122943873122	-23854.156867098307	-256.1633410020186
6010000	-24102.59479350315	-256.4656449014131	-23846.129148601736	3.8975567437414655	13.981626804017786	1.0515649853871796	1.0	0.3208941620530991	0.9569565388720155	0.28534004044550715	0.1962064770088222	-23846.129148601736	-252.55384781714702
6015000	-24117.538102917468	-260.33333256108386	-23857.204770356384	5.167336777796388	14.62805480011923	1.0515649853871796	1.0	0.36637047416723484	0.930625138267947	0.33607624441233	-0.16980989298726437	-23857.204770356384	-256.2399093905075
6020000	-24137.699619023715	-257.9657595011653	-23879.73385952255	3.9324843401648577	14.959428354025327	1.0515649853871796	1.0	0.3826367714147167	0.9594572068942289	0.33925563321706037	-0.08615079925659223	-23879.73385952255	-253.80113692518788
6025000	-24136.613151666228	-263.67933845538136	-23872.933813210846	4.522167350867569	14.039539629043581	1.0540471597790846	1.0	0.5122240045709591	0.9824825122223694	0.44662902311410796	-0.12652796882683662	-23872.933813210846	-259.18445398323246
6030000	-24117.097227687736	-259.6563553174185	-23857.440872370316	3.8215026210003793	13.074155167928689	1.0540471597790846	1.0	0.30681225673863927	1.0142249843547195	0.27954667482447815	0.07672120252892878	-23857.440872370316	-255.84894630331664
6035000	-24128.430060184084	-257.37285736115393	-23871.05720282293	5.331516763882466	12.935484848666137	1.0254814468418025	1.0	0.22814374509296667	0.9479026876286452	0.23205772871551753	0.1706355669785063	-23871.05720282293	-253.8692484030154
6040000	-24124.47583504427	-260.79814024635346	-23863.67769479792	5.5365867809674665	13.666770828787458	1.0833087110086177	1.0	0.33967255552270675	0.9265811783539377	0.3093882079731447	0.03422345575483055	-23863.67769479792	-256.7892972273704
6045000	-24124.46024770979	-260.9424901793311	-23863.51775753046	5.021137901158365	15.680846109374757	1.0303755785780582	1.0	0.31860988742133045	0.9693653476521735	0.26941387512905024	0.15638859821509157	-23863.51775753046	-256.9652288546156
6050000	-24138.90446261277	-259.60753165197536	-23879.296930960794	4.995288270418504	18.139062219002604	1.0884388030914933	1.0	0.2665486367261087	0.9545662842380203	0.2625972131504603	0.07789125321307416	-23879.296930960794	-255.52469985834907
6055000	-24126.128322513876	-259.49263875862664	-23866.63568375525	3.8651651972306005	13.099366664900897	1.0884388030914933	1.0	0.2947455792829156	0.958093252424506	0.27029513097827335	0.14913174559223613	-23866.63568375525	-255.65072000097535
6060000	-24115.141983409278	-264.90062399448635	-23850.24135941479	3.763555491970196	16.740357004863984	1.0884388030914933	1.0	0.31368610144844994	0.9780461975510563	0.3272512578263771	-0.05098182725964252	-23850.24135941479	-260.7566251618967
6065000	-24124.080707934987	-261.39834003880037	-23862.68236789619	3.5459438714709046	13.592811954175534	1.0460497601033347	1.0	0.3178085494611284	0.9591867341276302	0.34366602048662176	-0.08273943808663443	-23862.68236789619	-257.5350332192003
6070000	-24134.66423218005	-264.6898786190759	-23869.974353560974	4.091109116342792	17.963325300329267	1.0795310759192756	1.0	0.2956757578550642	0.9570500075034221	0.2888063439870895	0.05493251778375665	-23869.974353560974	-260.54721646681196
6075000	-24122.50425687256	-251.51735167772134	-23870.986905194837	3.700824847523357	12.824029451472061	1.102770942717456	1.0	0.24914503494010592	0.9690317862990947	0.2701916100518881	0.0601039093634114	-23870.986905194837	-247.8048134447994
6080000	-24107.07563115858	-256.06341478620266	-23851.012216372375	4.015542279408246	16.34335737524199	1.102770942717456	1.0	0.3010430059240893	0.9194419472432864	0.3078626371342746	0.11640428272189206	-23851.012216372375	-251.95268181417666
6085000	-24127.03645710158	-255.43733240542144	-23871.59912469616	4.613661680402215	15.86064785898255	1.102770942717456	1.0	0.29589023085874416	0.9678350810105416	0.32355391581625326	-0.06622070084604335	-23871.59912469616	-251.37203823265418
6090000	-24135.53706421762	-258.49774942719444	-23877.039314790425	4.338353813819218	12.477917717229213	1.102770942717456	1.0	0.2646541054508697	0.9701031411373227	0.2861602057989087	0.0945121709636484	-23877.039314790425	-254.7660441951956
6095000	-24123.04279631606	-259.23991471404366	-23863.802881602016	4.902667019926277	12.395670008082856	1.102770942717456	1.0	0.2704593294444318	0.9359799947287458	0.28640654773378854	0.05958879656270998	-23863.802881602016	-255.4974070907711
6100000	-24116.060212386248	-253.80738529491111	-23862.252827091335	3.8289644864783527	12.471292217942652	1.1067345359862304	1.0	0.2933666880088828	0.9835573289360823	0.27973704269953586	0.11803871514192235	-23862.252827091335	-249.9821462476788
6105000	-24130.491433138886	-258.0610172055672	-23872.43041593332	3.9875680738649084	19.147991399719235	1.1067345359862304	1.0	0.35948449759670326	1.0013260405638085	0.3603131276080359	0.19048708638517364	-23872.43041593332	-253.6086562876503
6110000	-24126.691331346137	-254.99685612325328	-23871.694475222885	4.4037974396113455	12.463335957186354	1.1262860639069174	1.0	0.30833450347718416	0.986356108460924	0.32232372457891745	-0.056592457247669564	-23871.694475222885	-251.08824874338927
6115000	-24124.051289256386	-254.97458876024675	-23869.076700496138	4.0011854184305475	13.092114292399106	1.0654940138518612	1.0	0.27904212484824237	0.9914002524151491	0.2993953475750018	-0.03378504664970432	-23869.076700496138	-251.22622374068365
6120000	-24123.103923729832	-254.1605619711818	-23868.94336175865	3.876931302117714	13.89274205034962	1.0632079948366606	1.0	0.30099385219879327	1.0330243097135545	0.31590911804162575	0.0360279427655391	-23868.94336175865	-250.29155734502484
6125000	-24122.24374675955	-259.85392073729565	-23862.389826022252	4.538101440746564	14.33990909192148	1.0859514315085779	1.0	0.3086912177787187	0.9807438505583537	0.32444973645124997	-0.12486104242285152	-23862.389826022252	-255.8846571944945
6130000	-24107.915661686606	-255.85577521887302	-23852.059886467734	5.649777549857556	11.363723433777853	1.0692656886644634	1.0	0.29886973401302847	0.9362128762111663	0.32399896776452086	0.009799062401434397	-23852.059886467734	-252.18196798208604
6135000	-24125.688818894123	-259.72016972021845	-23865.968649173905	4.446287748427475	11.173472590246513	1.056313074426085	1.0	0.28526113062614744	0.925678977341038	0.3023604807862643	0.0941093754425497	-23865.968649173905	-256.12997719852024
6140000	-24100.52737065236	-257.5416225086144	-23842.985748143743	4.642067741664711	12.567622994741232	1.056313074426085	1.0	0.3822179550435121	0.8838677789575852	0.4267927070469193	-0.059187498778519324	-23842.985748143743	-253.5429780605921
6145000	-24115.643908340837	-255.39342846115946	-23860.250479879676	4.1274209869343546	16.574743216540888	0.9876322420270404	1.0	0.3047178873818866	0.9488079966836092	0.29620526607197994	-0.037665411551533655	-23860.250479879676	-251.48788974045058
6150000	-24115.879408088895	-262.43181278892905	-23853.447595299967	4.565548669502013	15.32253677799575	1.0115919740531565	1.0	0.3212463347207319	0.8903652613901133	0.3300580122471942	0.06588058051527927	-23853.447595299967	-258.50732456925294
6155000	-24112.007704635686	-259.525882546525	-23852.48182208916	3.8515681272391307	16.21429228118966	1.1019192016140718	1.0	0.3322411305169699	0.9518839249418382	0.3672201451861013	-0.034914625310430436	-23852.48182208916	-255.33118712810065
6160000	-24116.265631062175	-264.5522456831059	-23851.71338537907	4.020313461663638	14.204554535312642	1.1019192016140718	1.0	0.3405939694149445	0.8987717448858881	0.37208998604453936	0.020430570377006064	-23851.71338537907	-260.46482218575704
6165000	-24133.305952144095	-267.74051180115526	-23865.56544034294	4.962365444842322	19.843567139472015	1.0853889819652969	1.0	0.3094120092944383	0.9179294726136922	0.33527493053842305	-0.21159694688854433	-23865.56544034294	-263.44537739753764
6170000	-24143.366395581812	-263.71148930059644	-23879.654906281216	4.943806163515631	14.104443928169944	1.0853889819652969	1.0	0.30603762353039843	0.955706262132814	0.2976186150094745	-0.008647225025325738	-23879.654906281216	-259.7678680153643
6175000	-24123.568622302013	-264.35213891763954	-23859.216483384374	4.2097659501077676	19.38635879255315	1.0853889819652969	1.0	0.32812001124892787	0.9396136347227397	0.31166316594470433	-0.05330363268569857	-23859.216483384374	-260.02419072547343
6180000	-24116.536556622636	-262.62018314532594	-23853.91637347731	3.9479445475100134	15.153386097056753	1.0853889819652969	1.0	0.35117391447356416	0.9411832317958353	0.3311392150237801	0.09096594058245466	-23853.91637347731	-258.46941889546457
6185000	-24128.10480587882	-257.13519997312596	-23870.96960590569	3.5909052241458377	13.633815049968812	1.1434671870642523	1.0	0.3402665761267484	0.9831731843336319	0.29500712090225684	0.24552586407918103	-23870.96960590569	-253.0066722323503
6190000	-24126.159170579955	-260.585826227544	-23865.57334435241	3.5565287702943915	13.643137779911735	1.1434671870642523	1.0	0.333069292489943	1.0028153081383688	0.30329357582943356	-0.1512841020104544	-23865.57334435241	-256.4782067766986
6195000	-24128.661633095926	-257.6294813042292	-23871.032151791696	3.4077400421817376	13.247017625950058	1.0495486531887692	1.0	0.23434685915945347	1.0127581386526994	0.2675498960610745	0.08331181228909677	-23871.032151791696	-254.03533044733848
6200000	-24121.165297063275	-264.231986104637	-23856.933310958637	4.263332408768225	14.717449918728212	1.0770586391930186	1.0	0.32383315340787755	0.9843359539348151	0.31679359171597193	0.04693257011447573	-23856.933310958637	-260.20909497617913
6205000	-24114.607112956975	-259.3344898989648	-23855.272623058012	3.548012113167063	11.882886540976846	1.030851081597281	1.0	0.35593228067801386	0.9187174833554382	0.3933793105112473	0.04784511606071332	-23855.272623058012	-255.52165110371368
6210000	-24101.473474326187	-257.8098475361778	-23843.66362679001	3.808683059667723	14.938689697178429	1.07897281898418	1.0	0.3266245043492281	0.954579838741691	0.3529474342985256	-0.021448670859473183	-23843.66362679001	-253.7598333828702
6215000	-24125.31531336151	-263.16676307490025	-23862.14855028661	3.449112157176068	14.082460896747012	1.07897281898418	1.0	0.3838472255178938	0.9147006849079308	0.4204124727427095	0.02950650187347772	-23862.14855028661	-259.00410511455004
6220000	-24117.88593194216	-255.88827311716707	-23861.997658824992	4.289012259178501	12.714970393265956	1.07897281898418	1.0	0.3395909671530525	0.9096619145652147	0.35806255587627667	-0.11284980108753151	-23861.997658824992	-251.96053397658497
6225000	-24126.570810145815	-262.85842487507585	-23863.712385270737	4.428313272134775	17.594520536473777	1.0410496063289787	1.0	0.34321096849007526	0.8955580172717753	0.3706376711181828	-0.0517306765573976	-23863.712385270737	-258.6708647057607
6230000	-24121.997196977725	-258.8100643747608	-23863.187132602965	4.784771808075561	14.81060848596818	1.0283265824664989	1.0	0.33385753996139317	0.985890468266018	0.32012446869691596	-0.06526489043922053	-23863.187132602965	-254.84825434558016
6235000	-24123.122883125267	-263.64847427698504	-23859.47440884828	5.144202250477952	16.421982357681138	1.0283265824664989	1.0	0.3703133951977863	0.9337333369359575	0.378238665181114	-0.015487831353595624	-23859.47440884828	-259.4740195707107
6240000	-24116.09328162831	-259.3799446866277	-23856.71333694168	5.193169102767517	15.558368901156733	1.0322956306434106	1.0	0.4108898924304424	0.8666695697083628	0.44360050507296084	0.08376334018351678	-23856.71333694168	-255.12984453042583
6245000	-24121.852059863035	-263.0714521451615	-23858.780607717872	4.23190173183112	18.171091787052752	1.0322956306434106	1.0	0.3614176056512043	0.9146983215305369	0.37010020461838455	0.024676414658589118	-23858.780607717872	-258.81453556820156
6250000	-24111.147397613982	-260.3003246479211	-23850.847072966062	4.014427620441258	15.656395556041739	1.1328826582215472	1.0	0.3434546021682983	0.922960219576281	0.3602229281487941	0.08438073027758945	-23850.847072966062	-256.0450754989666
6255000	-24110.967428461845	-260.2073334025139	-23850.76009505933	4.764280550516896	14.068762495417987	1.0409721780051857	1.0	0.2753084665732606	0.9683627412186695	0.28956010229293083	0.11743624611863086	-23850.76009505933	-256.44726620217097
6260000	-24113.64234423572	-254.8584016563397	-23858.78394257938	5.659724571380894	13.939296405672112	1.0409721780051857	1.0	0.3427845434979403	0.8603196624030305	0.35919935088453153	-0.11257962058551245	-23858.78394257938	-250.90515120805577
6265000	-24118.25966450475	-260.624135153131	-23857.635529351617	4.295709155975498	16.820660892569993	0.9995247172725414	1.0	0.3114493846751399	0.9011034827283975	0.3098816747275803	0.10611073994409306	-23857.635529351617	-256.6598890879485
6270000	-24120.700348901897	-259.3235321284302	-23861.376816773467	6.180989824308438	17.23564018613676	0.9995247172725414	1.0	0.3831330303979723	0.8866482288813807	0.3801711261829222	-0.027554606982442845	-23861.376816773467	-255.11986372810088
6275000	-24122.576406237382	-260.4400430268682	-23862.136363210513	4.691954084282118	16.047524733985583	1.017779939374303	1.0	0.4249324651939869	0.8387327795611574	0.4030602357459602	0.09497962908542237	-23862.136363210513	-256.1458906062647
6280000	-24125.440915743176	-263.2788582924186	-23862.162057450758	5.80039515718978	16.910608527225033	1.077153880199375	1.0	0.36381019664137215	0.8894571567539179	0.33763559579665914	-0.049907099158789	-23862.162057450758	-258.9969382628263
6285000	-24115.238031548353	-259.3023536613817	-23855.935677886973	4.042844884338552	13.93685300002597	1.077153880199375	1.0	0.31489060453588075	0.9532064500565145	0.32036476464239394	0.146976374182614	-23855.935677886973	-255.3605969299833
6290000	-24108.15672105237	-257.27060376113525	-23850.886117291237	4.522601554915316	15.753327276815249	1.0512641003768615	1.0	0.2800954483543775	0.9641592367777015	0.28528435615339154	0.05039259828363368	-23850.886117291237	-253.36249708591532
6295000	-24126.00465572864	-259.6137139709985	-23866.390941757643	4.1835557268560235	13.69465558065558	1.135325327844863	1.0	0.2666845672319118	0.9519629432672043	0.26356725280955484	-0.017747580414792945	-23866.390941757643	-255.717763429719
6300000	-24127.211839354168	-258.66112304670315	-23868.550716307465	4.063341401375949	16.90796664445387	1.0344748454938493	1.0	0.27901872456552346	0.9112556885333498	0.29244871207535633	-0.09483800764974824	-23868.550716307465	-254.71909174131142
6305000	-24124.276056384217	-257.8899773343224	-23866.386079049895	4.589282303886249	14.900147658680314	1.0693368337376237	1.0	0.37004489091790016	0.9088768321522749	0.3645244415381789	0.019706457297510773	-23866.386079049895	-253.73155734044067
6310000	-24123.136734367312	-260.96941789517433	-23862.167316472136	4.206357789135446	14.209437604065256	1.0942492008839813	1.0	0.3880109254373393	0.9228457378068727	0.37119560853222644	0.021011713730404637	-23862.167316472136	-256.7547398224727
6315000	-24116.36029129041	-257.67811684959185	-23858.68217444082	4.99353757422243	13.606702434683188	1.0572516430692618	1.0	0.28687703379724055	0.9432533713391276	0.28271880180926223	0.009312607402301602	-23858.68217444082	-253.8841794338669
6320000	-24131.77234843701	-261.0699285265193	-23870.702419910493	4.078844939144834	13.435624761384656	1.0572516430692618	1.0	0.2714088844380164	0.9448561657668373	0.30429447626049283	0.03892783557738355	-23870.702419910493	-257.3350483127864
6325000	-24116.733306291153	-261.675459403406	-23855.057846887747	5.694960400847971	16.67590924966393	1.055311518982561	1.0	0.32860349607970035	0.9397829448477275	0.3393370058774539	0.13273870546228922	-23855.057846887747	-257.55682022839875
6330000	-24114.383008364377	-261.66625667567786	-23852.7167516887	3.888523569491473	14.047446415341449	1.0658361841083703	1.0	0.3603293777001304	0.9004059424777049	0.36876840564557134	-0.02136757057454828	-23852.7167516887	-257.6029150141253
6335000	-24128.50416955623	-256.1929550198093	-23872.311214536418	4.934892604584134	14.117933521450786	1.0594948765281853	1.0	0.38984397097904455	0.9859946422917137	0.3599681627705047	0.10583997609027515	-23872.311214536418	-252.04874695286114
6340000	-24117.670593698123	-261.2765390399374	-23856.394054658187	4.052092760484145	11.843420173669482	1.0594948765281853	1.0	0.46822531630206354	0.9173817679294154	0.39170995911049933	-0.12215361662434508	-23856.394054658187	-257.0728603534414
6345000	-24127.26421788852	-265.5958853115665	-23861.668332576955	5.385620649794175	16.190124303428725	1.1499853866954168	1.0	0.4135244950980946	0.8237633278379135	0.3609763731538096	0.1749755626756221	-23861.668332576955	-261.0626990766589
6350000	-24122.63832046642	-266.575721881267	-23856.06259858515	5.018980583710415	19.315624085451034	1.0489912744997274	1.0	0.4183890053505241	0.8525302267038061	0.41374010514875426	-0.015157573381327828	-23856.06259858515	-262.0534174789261
6355000	-24131.89330665135	-267.3171813581846	-23864.576125293166	5.428190492983027	18.623222234380094	1.0489912744997274	1.0	0.3196093605309136	0.8636088814018301	0.3331122863330204	0.13407258072476025	-23864.576125293166	-263.1277208876136
6360000	-24112.248352399332	-259.0992561973697	-23853.149096201963	4.703276128557347	14.079895126368084	1.1787232217145096	1.0	0.3352215710927628	0.8832938501371753	0.32792208272338974	-0.08212081367640467	-23853.149096201963	-254.88315660759966
6365000	-24122.418995001855	-259.70234763155014	-23862.716647370304	4.8913846328472905	15.749256068059395	1.0122919687147243	1.0	0.2905851988847774	0.9096561334496505	0.302257811122828	-0.05828704961436037	-23862.716647370304	-255.8409744363123
6370000	-24111.66007351673	-261.71488043523954	-23849.94519308149	5.336046298877248	16.92077780611682	1.0346176261142228	1.0	0.34621573728373767	0.8948100051950678	0.3478538824407872	0.1192410935266034	-23849.94519308149	-257.57021511763776
6375000	-24126.542318243413	-263.1361332498953	-23863.406184993517	4.234162871567972	16.540588754039952	1.0777748826468765	1.0	0.3879991018647382	0.8962510357673842	0.40948366445224305	-0.12967047612144886	-23863.406184993517	-258.8025283635031
6380000	-24118.532386920637	-260.42794177620715	-23858.10444514443	4.396975408668795	14.154557639019986	0.9995592366699029	1.0	0.3706006449174251	0.9703570593547094	0.3458540199147615	0.044151889580716454	-23858.10444514443	-256.4587441704848
6385000	-24112.300684371847	-260.3872921556562	-23851.91339221619	3.9299285254140695	12.800930001475637	1.095737999949977	1.0	0.2723387049401402	0.9659321488541136	0.2835660769070223	0.14489593475344292	-23851.91339221619	-256.6210416855124
6390000	-24122.236576365827	-260.05782949629395	-23862.178746869533	4.024004090143764	14.067461279652681	1.136192182147591	1.0	0.3663443099702396	0.8995017898362728	0.36316079279158325	0.023360511997259855	-23862.178746869533	-255.83430725146286
6395000	-24118.153848976886	-263.6711594208288	-23854.482689556058	5.235748076369234	12.656687924454017	0.9704105371267977	1.0	0.30250405397999747	0.9155427383426966	0.2872576764582998	0.040290774023321964	-23854.482689556058	-260.07639988871676
6400000	-24125.42699921692	-257.13305841684024	-23868.293940800082	4.677671673309889	11.791747094407015	0.9704105371267977	1.0	0.287480491675112	1.011897391911118	0.2721672402296036	0.16593476472510846	-23868.293940800082	-253.65415544879022
6405000	-24109.949205536777	-258.0680049199228	-23851.881200616855	3.950348170007833	14.309393579437298	0.9704105371267977	1.0	0.3541599792681374	0.9500499898223237	0.3382232336751732	0.19645721106374833	-23851.881200616855	-254.19554716182026
6410000	-24134.52987679843	-260.5082858133739	-23874.021590985056	4.643090279374363	15.166469600498399	0.9979125982808954	1.0	0.28684672949735235	0.9529366533145176	0.3057756976354046	0.010776993844926032	-23874.021590985056	-256.72459285371747
6415000	-24135.812084929938	-261.06630781195383	-23874.745777117983	5.315063783438484	17.38525432503502	1.0827841109440588	1.0	0.27406041124941244	0.9527444517732601	0.2944253705378427	0.0814583875847175	-23874.745777117983	-257.0146954312002
6420000	-24108.647823186886	-258.0600435956436	-23850.587779591242	3.6860672563236805	15.666899705489687	1.0604954422800161	1.0	0.23299152527078204	0.9721375576947636	0.2424398975550838	0.09411695554609255	-23850.587779591242	-254.28028741674947
6425000	-24122.26654548151	-264.33491265423453	-23857.931632827276	4.204153802661893	14.075770497084633	1.0604954422800161	1.0	0.3395018624480686	0.8616915045521775	0.33362757426454315	-0.053977458568418145	-23857.931632827276	-260.3427207367869
6430000	-24106.39198266939	-258.9968394769853	-23847.395143192403	4.044212276867015	13.59803727250733	1.0604954422800161	1.0	0.3651374641532715	0.9164720117736955	0.3501832493907774	0.10115340885518274	-23847.395143192403	-254.96227020506436
6435000	-24121.399310863075	-263.745500141483	-23857.653810721593	4.158925782954093	16.39944786488775	0.9830429336610578	1.0	0.44854563022792515	0.9348152291666925	0.46905875867190067	-0.019167244879538796	-23857.653810721593	-259.42828918521684
6440000	-24123.78559335154	-261.44324498769873	-23862.34234836384	4.317375260807208	17.05343317441896	0.9804016831279612	1.0	0.37084178179379634	0.9246904208509068	0.3681706520570564	0.07242039905695777	-23862.34234836384	-257.3253242026265
6445000	-24107.09422360816	-253.92017696770984	-23853.17404664045	3.83963423736929	13.949358483977775	1.0753847416438505	1.0	0.29931121891505347	0.968332572042542	0.3181940184097831	0.12011930193660188	-23853.17404664045	-250.0277997765067
6450000	-24106.20987754803	-253.62476525577603	-23852.585112292254	4.113316571693633	13.358019209752161	1.0753847416438505	1.0	0.2860888397127787	0.9954383305888691	0.2880046567543315	0.06678955687403271	-23852.585112292254	-249.81537182820466
6455000	-24110.735827204106	-253.53679071239083	-23857.199036491715	4.346985295013879	12.633707209567142	1.0683076545008872	1.0	0.3298501619792903	0.9901479040188351	0.32841187944945677	-6.274381616577889E-5	-23857.199036491715	-249.66601596927202
6460000	-24110.194086697014	-252.3020668469362	-23857.89201985008	3.8787272942938453	11.981927884773324	1.0683076545008872	1.0	0.33557420706712116	1.0413681033877478	0.31378924540006387	0.04718957865526719	-23857.89201985008	-248.46708888094767
6465000	-24121.000375256517	-260.29587937411657	-23860.7044958824	5.2394378424161	15.467698589728526	1.0683076545008872	1.0	0.3594223140763776	0.9285556444962635	0.38333532964013933	-0.09787212654651245	-23860.7044958824	-256.13400270461176
6470000	-24131.361939715323	-258.38554791129707	-23872.976391804026	4.676937600961246	14.138669027634844	1.0683076545008872	1.0	0.33168896113985796	0.926363371378765	0.33217064660506185	-0.07138099486609481	-23872.976391804026	-254.3967116602386
6475000	-24105.480303776323	-256.56720122983154	-23848.913102546492	3.978866939036748	13.839344780306178	1.1036677876712848	1.0	0.3644142690508053	0.9478749095035182	0.3932550948107551	-0.011918302969410478	-23848.913102546492	-252.43086670995922
6480000	-24105.634054071525	-261.0691233877771	-23844.564930683748	4.450365971532037	15.55945888411381	1.1036677876712848	1.0	0.31554169377294056	0.9279825953120392	0.3376352333055644	0.11933946082558447	-23844.564930683748	-256.96225345828344
6485000	-24122.05819443661	-261.6537491050962	-23860.404445331515	3.422554465991971	16.711416840558545	1.0837394962579676	1.0	0.3352446031183477	0.9732222966425056	0.3668525047858463	0.06421420395942731	-23860.404445331515	-257.45620364346087
6490000	-24108.508681149782	-252.05929906292923	-23856.449382086852	4.411498221666377	13.810404998056635	1.0111308711640676	1.0	0.3282603665258938	1.0131808449361215	0.3336693642440245	0.05178170312385524	-23856.449382086852	-248.21859339682607
6495000	-24115.423690995613	-261.12505474838633	-23854.298636247226	5.514614393821269	15.249546353888615	1.141806128311248	1.0	0.3846117551230838	0.9301627673940096	0.41964894901135613	-0.04197489968046974	-23854.298636247226	-256.75481694029764
6500000	-24111.29475889899	-255.58520023373734	-23855.70955866525	4.224303637548953	12.298238364510585	1.141806128311248	1.0	0.32712162203710843	0.9498792453091711	0.38001222754335195	0.14952793058747318	-23855.70955866525	-251.60252655050803
6505000	-24125.2390298677	-257.567858121239	-23867.67117174646	4.9969088334074945	17.343563449393855	1.1234879450896738	1.0	0.4107386803509085	0.9545269583993179	0.4274522875268744	0.14501999181611272	-23867.67117174646	-253.0272042044171
6510000	-24121.084030520182	-263.1693435438171	-23857.914686976364	6.534309364914146	18.31964867743548	1.1234879450896738	1.0	0.42435685337478907	0.8233526410632988	0.4494228265622005	0.1141520022240994	-23857.914686976364	-258.5330823806752
6515000	-24122.473046869516	-262.5362256053396	-23859.936821264175	5.292706133599177	15.32443362563779	1.09222559984565	1.0	0.4712994671714735	0.8203388080470465	0.5290400457840227	-0.09121340924414012	-23859.936821264175	-258.00018694976666
6520000	-24105.617570690614	-260.26885887431393	-23845.3487118163	5.649721154074535	13.983219207235885	1.069899251680464	1.0	0.4398118411740501	0.8719650210288473	0.48456673367339115	-0.07402224170069668	-23845.3487118163	-255.9635263340274
6525000	-24110.5410950632	-255.5652119737801	-23854.97588308942	5.600329376565367	13.963407722639893	1.0152362680528215	1.0	0.36891395943024063	0.9492746726070386	0.4159138175630887	0.09226010620879269	-23854.97588308942	-251.58331685486033
6530000	-24128.457627075917	-260.5440875634857	-23867.913539512432	4.935320045847648	15.014827621342235	1.004318643290093	1.0	0.3956204618576404	0.9227792983543801	0.4192001000421352	-0.0489229923438556	-23867.913539512432	-256.4313101396213
6535000	-24124.491066629733	-254.6523740682071	-23869.838692561527	3.767008767881643	13.539715682415535	1.0159411688645044	1.0	0.32002689279621027	0.9650447430088422	0.33515512580731	-0.08280221352236672	-23869.838692561527	-250.84654325239836
6540000	-24116.386371393914	-262.95897414576024	-23853.427397248153	4.567614887074197	12.963850521681566	1.00004890824185	1.0	0.329613623617371	0.9141815625033881	0.3381233498694025	0.15973852361699795	-23853.427397248153	-259.1996301727018
6545000	-24124.164705164774	-263.44535319590705	-23860.719351968866	4.995317806494114	14.236332691056205	1.00004890824185	1.0	0.3901348626452293	0.8796922526041117	0.4475679888455286	0.06569387735034002	-23860.719351968866	-259.4108129236403
6550000	-24139.93337745034	-258.340236208248	-23881.59314124209	3.8646733670823257	14.947713018944414	1.0784995156944344	1.0	0.2755746600822548	0.9477313014983139	0.27828708612756303	-0.09674281043739046	-23881.59314124209	-254.44371435302708
6555000	-24126.168093751738	-262.39109297200895	-23863.77700077973	3.340082690075226	15.068832137536852	1.0632913144515055	1.0	0.36296622528848466	0.9364541851063911	0.3551147722072224	0.026323153576723386	-23863.77700077973	-258.25474262268335
6560000	-24137.515186979883	-261.2030023478339	-23876.31218463205	3.9561141852182495	15.649259094561975	1.0632913144515055	1.0	0.4053092000577948	1.0013749601980302	0.3904201797116521	0.012650770226696263	-23876.31218463205	-256.9018280143206
6565000	-24121.559969884092	-257.96957497426257	-23863.59039490983	4.506039625741355	16.501435212302777	1.0632913144515055	1.0	0.3050029279495346	0.9225612790384268	0.29851421998578775	-0.008688682401794882	-23863.59039490983	-253.91629567105142
6570000	-24118.702147887	-258.2247096741617	-23860.477438212838	4.481725662785536	14.567651693674827	1.0053628305691678	1.0	0.3366686467250487	0.9605862279053792	0.3325809154800451	-0.0020697732599281394	-23860.477438212838	-254.3169341089377
6575000	-24118.198612061424	-259.10868287775116	-23859.089929183672	5.24456265952985	16.592228120311045	1.1113275885330849	1.0	0.3934779309533074	0.9336847456859368	0.3928579592134113	0.09751649314359426	-23859.089929183672	-254.68841897684715
6580000	-24132.990269635473	-260.5295760020818	-23872.46069363339	4.725102760382681	17.996567238204914	1.1113275885330849	1.0	0.3276890790102652	0.962748327799827	0.34287382809020167	-0.12441428689580744	-23872.46069363339	-256.2254320264926
6585000	-24128.457506242754	-258.44877327868943	-23870.008732964063	4.30021276321739	15.424150726621448	1.1113275885330849	1.0	0.36199798273501155	0.9861499132508236	0.35617971472329407	0.04240497526638835	-23870.008732964063	-254.1959491126123
6590000	-24129.32532988269	-255.32741231831358	-23873.997917564375	3.6989664738979937	13.291712071065751	1.1295238744470553	1.0	0.33453041990904253	1.0406145404592668	0.34665786342620825	0.11965148345327163	-23873.997917564375	-251.2693920904844
6595000	-24103.91854202313	-254.65144645624127	-23849.267095566887	3.7488347239540722	13.4612416457928	1.0234968063543215	1.0	0.35207681567304344	1.016394621235261	0.3784807287699121	-0.09254475414071693	-23849.267095566887	-250.74016729869234
6600000	-24109.97687809823	-251.62949813367143	-23858.347379964558	3.880335980408358	13.686082821331567	1.0404372598917304	1.0	0.29771483614687044	1.0190980539760992	0.3383462202795866	-0.07751927597675133	-23858.347379964558	-247.8308591106267
6605000	-24132.60332823285	-257.2304473629533	-23875.372880869898	4.1148292835971505	12.865589309715897	0.9822055294413694	1.0	0.2767986898292992	1.0266974820210328	0.29713365946792336	0.06503837369458533	-23875.372880869898	-253.67284345191933
6610000	-24115.696110866873	-259.2469600737916	-23856.44915079308	4.835557772113056	13.392138437716113	0.9822055294413694	1.0	0.30738760595306686	0.9942738650485302	0.30621620864092897	0.09884703712920627	-23856.44915079308	-255.55747781523968
6615000	-24126.108194462562	-258.4548930057985	-23867.653301456765	4.228257707956603	12.795987628271888	1.0617601948423385	1.0	0.28958564779152274	0.9746759820911509	0.2807861472289064	0.09841725905027597	-23867.653301456765	-254.7052434867239
6620000	-24129.2310809589	-258.43385447662524	-23870.797226482275	5.549757930113556	14.161510481385095	1.0617601948423385	1.0	0.35056458857077827	1.0044664380014519	0.3232715334964095	-0.025199799692033373	-23870.797226482275	-254.3998720354656
6625000	-24125.91114958718	-261.51628622286	-23864.39486336432	3.983032795165	18.93400202544907	1.109318314531974	1.0	0.3315721589825596	0.9760410978371193	0.31628485974310555	-0.03211248135799234	-23864.39486336432	-257.15373323139556
6630000	-24116.506500712763	-261.70899598656626	-23854.797504726197	3.996327857767405	13.185525887294371	1.109318314531974	1.0	0.3393024931078741	0.9670394207977738	0.32732520628114636	0.01048772180795348	-23854.797504726197	-257.68509164312616
6635000	-24127.9196181378	-258.8580868424076	-23869.061531295392	4.472781350746144	14.77025431773244	1.109318314531974	1.0	0.29257792795083415	0.9261462407953043	0.29382395605317096	0.0519528704985154	-23869.061531295392	-254.86086058379115
6640000	-24157.207197273514	-265.3850929152984	-23891.822104358216	4.909350867014083	20.55973372016339	0.9899405069227187	1.0	0.4181695566910038	0.9305636188218581	0.39322427767884005	-0.0630929215534909	-23891.822104358216	-260.9191282114588
6645000	-24112.40031804664	-258.27440878854395	-23854.125909258095	4.548434073455585	14.629132040437977	0.9899405069227187	1.0	0.36213393506420105	0.9130948468041248	0.3766005383284029	0.059492685428178746	-23854.125909258095	-254.31687055284135
6650000	-24118.270396967633	-255.6369627236579	-23862.633434243977	5.809101606540313	14.318708577766094	1.0847605131085478	1.0	0.3158975396069064	0.922603428423066	0.28170832123543327	-0.019303991857078713	-23862.633434243977	-251.64994157349926
6655000	-24118.236128397784	-262.1250023644127	-23856.11112603337	4.09595942902212	15.00970459643485	1.1551377363489745	1.0	0.3752047022717769	0.89922645846152	0.3397365310701069	-0.018281765671277213	-23856.11112603337	-257.7721752891265
6660000	-24104.5076782973	-259.2701017777245	-23845.237576519576	5.001763646122949	15.65362949200541	1.1551377363489745	1.0	0.43793713257617495	0.8966162472480853	0.43305953306135125	-0.01137224240350693	-23845.237576519576	-254.6870715700063
6665000	-24122.92241571807	-257.22088762017177	-23865.701528097896	3.5724910842345032	15.663383912353238	1.1551377363489745	1.0	0.32706158781717987	0.9638861444726574	0.3166687286662519	-0.0673717777921783	-23865.701528097896	-252.9698610996738
6670000	-24132.060437804208	-257.5469476530292	-23874.513490151177	4.599650054302675	18.091657167587417	0.9719916638057882	1.0	0.3652832636912671	0.9602415369445225	0.33913260064007417	0.13830016386739494	-23874.513490151177	-253.4034231015285
6675000	-24140.9963739135	-259.30909127944534	-23881.68728263405	4.843315743222826	13.663426943090853	1.1246878098824176	1.0	0.3822032766124041	0.9340150450018553	0.3679822730467586	0.09552767554103876	-23881.68728263405	-255.0901426020812
6680000	-24117.905115487152	-263.9483454743371	-23853.956770012814	4.267764635813396	15.223663447688967	1.0714621391327355	1.0	0.39290088515465643	0.9083488809459135	0.3885566540909709	0.11642812995554483	-23853.956770012814	-259.6956269867803
6685000	-24131.595389907765	-266.2919876122245	-23865.30340229554	4.139770376309668	14.885952045672173	1.0368387547470856	1.0	0.2958074883655398	0.9329765909859101	0.3101449539819036	0.06486596872051636	-23865.30340229554	-262.42222915436736
6690000	-24128.331516299633	-268.65978413903423	-23859.671732160597	5.373533175250306	18.227982872774163	1.0368387547470856	1.0	0.3705904461505652	0.8864422430261204	0.392227756893514	0.044054798943995964	-23859.671732160597	-264.36313682652604
6695000	-24117.167157481494	-263.67564742394796	-23853.491510057545	4.822483701095577	13.659132279265403	1.0368387547470856	1.0	0.4556591054614419	0.8779948282947764	0.4246301587644505	0.05412060392216457	-23853.491510057545	-259.4123437379203
6700000	-24100.187676944126	-259.2476842146378	-23840.939992729487	4.907215450823873	16.436019303176966	1.0368387547470856	1.0	0.44572423698326313	0.8803616556100549	0.4285587329025994	0.07850756230171313	-23840.939992729487	-254.82911823795646
6705000	-24121.59110254421	-267.07982358864155	-23854.511278955568	5.43218431584596	17.565064593198333	1.1149223685095044	1.0	0.49065894909746394	0.9093240248715723	0.4916105058243061	-0.06583326583636945	-23854.511278955568	-262.30384951046614
6710000	-24130.75030930232	-266.4718816619727	-23864.278427640347	4.70389635048323	20.243892950225753	1.08887352453797	1.0	0.4227957025208776	0.95768074137236	0.4020439411199612	-0.08290085542556419	-23864.278427640347	-261.80965380919974
6715000	-24105.160258067535	-260.33887144941133	-23844.821386618125	3.6893060342450728	13.361730311385646	1.1720616067560896	1.0	0.33925820762912023	0.9384047914547143	0.32975854304726826	0.033023958817219576	-23844.821386618125	-256.17633840819235
6720000	-24134.44021577376	-258.42339018083027	-23876.01682559293	4.469369042947909	14.14147704742585	1.0337468811401354	1.0	0.2594592779788999	1.0004740235680105	0.26577289386372543	-0.20296889088210096	-23876.01682559293	-254.7201659400288
6725000	-24109.64506356134	-258.1497689287075	-23851.495294632634	3.1993880366146987	14.27585899070868	1.0337468811401354	1.0	0.3637885587584628	1.0324257808999762	0.33217967273654725	0.16186056538786683	-23851.495294632634	-254.12409903116776
6730000	-24125.472595533844	-263.2879297521846	-23862.18466578166	3.6159710672850585	19.29876198117848	1.0315032223332574	1.0	0.3637797626651132	0.9722280024617496	0.34963521567719774	-0.07151082710497039	-23862.18466578166	-258.96530254095035
6735000	-24126.985606260376	-262.8304840770292	-23864.155122183347	4.584453049370457	15.136722711306618	1.0315032223332574	1.0	0.30317171986604563	0.9631235059051398	0.2916144396032723	0.16203121275151083	-23864.155122183347	-258.932598182983
6740000	-24119.528078003346	-259.22461162738546	-23860.30346637596	3.6736603045244296	15.147008411612225	1.0242286778649559	1.0	0.35371936517174246	0.923941094311417	0.326448267320663	0.1208662524304569	-23860.30346637596	-255.18895259749175
6745000	-24115.8971255663	-258.2557725993142	-23857.641352966984	4.048748038516866	14.728464100023485	1.083984916172101	1.0	0.3450765991753044	0.9504993632953691	0.33031154886430636	0.13785547350009072	-23857.641352966984	-254.1545504838294
6750000	-24126.28836432077	-261.7726238473764	-23864.515740473395	4.650190779995501	10.910094044597674	1.1000186770945084	1.0	0.38057446648691373	0.8916998232500544	0.37620366663690114	-0.09402117526066987	-23864.515740473395	-257.83293414311044
6755000	-24125.466245738116	-259.50685131098203	-23865.959394427133	4.267753166870162	14.736982452850796	1.1000186770945084	1.0	0.3235366297563477	0.9037423007607138	0.3143172437548152	0.016461394721144714	-23865.959394427133	-255.43760338920825
6760000	-24113.254304147442	-259.3061647314859	-23853.948139415956	4.306135190927309	15.271502154860872	1.1500730991438464	1.0	0.2770042688105559	0.9653216037537771	0.26065260053635325	-0.16807953591564015	-23853.948139415956	-255.24077670865796
6765000	-24130.9271327329	-263.02176873806263	-23867.90536399484	3.9492016682794175	16.559400502341976	1.00898033372467	1.0	0.3490675871842557	0.9159645704834387	0.3021888566698515	-0.07103463248984244	-23867.90536399484	-258.94141083153613
6770000	-24111.298568504655	-255.77411682496594	-23855.52445167969	3.3613379440119444	14.192697090914486	0.9805093166404488	1.0	0.3619530403300141	0.9966465169525776	0.3611103848022189	0.17283549133612564	-23855.52445167969	-251.8662709969802
6775000	-24099.59654783131	-256.02177196100024	-23843.574775870307	3.9354353259596584	13.243857763209245	0.9805093166404488	1.0	0.3785777790984407	0.9900974470026113	0.3963624867939442	0.17304298066121593	-23843.574775870307	-252.13324557974013
6780000	-24116.12467384477	-255.96296205308258	-23860.161711791687	3.35880921402241	15.295926176330187	1.0454633076675328	1.0	0.28184755194382705	1.0329485953620925	0.2801812980214462	0.0824575422441665	-23860.161711791687	-252.09066572118493
6785000	-24111.401428327867	-262.4661726230848	-23848.935255704782	3.7262646474191063	17.674395823435958	1.1387650001786536	1.0	0.3843303904920801	1.0075566601196888	0.4118397526441906	0.0698989080358766	-23848.935255704782	-257.9552938918305
6790000	-24114.59864726835	-259.13163910369497	-23855.467008164655	4.075630757330777	12.09832081474898	1.1387650001786536	1.0	0.5292586645300303	0.9272045196563327	0.5042460318329549	-0.10177130428577545	-23855.467008164655	-254.56502591164374
6795000	-24119.595138813747	-260.4727215203751	-23859.122417293373	4.228165815531828	14.710338950763193	1.0485955392272808	1.0	0.4292519097657027	1.0418068382297712	0.42707505020723247	0.08654743916917608	-23859.122417293373	-256.19098360530353
6800000	-24126.841454877234	-262.49625367683126	-23864.3452012004	4.685927263488239	18.79572612681199	1.0485955392272808	1.0	0.4708860863617121	0.9796737495549785	0.469420348488623	0.13321538452485715	-23864.3452012004	-257.84453429820815
6805000	-24115.029777658456	-263.46503399817567	-23851.56474366028	4.994636932021158	14.862093748915104	1.1106126052642185	1.0	0.3941131249000999	0.920634092670493	0.38129208479053645	0.02261333044453265	-23851.56474366028	-259.1544149544987
6810000	-24126.932235456894	-260.6845145523087	-23866.247720904586	4.635599942650657	13.820566078455402	1.1106126052642185	1.0	0.3111701431927898	0.9438572203053921	0.3297709159134696	-0.033531539133510056	-23866.247720904586	-256.69538060311487
6815000	-24135.218607032082	-257.83642947396305	-23877.38217755812	3.9817377083213517	14.296142229974595	1.1106126052642185	1.0	0.32954556709337324	0.995304875781439	0.32163705144416294	0.09674954364183483	-23877.38217755812	-253.75833730463992
6820000	-24112.56212623427	-262.11789263486617	-23850.444233599403	3.8246366649215715	14.695946662901232	1.0418948357342523	1.0	0.3699000415154723	0.9946202316727307	0.3656349572784279	0.16419992208073408	-23850.444233599403	-258.0285905895347
6825000	-24129.350023262356	-257.8494195110843	-23871.500603751272	3.6826159344086697	14.114442329040472	1.0147266670717674	1.0	0.22874388137007853	0.9820087243420517	0.22217659027481254	-0.0792170352259015	-23871.500603751272	-254.2782954502346
6830000	-24133.78083034521	-260.5585434215771	-23873.222286923636	4.589596618595456	17.992257210389777	1.0147266670717674	1.0	0.26960029734699853	0.9543680436392432	0.2686904850458077	0.021501475481787453	-23873.222286923636	-256.622107154246
6835000	-24131.522217721653	-259.2212772458618	-23872.30094047579	4.054838470007147	15.043220360688682	1.0447948858528306	1.0	0.3043701144014296	0.9655386028265959	0.2811674113093332	-0.1368027987912378	-23872.30094047579	-255.29940918485195
6840000	-24117.191658060627	-257.80577059486006	-23859.385887465767	4.236033773529382	14.823643744397351	1.021631296050942	1.0	0.37017944272842884	0.937401687039931	0.4104985674172571	0.09731173988200284	-23859.385887465767	-253.7475056874598
6845000	-24127.042930375683	-259.3991768661847	-23867.6437535095	5.238715641716073	16.307924306509967	1.1338034754249036	1.0	0.26748032729510046	0.943624346994343	0.2850501885685772	-0.04670121990054138	-23867.6437535095	-255.32923725922578
6850000	-24120.915106825803	-262.7784930643004	-23858.136613761504	5.492761381015555	14.044957668973419	1.0985271458681372	1.0	0.3218512842540707	0.9176747098475567	0.3154378811212968	0.13892074810505164	-23858.136613761504	-258.76538094243534
6855000	-24130.266960747493	-266.47909213289347	-23863.7878686146	4.480833629257607	13.9783879172995	1.0985271458681372	1.0	0.3492282849810157	0.9100868236862982	0.33800401443000966	-0.06760227887818333	-23863.7878686146	-262.3886000387835
6860000	-24118.972306406853	-260.515056608014	-23858.457249798837	4.664130921491238	17.21475453186799	1.0099086875635	1.0	0.2554756484003866	0.9451458459967694	0.2451498408296665	0.06044518046592836	-23858.457249798837	-256.6748049191929
6865000	-24123.00144646956	-263.3503375924858	-23859.651108877075	4.485824865137212	13.787803865036388	1.0500478899303995	1.0	0.31146510622093415	0.9417266718615315	0.3366161160212438	0.053749243415963516	-23859.651108877075	-259.4838215396849
6870000	-24121.667293077087	-264.09622795462394	-23857.57106512246	3.737393529003905	21.17173189001772	1.0500478899303995	1.0	0.36369937708249833	0.9690214630732535	0.341987689285946	-0.03801504318987828	-23857.57106512246	-259.6441266222507
6875000	-24120.606164167868	-263.39430277604555	-23857.21186139182	4.409693817734754	14.122975626437817	1.0500478899303995	1.0	0.27744057389010857	0.953472659891873	0.26884333949795447	-0.209475948672893	-23857.21186139182	-259.60584179546333
6880000	-24117.56512351743	-259.538628738621	-23858.02649477881	5.339306780678621	17.653918258675308	1.0500478899303995	1.0	0.31240943055017467	0.8940979337652354	0.3199929057994941	0.022103979837605293	-23858.02649477881	-255.42210637993765
6885000	-24108.918437374185	-260.21529266249036	-23848.703144711693	4.781261783482806	12.117367981563875	1.1091311725881414	1.0	0.34603790146597874	0.8783908898303863	0.3717250724631179	-0.009194582362020242	-23848.703144711693	-256.2560362883237
6890000	-24112.332602932904	-253.6768357461641	-23858.65576718674	4.432491833024445	14.900823854280985	1.0922926774330064	1.0	0.3369936345369957	0.9766272904801799	0.342611204053846	0.11617728499477158	-23858.65576718674	-249.57161245325867
6895000	-24111.397624731173	-261.5178139494998	-23849.879810781673	4.317970188077473	16.4368631563414	1.099043355739179	1.0	0.3419180612130586	0.9040174541112984	0.3692093604405893	0.10161283360859734	-23849.879810781673	-257.2862059577633
6900000	-24113.80425737486	-255.49330645122907	-23858.31095092363	4.762159121768056	12.203508867499195	1.070222420114814	1.0	0.3309776463927592	0.9890100903503803	0.33290373996816225	0.03557800064258745	-23858.31095092363	-251.64996461857234
6905000	-24104.818725441255	-255.44043015967432	-23849.37829528158	3.9555713983116205	14.908780575112809	1.070222420114814	1.0	0.27552072351646684	1.0023247913007836	0.2916195760441011	0.04806188439283204	-23849.37829528158	-251.56323227839806
6910000	-24119.096612551482	-260.2600122907206	-23858.83660026076	5.424296910803804	14.533323244454415	1.070222420114814	1.0	0.3161530576088477	0.9675267250765539	0.3444183351671301	-0.08258325062275057	-23858.83660026076	-256.2864235793948
6915000	-24105.66644487258	-258.02251851795006	-23847.643926354627	4.513998221570263	14.454636010814406	1.070222420114814	1.0	0.31238383345029935	0.951687069238861	0.30534151781051366	0.050909044575508065	-23847.643926354627	-254.06566645229623
6920000	-24129.786205363704	-263.6983218448519	-23866.087883518852	4.1967485562580595	16.08792963087096	1.070222420114814	1.0	0.32438056870023463	0.9463752384779422	0.32035323919055186	0.05716124195488197	-23866.087883518852	-259.5984254893023
6925000	-24125.738525505672	-258.39319352365186	-23867.345331982022	3.795904352444638	17.102372713767025	0.9844193263264814	1.0	0.3376300046590123	0.9543086516776718	0.34032349228341263	0.15790092896066485	-23867.345331982022	-254.36400711717584
6930000	-24121.545429592643	-262.3595656750534	-23859.185863917588	3.5214043932326846	12.883913423105795	0.9844193263264814	1.0	0.4163637329260673	1.0015791642508236	0.39445060455786896	0.04277447585368464	-23859.185863917588	-258.3774157811256
6935000	-24117.442461513427	-259.92189441041836	-23857.52056710301	4.3743016169631765	15.264150887159078	1.0751089793408346	1.0	0.3486675412621793	0.9652941607562884	0.3642546743787786	0.05444762750775891	-23857.52056710301	-255.7919262973561
6940000	-24130.461449953833	-264.741851405985	-23865.719598547847	3.2812473754549054	16.89727361750363	1.061893343472799	1.0	0.32297586745137163	0.9738576262307058	0.31197109141461227	0.02483524480816699	-23865.719598547847	-260.6137443014066
6945000	-24128.01776747093	-259.77707036968405	-23868.240697101246	3.0918070584097346	16.84222307639375	1.061893343472799	1.0	0.2729913111209075	0.9938770847791751	0.27577761048284716	-0.03237049734082395	-23868.240697101246	-255.80218020684003
6950000	-24117.583618956254	-255.23681040559404	-23862.34680855066	4.108125513711029	14.324199490264418	1.061893343472799	1.0	0.26113891197018224	1.010110821198272	0.26378922167653523	0.06274093121567198	-23862.34680855066	-251.45941607293258
6955000	-24097.416287120515	-254.9249115810968	-23842.49137553942	4.6903137100686445	12.91117538283692	1.061893343472799	1.0	0.2607246140879649	0.9915460478399862	0.25824525412906374	0.025318456125333354	-23842.49137553942	-251.25261727602955
6960000	-24111.565696391506	-256.8463995152152	-23854.71929687629	4.3667478320375	13.36641633054872	1.0314155927841735	1.0	0.31205848024384203	0.9695024586539471	0.276356784834428	0.010850945320008585	-23854.71929687629	-253.04640704106222
6965000	-24128.98642176704	-262.1703979774084	-23866.81602378963	4.546680130949962	15.64464992553918	1.0320993487127668	1.0	0.32628045512063203	0.9309768424306808	0.31856186122535796	0.10307725842775722	-23866.81602378963	-258.1689883831026
6970000	-24138.285329868566	-262.6306657232265	-23875.65466414534	4.351303218550606	16.249147420185036	1.0320993487127668	1.0	0.3081819978782898	0.9395315199295872	0.3168448558765771	-0.08279658794653459	-23875.65466414534	-258.645640060445
6975000	-24120.640495668802	-257.83615954928376	-23862.80433611952	4.068532540767481	16.02714348013353	1.0706982033302168	1.0	0.2812495467481815	0.959325869296383	0.28649920364263437	-0.11386013285547428	-23862.80433611952	-253.86849021923433
6980000	-24121.56210586313	-258.472519515226	-23863.0895863479	3.644630712280851	11.92314116768551	1.1445595123228343	1.0	0.25792016867647966	0.9597820500457533	0.2626162200533822	-0.1178911826005635	-23863.0895863479	-254.72291830607827
6985000	-24133.87007563306	-260.5845054524752	-23873.285570180586	4.43583134332532	16.142636963420784	1.0734451204983932	1.0	0.3090036397196175	0.9440663552680094	0.27513028984252	0.08405882349495657	-23873.285570180586	-256.5208997314177
6990000	-24122.517294823974	-264.28101815119516	-23858.23627667278	4.419159143278081	20.326933550210292	1.014020078466914	1.0	0.28917499098155647	0.914068320442894	0.30263402941329803	0.06489822650579612	-23858.23627667278	-260.1652657080139
6995000	-24124.093834780717	-263.3093825309546	-23860.78445224976	5.100951541301999	17.105508331898285	1.014020078466914	1.0	0.2865307567664749	0.8517267694180007	0.3053759305416753	0.157486001421305	-23860.78445224976	-259.3741090366394
7000000	-24134.812437446853	-263.36668325126533	-23871.44575419559	4.741786538653375	16.842731623039754	1.1125448556477837	1.0	0.3208134377013086	0.8852396402760332	0.32456579618780546	-0.10661303646638882	-23871.44575419559	-259.14699349004013
7005000	-24135.633587128214	-262.8873453385024	-23872.74624178971	4.344640721650126	15.921236666886038	1.117063656809033	1.0	0.2522600395047152	0.9046690068356623	0.2605331077637808	0.09760255435850058	-23872.74624178971	-258.92054351811817
7010000	-24129.211582251897	-263.6675385821366	-23865.54404366976	3.9339700551273045	17.319902647010938	1.117063656809033	1.0	0.23940282854368525	0.9369017914698551	0.25606411197974216	9.581155961471727E-4	-23865.54404366976	-259.6551059698394
7015000	-24110.863971883442	-262.00354438525113	-23848.86042749819	4.881040966095203	14.677702418322356	1.109909151593446	1.0	0.2628851702583826	0.896275202751905	0.27692646224854645	-0.03452937768926222	-23848.86042749819	-258.1005005405934
7020000	-24112.812099202674	-260.8011679333219	-23852.010931269353	3.981006267177491	13.013335227053242	1.109909151593446	1.0	0.3231907063531622	0.9118815126217699	0.3227151980320088	-0.04553393439552649	-23852.010931269353	-256.83756236190527
7025000	-24111.584292775486	-259.55272862975767	-23852.031564145727	4.635682474338387	14.704821429168492	1.109909151593446	1.0	0.2575029924222377	0.9317887657189767	0.24792886540744485	0.04070407620437055	-23852.031564145727	-255.66398539014506
7030000	-24122.036633146985	-266.9843542285387	-23855.052278918447	4.196419918565881	16.16252991023763	0.9973093151677691	1.0	0.32255315767856074	0.9718862032186615	0.3179076952189902	0.09944090320644638	-23855.052278918447	-263.0311399997045
7035000	-24115.866256424644	-262.6067078011088	-23853.259548623537	4.97238572032923	16.732264400365022	1.0180451830211688	1.0	0.3192672046966983	0.9762200995955254	0.31168384605680705	0.08481604216019704	-23853.259548623537	-258.5872364346716
7040000	-24105.70361043214	-257.77271992023043	-23847.93089051191	4.432073830216087	13.20477827123681	1.0911211100102083	1.0	0.31952604153122044	0.9346837326680462	0.29284791236099766	0.12379276454739342	-23847.93089051191	-253.8430802905095
7045000	-24121.566568066137	-261.4644306894849	-23860.102137376653	4.997911678515295	13.205677287755915	1.037333996511925	1.0	0.4178882953851217	0.8703698218582826	0.41865950504464966	0.10781619625512835	-23860.102137376653	-257.3472104448496
7050000	-24113.54142779648	-267.24786727840245	-23846.29356051808	4.8048154933451865	21.272003978130098	1.0053114120874351	1.0	0.4462885351445397	0.8433271116504655	0.44852518751299536	0.14308657481041465	-23846.29356051808	-262.6327464770688
7055000	-24132.84873924419	-263.68366404550363	-23869.165075198685	5.201468334587443	13.933934999804242	1.0053114120874351	1.0	0.43090500832781725	0.8424780713787213	0.42213011970862924	0.17134143393881146	-23869.165075198685	-259.5377584338389
7060000	-24123.137125951736	-261.40456749174655	-23861.73255845999	4.937143163315764	16.555701381634762	1.0192708646395754	1.0	0.3227510712921226	0.9609707883384411	0.3045312534339679	0.1626716361698459	-23861.73255845999	-257.382801480962
7065000	-24126.46149717342	-261.7734811404944	-23864.688016032924	4.013472790253047	16.872376459848244	0.9623185216326842	1.0	0.34428667988029094	0.9603649714842232	0.343300281845189	-0.11382454890349342	-23864.688016032924	-257.7820657711902
7070000	-24122.45287890696	-253.91013444994627	-23868.542744457012	3.871398517293583	13.234897682558078	1.0771130270158595	1.0	0.30486323584346986	0.9592094891780161	0.32289681660432873	-0.037519034013746365	-23868.542744457012	-250.050221052786
7075000	-24117.01209998238	-256.7592120214882	-23860.252887960894	4.57699533640552	14.77767189632671	1.0771130270158595	1.0	0.310727236565238	0.9245052961341094	0.31932532650671097	-0.010137062789289645	-23860.252887960894	-252.77144634103922
7080000	-24133.364081163883	-264.1230589340579	-23869.241022229824	5.195079576435901	15.36479335568598	1.2172858454626017	1.0	0.2503405265613003	0.881080943173269	0.2717672679996666	-0.04027929433302599	-23869.241022229824	-259.99714638621276
7085000	-24114.325430298213	-257.45149128127997	-23856.873939016932	4.1138773108181175	15.503627080814764	1.2172858454626017	1.0	0.27681303307183913	0.9115640921142028	0.2942155470869518	0.03840252134917991	-23856.873939016932	-253.2371659586032
7090000	-24125.23710332926	-257.510223957358	-23867.7268793719	4.437625265721483	15.338498068887679	1.2077342134707707	1.0	0.282736036565119	0.9453097212209477	0.2954725972118781	0.04588814803627606	-23867.7268793719	-253.3079410082632
7095000	-24134.267185636534	-257.0517195687769	-23877.21546606776	6.656171468043932	14.032740995239255	1.1709722731607266	1.0	0.30230379993070294	0.931640370087511	0.32114697959724003	-0.055582622758967096	-23877.21546606776	-252.95322985012734
7100000	-24118.757786438357	-259.2642246773888	-23859.493561760966	5.168985254747055	11.30621391027268	1.0552084064988718	1.0	0.2926725140492053	0.9453307153173791	0.3187089482158046	0.1112910933790507	-23859.493561760966	-255.64219731333083
7105000	-24130.84182767033	-257.3817861849153	-23873.460041485414	4.38450307969498	17.047773213499372	1.0552084064988718	1.0	0.2776330686369195	0.9535684308182676	0.2828374613077206	-0.01034909317312053	-23873.460041485414	-253.3942100433485
7110000	-24118.00783300561	-257.7566429020699	-23860.25119010354	4.186116116495647	13.770550192847171	1.0795402014995754	1.0	0.24101619011016584	0.960888607125656	0.26904319140732275	-0.042018890039806224	-23860.25119010354	-254.04374113011843
7115000	-24118.16568818025	-255.09490773298685	-23863.070780447262	4.184564542305924	12.11341977707642	1.0345794802095714	1.0	0.21336886498612323	0.9706503635132674	0.2303036101363276	-0.15883318893904308	-23863.070780447262	-251.68308773631557
7120000	-24119.907974736732	-258.1358610705507	-23861.772113666182	3.505904683031935	13.479097881409333	1.139593920138964	1.0	0.21749112465229808	0.9440597258847601	0.20178573297152422	0.16234270313269566	-23861.772113666182	-254.39481914504327
7125000	-24130.166753837253	-257.6378020676686	-23872.528951769586	4.495644029406825	12.517686384605275	1.020132603661858	1.0	0.25649803260672094	0.9629092253522102	0.260199551683705	0.005488935111444107	-23872.528951769586	-254.0926596767191
7130000	-24114.740891217505	-252.16781532092955	-23862.573075896576	3.991834780708736	15.18725564165025	1.020132603661858	1.0	0.24125150095416967	0.9836217100019923	0.243957428063464	0.034140997614082215	-23862.573075896576	-248.4750984484387
7135000	-24115.891827327356	-253.48335783720233	-23862.408469490154	3.963690363120573	11.090144018169243	1.0940056378685468	1.0	0.2616461632513643	0.9616992084463681	0.28006080914138815	-0.002181289574220769	-23862.408469490154	-249.89611075335202
7140000	-24123.159779572256	-257.8895781933346	-23865.27020137892	4.711182898643873	16.18574016296831	1.1340300216470545	1.0	0.3008644846037065	0.9457850713449713	0.3176922097635148	0.12593870014315695	-23865.27020137892	-253.72655354770887
7145000	-24099.092001486337	-253.37447744290472	-23845.717524043434	3.4435914741198244	14.84492259349986	1.1257344341860802	1.0	0.34157802168686263	0.960759775280739	0.3301335409279269	-0.023497027548994076	-23845.717524043434	-249.19237608481248
7150000	-24110.797839840914	-263.30402348783576	-23847.49381635308	4.118089848945301	14.71235723535106	1.0890930345156686	1.0	0.4006465837426832	0.9425960356539053	0.3825909793014094	0.061870041551617065	-23847.49381635308	-259.0269693678946
7155000	-24105.4194665566	-263.8762499509719	-23841.543216605627	4.387336109298844	18.167053504452266	1.0663956562044334	1.0	0.422923140865492	0.8936552037976888	0.4342784696615085	0.024490016101812163	-23841.543216605627	-259.3668389785972
7160000	-24118.41993774181	-265.09459103672543	-23853.325346705085	4.8222284461452904	19.89624749529398	0.9902257119614554	1.0	0.42156485879679495	0.8870491323770723	0.4098111339067059	-0.04257779545980569	-23853.325346705085	-260.65067335976664
7165000	-24116.78845467125	-262.4558224345927	-23854.332632236656	3.740175512200169	15.69719330393817	1.006104919978809	1.0	0.4110129997040699	0.9554083494725055	0.3987190155558403	-0.07681901559251879	-23854.332632236656	-258.2488511388278
7170000	-24113.235470965945	-262.232999604942	-23851.002471361004	3.6813674300189967	17.429324911723135	1.006104919978809	1.0	0.4239946315114791	0.9673222877724235	0.42527614420666693	-0.05825824744485825	-23851.002471361004	-257.8824112122947
7175000	-24120.023256110446	-256.56001268875764	-23863.463243421687	3.67631412082094	14.538643074254992	1.006104919978809	1.0	0.4258994141107665	0.9723468011518439	0.39533674295043575	0.012439642215746687	-23863.463243421687	-252.38505393158667
7180000	-24142.476711841537	-262.10138926622506	-23880.37532257531	3.318642636898834	13.227452224997798	1.1963802756455566	1.0	0.38682205923157315	0.9796203150368777	0.3810344512964571	0.008863416302142652	-23880.37532257531	-257.75762762247143
7185000	-24109.510134362365	-265.31817280494676	-23844.19196155742	3.8213089343775173	21.353546552551652	1.0625810138919762	1.0	0.41421608033067825	0.9563656613323221	0.39922629698616474	0.09845988501746898	-23844.19196155742	-260.6809041646461
7190000	-24117.891353809988	-262.63187615930855	-23855.259477650678	3.7256418676088985	14.98068508722981	1.1460576297654381	1.0	0.38053208476074113	0.9132968128620117	0.4387037511539751	0.1856029542432461	-23855.259477650678	-258.28316240422026
7195000	-24128.3607843106	-263.8249763671349	-23864.535807943466	4.249470541192617	19.85280323518415	1.0352775231253533	1.0	0.34466439666486587	0.9542644638944501	0.4116734078405892	-0.055280387255505575	-23864.535807943466	-259.5238423820391
7200000	-24132.328943381373	-259.9869622262533	-23872.34198115512	4.011577898605199	15.338979319748606	1.0866987159728407	1.0	0.3153155340478991	0.9677372067512848	0.33150899778648346	0.09099602132631247	-23872.34198115512	-255.92898040484073
7205000	-24118.11660754221	-259.5101279994809	-23858.60647954273	5.689325915778233	15.828242178350257	1.0363606727913863	1.0	0.2736352371536531	0.9676755710764433	0.27160219725837254	-0.03694522601007143	-23858.60647954273	-255.64646458763045
7210000	-24117.45236901381	-255.85576098958595	-23861.59660802422	3.8118138785776488	15.049972456081061	1.0363606727913863	1.0	0.38140486110535227	0.9877281372818586	0.36993952031037114	-0.036449163178424525	-23861.59660802422	-251.71920836888268
7215000	-24132.266801007485	-266.6796878554185	-23865.587113152065	4.502139116793309	22.155394701492078	1.0363606727913863	1.0	0.3932263789478155	0.9182157014212465	0.4008744020886017	0.14360020393634762	-23865.587113152065	-262.12096582226866
7220000	-24113.136059823646	-253.64137879539786	-23859.49468102825	3.7128516479421636	12.710003176478153	1.1035493980569666	1.0	0.3911403504217499	1.000964242264059	0.3472006122701189	0.01199749237055234	-23859.49468102825	-249.5102290821258
7225000	-24120.97064963844	-252.55685940817122	-23868.41379023027	3.648378884270918	11.94125035311941	1.2099353097899301	1.0	0.3172944441060235	0.9948908526703631	0.30922373773083156	0.012556645909888541	-23868.41379023027	-248.49686610332787
7230000	-24114.643210114373	-260.41553742018016	-23854.227672694193	3.939915068046444	13.821496238018375	1.185030565794996	1.0	0.3655206266516072	0.9640178985872906	0.357166154710062	0.0811956575447431	-23854.227672694193	-256.1144487992469
7235000	-24117.24667420814	-255.96558624678744	-23861.281087961353	5.272995222181128	12.73599400711898	1.185030565794996	1.0	0.40838912779783193	0.9707150632188656	0.4208260747584048	0.09021570912562012	-23861.281087961353	-251.61768504247664
7240000	-24127.141860522246	-256.325697056886	-23870.81616346536	4.419630197414139	13.892336752413168	1.0671858203324012	1.0	0.3797933019712702	1.007175932725691	0.3624652250814683	-0.14441321616327552	-23870.81616346536	-252.2123676042036
7245000	-24120.350642510777	-257.7513296758471	-23862.59931283493	3.482516668605454	16.157252227149996	1.0671858203324012	1.0	0.2818289251786009	1.0534464062207523	0.2857408461718067	0.031124422477630618	-23862.59931283493	-253.78086172568788
7250000	-24118.443970102344	-256.57185116232523	-23861.87211894002	4.270121388133443	16.04721817192022	1.0671858203324012	1.0	0.2761539092022549	1.000098982773188	0.29298852797587255	0.052225041018102374	-23861.87211894002	-252.62524175134956
7255000	-24123.568450129027	-259.83674054222104	-23863.731709586806	4.321576774768444	13.416882882863211	1.155095229555505	1.0	0.2454841791889237	0.9955698414313878	0.24692718634848826	0.008365933742808715	-23863.731709586806	-255.9853431842118
7260000	-24127.159792945313	-262.94589558771247	-23864.2138973576	4.760746740234408	16.41480380154289	1.015377712493781	1.0	0.33321277515586223	0.9563423455592974	0.32141839270084915	0.01905468050373132	-23864.2138973576	-258.90907770799174
7265000	-24117.000725323316	-258.6291025749713	-23858.371622748346	5.150429424472229	13.079242993315207	1.116600757626831	1.0	0.331925751776065	0.9349363483990334	0.328426708650767	0.0554524521539592	-23858.371622748346	-254.62085680439208
7270000	-24125.339675997075	-264.8434381342727	-23860.4962378628	4.693227126252821	19.543049011606506	1.116600757626831	1.0	0.2897405673965754	0.9536212956374935	0.2957185260238529	-0.1172778838845772	-23860.4962378628	-260.56015471212703
7275000	-24119.206217036466	-262.5396689172574	-23856.66654811921	4.232939465774873	16.403640086366394	1.0624893275579184	1.0	0.3580281990463303	0.9535747757753181	0.37514171112397743	-0.024312285129576065	-23856.66654811921	-258.33486186754345
7280000	-24120.967991008933	-250.86450323364807	-23870.103487775283	3.246494324098108	11.893308336895103	1.0624893275579184	1.0	0.23677231715046312	0.9685559109813384	0.2379298088392744	-0.012913489179365861	-23870.103487775283	-247.34499117898588
7285000	-24133.55170796366	-259.8331001076843	-23873.718607855975	4.007857411704856	16.379932689124544	1.0793243050065966	1.0	0.29691170751272133	0.929018703926067	0.26103399148026535	0.07883397798342764	-23873.718607855975	-255.77941887527754
7290000	-24141.48332529583	-265.87550495993503	-23875.607820335896	5.528435468110292	11.705447361726671	1.0793243050065966	1.0	0.3910200396548082	0.914680001609458	0.32513427568145165	0.026958153803139567	-23875.607820335896	-261.87550138026114
7295000	-24103.421476072428	-259.1608193900427	-23844.260656682385	4.0381450623194235	14.013278209970162	1.0793243050065966	1.0	0.37152966627768835	0.9158971312488434	0.3405165899829969	0.03721400038469463	-23844.260656682385	-255.0393359267284
7300000	-24120.944977738814	-258.4643231768569	-23862.480654561958	4.534146975958693	15.502363640871026	1.0793243050065966	1.0	0.30475449354333256	0.9146494067464219	0.2740116228870855	-0.040620571055989985	-23862.480654561958	-254.44217805018303
7305000	-24107.28265057655	-256.859545179983	-23850.423105396567	4.358071737295746	14.47326048005993	1.024448971146312	1.0	0.3454605910271809	0.9244819937774303	0.33769118170852797	0.028420571216167714	-23850.423105396567	-252.89372209168846
7310000	-24114.825881938752	-255.56143993822008	-23859.26444200053	3.9302554957831415	15.03989731153358	1.213578373676628	1.0	0.36560004773691396	0.927918437847433	0.3762424760260293	0.04959032263629488	-23859.26444200053	-251.11853602607633
7315000	-24122.208815581915	-261.341499486835	-23860.86731609508	4.12979819468612	18.12096189462919	1.0044928764410523	1.0	0.3410230531000525	0.9788149591077588	0.37506474282988006	0.019116787995608914	-23860.86731609508	-257.20413465998234
7320000	-24106.984997336564	-253.31156816566101	-23853.673429170904	3.230382324748282	14.280843034588035	1.02739843356384	1.0	0.2517499986173611	1.0068224787605937	0.27744747104685735	0.004244659173145507	-23853.673429170904	-249.63436178070484
7325000	-24113.463316705755	-256.60624549906845	-23856.857071206687	4.901755885689834	15.658996967307322	1.0477861977095773	1.0	0.3729539575276308	0.96350449844938	0.4207016938135164	-0.005967680769473667	-23856.857071206687	-252.43252506240208
7330000	-24107.894904703917	-264.2739428367814	-23843.620961867135	4.028272234959931	14.478457744673289	1.1170636464684836	1.0	0.34770183785142184	0.9414668505326108	0.3935880662864575	0.1771036034124256	-23843.620961867135	-260.11580762757893
7335000	-24123.169232194436	-262.6176217209219	-23860.551610473514	4.6780407343680155	13.173795006976272	1.0244854781799488	1.0	0.2312210711092802	0.9573791155843941	0.25979946827136735	0.03523846311195104	-23860.551610473514	-259.0885173907886
7340000	-24115.820653681272	-259.07682340819184	-23856.74383027308	4.128433490675611	15.312594956088427	1.0244854781799488	1.0	0.258799808602562	0.9330134400612661	0.267889730091224	0.1058687537209829	-23856.74383027308	-255.31453680575265
7345000	-24115.97300484086	-260.09736655743706	-23855.87563828342	6.01005225119451	14.028284340149412	1.0605126988933076	1.0	0.28284881518662985	0.9274837024974731	0.32245887147271335	0.045610617328131056	-23855.87563828342	-256.2784785817744
7350000	-24139.068829880416	-258.37496799024956	-23880.693861890166	3.8556884647718483	14.177374992697185	1.0723814750278031	1.0	0.279504292126289	0.9718023934479693	0.30080637516194053	0.02048029064511154	-23880.693861890166	-254.53180424947826
7355000	-24117.26462155522	-257.3116178595677	-23859.953003695653	4.119907800481827	13.192814110550863	1.106579135021579	1.0	0.33362653127344705	0.9747886293525024	0.35799345557416185	0.03318735060798058	-23859.953003695653	-253.3096671691359
7360000	-24127.251178595077	-257.8594197270164	-23869.39175886806	3.6528982951473674	15.952074450917195	1.1177216105619292	1.0	0.27548847889817396	0.9638860421303396	0.2842559414980161	-0.00806830613794762	-23869.39175886806	-253.8196816580336
7365000	-24111.326037092378	-260.6203382523923	-23850.705698839985	3.764295033533253	12.593228401571416	1.040800423661829	1.0	0.3297255590161431	0.9609587929425651	0.33592312581677264	0.003875081813503908	-23850.705698839985	-256.80816095620395
7370000	-24112.917280094072	-260.1919836161666	-23852.725296477907	3.822007123713817	12.330886010361276	1.084284084621896	1.0	0.3941384378236216	0.9499135945631112	0.4116706471706241	-0.018879340857064456	-23852.725296477907	-256.12065242998636
7375000	-24102.154276748734	-255.24073804522934	-23846.913538703506	4.531677248117172	11.479881680804931	1.199289318166239	1.0	0.33056362418322727	0.9873568841459365	0.35590814267731286	-0.048042009818761194	-23846.913538703506	-251.201631921287
7380000	-24128.723988699592	-256.36900449462036	-23872.354984204972	4.29547331835082	13.820853728280497	1.2197763499564487	1.0	0.35052782375061997	0.970848041083222	0.3706753393461628	0.04149888118466005	-23872.354984204972	-252.04344920141273
7385000	-24130.59328885287	-257.81717087514784	-23872.776117977723	4.716859047066669	13.222564232616921	0.9731389013696743	1.0	0.2999901446921104	0.9678995728572343	0.3331770272745784	0.11036047482036308	-23872.776117977723	-254.18075732578706
7390000	-24111.885762894017	-253.39826415979428	-23858.487498734223	3.3451296897588296	14.351885532184653	1.0290939197573212	1.0	0.308218032117831	0.994686907481297	0.3633215784520011	-0.013661255492525545	-23858.487498734223	-249.5433003636092
7395000	-24120.633842318126	-260.7258020392997	-23859.908040278828	4.557936379918042	14.433770668439601	1.0551524587154424	1.0	0.26995252222943583	0.9551766864848408	0.3027450062903802	0.021543556871921714	-23859.908040278828	-256.9278283781735
7400000	-24114.369039170317	-259.9083544966018	-23854.460684673715	4.231022057493144	18.587644719462375	1.068055150588959	1.0	0.30240628240038375	0.9482587708685787	0.3253575682803671	0.11565567339054202	-23854.460684673715	-255.73428771984615
7405000	-24132.78754740312	-259.9712723925061	-23872.816275010613	3.492623511745105	17.779601229515357	1.068055150588959	1.0	0.2608597643327771	0.9834936443258907	0.2655527259092323	0.016979420244943526	-23872.816275010613	-255.96629046575987
7410000	-24105.38994713202	-263.0477887444339	-23842.342158387586	5.301284714643095	15.24195063925973	1.0850089010813713	1.0	0.3464318037672511	0.9019535992047002	0.3313644245453333	-0.03443285378368406	-23842.342158387586	-258.9061834634275
7415000	-24115.72057166368	-263.41635169988064	-23852.3042199638	4.719182798863885	19.017070291586055	1.0850089010813713	1.0	0.3504428041754473	0.9395210380935494	0.3232042398461998	0.010671432929625004	-23852.3042199638	-259.0414279422063
7420000	-24104.88232080433	-261.39210924603447	-23843.490211558295	3.986391240704725	17.05160541334211	1.1452737413430671	1.0	0.36091237384688934	0.8795463342229938	0.3281444089938129	0.07788900039242988	-23843.490211558295	-256.9743397525986
7425000	-24140.16076039133	-269.78415565898223	-23870.376604732348	5.353145869601066	14.060494339849354	1.0223445656814925	1.0	0.3554837529812642	0.880724440416719	0.3480245394832688	0.09090677721952174	-23870.376604732348	-265.82140569283257
7430000	-24127.924391785797	-261.10898538201764	-23866.81540640378	4.8445976107277895	17.080449710704027	1.0223445656814925	1.0	0.3928155548182543	0.8791951899745931	0.35844593571391714	-0.15632188741918965	-23866.81540640378	-256.8396745377476
7435000	-24115.264018739636	-262.2328817024551	-23853.031137037182	4.391898315989781	17.544719250608424	1.0223445656814925	1.0	0.38987247812432174	0.8787183484303954	0.34535888325207265	0.15818765659028	-23853.031137037182	-257.94558159871525
7440000	-24116.971405582324	-262.64900723382067	-23854.322398348504	5.02786462125067	16.644329164222047	1.0223445656814925	1.0	0.32496247481691803	0.8967232700840518	0.3122932345578091	0.1644496688077873	-23854.322398348504	-258.60912057956017
7445000	-24121.29507250386	-261.7466560137742	-23859.548416490088	4.5255002386060434	12.3606702562329	1.0688436118867473	1.0	0.3198810102628352	0.9029145253230446	0.3243349693490143	0.113010852937159	-23859.548416490088	-257.92656555003043
7450000	-24115.273411627983	-257.8175208338726	-23857.45589079411	3.698999024046429	15.112339012568318	1.029863640856566	1.0	0.31812340874906647	0.9969036951498362	0.33259345877937163	0.008524919597776999	-23857.45589079411	-253.87967123185712
7455000	-24112.174210828678	-257.9213831664151	-23854.25282766226	3.5728148164072016	16.955545700544157	1.029863640856566	1.0	0.3412187147669136	0.9613066016227118	0.353087176089154	0.021719872557676573	-23854.25282766226	-253.79916424934146
7460000	-24112.96649102511	-252.89931735204044	-23860.06717367307	3.311411284197439	14.757841526219176	1.1002149185242043	1.0	0.31770947737346666	1.025992120915641	0.3031498177737109	0.04323227371029766	-23860.06717367307	-248.84574398168223
7465000	-24126.464789009653	-259.4301873563245	-23867.03460165333	3.7074290944584103	15.442898089580464	1.010466207413309	1.0	0.35024860080052755	0.9663599719488892	0.31858344921455856	-0.11493964272640134	-23867.03460165333	-255.41311938123883
7470000	-24118.138369410044	-266.1951937994963	-23851.943175610548	4.789448167774121	13.382471145686605	1.0473961864047272	1.0	0.3372843155424441	0.9355011888389325	0.33071072560448644	-0.019604011099437244	-23851.943175610548	-262.28636222212725
7475000	-24130.651009886715	-254.87752049080785	-23875.773489395906	4.561598632620026	13.365068726129289	1.039861231565906	1.0	0.3246357657027262	0.9206465251406879	0.3256405591548986	0.03932765167614531	-23875.773489395906	-251.0230057079714
7480000	-24120.93638580892	-262.0988414071209	-23858.8375444018	4.089924859680967	16.59715599697537	1.0613919173053168	1.0	0.3942209099809557	0.9469580138224212	0.4086404738496525	-0.03715258345421838	-23858.8375444018	-257.7759229565943
7485000	-24114.73515147043	-259.6315204350431	-23855.10363103539	4.282462827878122	16.953909150090563	1.0778449129224732	1.0	0.31348033294176797	0.9507211305308878	0.31761715154172826	-0.14845305352463167	-23855.10363103539	-255.49665064404118
7490000	-24116.865448837005	-263.7808415156971	-23853.084607321307	5.2447414874892395	17.26214921948383	1.0778449129224732	1.0	0.30057501875273834	0.9353805964296522	0.3064413918680879	-0.13743237096956312	-23853.084607321307	-259.6666699046705
7495000	-24134.80728561821	-254.5910157304894	-23880.216269887722	3.581886817967432	15.418833297833185	1.0778449129224732	1.0	0.27605074001166485	0.9921459102513366	0.2785167973034717	0.06979897070297957	-23880.216269887722	-250.66334345018393
7500000	-24125.3274935294	-257.30620815641623	-23868.021285372983	4.048497290883696	16.212435863683584	1.0431874562709815	1.0	0.2781303365095027	0.9732558848239709	0.27120540383587194	0.028434383945462213	-23868.021285372983	-253.39142310991852
7505000	-24119.560099467228	-255.87461903206852	-23863.68548043516	4.14942143399736	15.215236012842809	1.0638027047809149	1.0	0.2776345070138959	0.9872851062989118	0.29947723969888324	0.07785157111161362	-23863.68548043516	-251.98357227561146
7510000	-24120.045878490095	-257.5792726030519	-23862.466605887043	4.38963970800518	16.03208928911838	1.1036174083387782	1.0	0.2979924860611967	0.9368562377127002	0.2670679991096982	0.1190247825347459	-23862.466605887043	-253.4952275031008
7515000	-24119.880900846758	-262.58891380855516	-23857.291987038203	5.0744449803646265	14.266038223179526	0.9710728106740582	1.0	0.41674178776358606	0.8656397588727688	0.3719842376355648	6.724253239161178E-5	-23857.291987038203	-258.53042052997205
7520000	-24122.02948331229	-265.17670958146647	-23856.852773730825	5.4341751130967095	14.79190964202388	1.058040936113118	1.0	0.4025309806483735	0.8619644071539796	0.39340488878170526	-0.12631847120416162	-23856.852773730825	-260.9507138510276
7525000	-24130.19625841326	-262.61810110193693	-23867.578157311324	4.572987425518458	15.791959227226549	1.0164077124430941	1.0	0.3748889592060935	0.8967688485906331	0.38336933842850884	-0.09292477301214698	-23867.578157311324	-258.49287736783526
7530000	-24137.746280017996	-265.5068955466469	-23872.239384471348	7.994445223868776	17.926419877630543	1.0164077124430941	1.0	0.4103803872076393	0.8034184267302367	0.41956086986142377	-0.048497272058891684	-23872.239384471348	-261.1484228338761
7535000	-24119.206537801572	-258.9886437476571	-23860.217894053916	3.7157625481017487	14.572241552867153	1.0168356282042392	1.0	0.3315053509632288	0.9213187406129827	0.35562433064105314	0.021313875729783875	-23860.217894053916	-255.07309745207056
7540000	-24127.727562817137	-255.31765903319678	-23872.40990378394	5.866590830373638	15.139266373784594	1.0634762740768198	1.0	0.31927757218147484	0.9054607219834523	0.35700893728928473	0.1393152843584237	-23872.40990378394	-251.3073414470484
7545000	-24103.59481358237	-258.20857784469905	-23845.38623573767	3.982013374056034	15.724376604679797	1.0634762740768198	1.0	0.33385725257528537	0.9126410938913087	0.35328247170197513	0.137746689803234	-23845.38623573767	-254.11660084982853
7550000	-24112.622147004866	-255.53066584131366	-23857.091481163552	4.05145252292135	15.252544209564073	1.0634762740768198	1.0	0.30632957325124266	0.9546521639319527	0.33213742145561137	0.05806240587356823	-23857.091481163552	-251.55173772008203
7555000	-24113.162333163866	-257.1986244514934	-23855.963708712374	4.770071830743363	13.559612431243629	1.127424644822465	1.0	0.2593609091746383	0.9625942434646361	0.28984729604893555	0.04529208180936885	-23855.963708712374	-253.3503562032155
7560000	-24129.388664504226	-258.3693559531967	-23871.01930855103	5.276011494023856	14.953595983882744	1.0262652124393803	1.0	0.3312731663598612	0.9523291532057473	0.35448765038893965	0.08725996090750218	-23871.01930855103	-254.40981369351442
7565000	-24096.856369694655	-256.6800238542625	-23840.17634584039	4.174920850763597	11.442700503293915	1.0262652124393803	1.0	0.30709719878877106	0.9398306979600185	0.34017987436654823	0.09755978728085998	-23840.17634584039	-253.0606092861709
7570000	-24116.308910175732	-256.8593007605347	-23859.4496094152	3.9050801652893132	14.69172288509125	1.1163444079982325	1.0	0.3405111860121425	0.9795422132149437	0.34618976671408414	-0.05333318256598267	-23859.4496094152	-252.70955358956954
7575000	-24150.099268446822	-262.04228883399736	-23888.056979612826	4.529933734556333	14.56690667695563	1.0143209934568689	1.0	0.3506597067706993	0.9409441061159279	0.333408889733988	0.04229466448488797	-23888.056979612826	-258.074674906023
7580000	-24136.362429931127	-258.33449383589715	-23878.02793609523	4.932811101829516	12.16638437529356	1.1170209411101006	1.0	0.386518580171069	0.8991619970615771	0.3894841842186828	-0.07842959628588661	-23878.02793609523	-254.2339789127713
7585000	-24122.518340593306	-264.0150865483628	-23858.503254044943	4.111016095292575	16.414816866146907	1.1084371161672109	1.0	0.39914297741858284	0.9679987607036598	0.40590800738231375	0.13618153965297009	-23858.503254044943	-259.5943584586036
7590000	-24124.42079243719	-267.5172824940653	-23856.903509943128	3.239822111630745	19.452003903325743	1.1084371161672109	1.0	0.4152707707223184	0.9477536735551878	0.3865319366038129	0.16443307915804076	-23856.903509943128	-262.87840532558596
7595000	-24123.279902145623	-263.0515096285799	-23860.228392517045	3.229766369258086	17.038118337687244	1.1074193547041422	1.0	0.3744350547414175	0.9299195656692548	0.3495436522141871	0.16134997547929497	-23860.228392517045	-258.6696721350637
7600000	-24121.86150034816	-260.8562195742908	-23861.00528077387	3.745684199067973	15.595908544941977	1.0579587562998027	1.0	0.43922134600178636	0.9165755461522642	0.35266293229199563	0.11787812123264096	-23861.00528077387	-256.467388885818
7605000	-24122.158110881584	-262.5697892491974	-23859.588321632385	4.811370737372437	15.627058283431388	1.07603596077021	1.0	0.3650915630948125	0.8970969024686365	0.32396625493551967	0.042842704320904076	-23859.588321632385	-258.3651981905142
7610000	-24119.367828661092	-256.6344565700205	-23862.733372091072	4.669291135892817	14.86886018608993	1.026625374085693	1.0	0.2850342571798164	0.9857583289693713	0.2642136197920888	0.047382208226781686	-23862.733372091072	-252.81859341391416
7615000	-24110.377668261626	-256.259529991471	-23854.118138270154	4.641472226777147	15.181566297945277	1.026625374085693	1.0	0.3009461361485	0.9441026026459003	0.2893431108069392	-0.08243283175654868	-23854.118138270154	-252.37511835575472
7620000	-24122.03525432015	-256.965097814472	-23865.07015650568	5.115164974250279	14.40378626079785	1.0616120405629046	1.0	0.3857462014553649	0.8685337334230738	0.3519669522898999	-0.01348556185915868	-23865.07015650568	-252.8089034914099
7625000	-24093.651062144625	-257.27574683278493	-23836.37531531184	6.499831749639138	14.487096355346603	1.0616120405629046	1.0	0.4542197665044311	0.8551102480757927	0.3828387488657183	0.24259468485304408	-23836.37531531184	-252.90836457467705
7630000	-24117.565494677896	-262.9606058399633	-23854.604888837934	4.947957372636365	15.955195312987607	1.031795233055211	1.0	0.4047840051766995	0.9043198171277934	0.3769422487807994	0.07327535777353958	-23854.604888837934	-258.7046383264046
7635000	-24112.813115387202	-261.91488052928196	-23850.89823485792	3.7583658338965757	13.171261280823611	1.0880468657858393	1.0	0.3715827348988723	0.939614984183035	0.3420249227542494	0.1567383753481919	-23850.89823485792	-257.83776078183723
7640000	-24114.74377348716	-259.7185935691187	-23855.02517991804	4.0987037363006795	14.791096167622076	1.0401654818145643	1.0	0.26616822585783634	0.9877207578523458	0.27558433543505456	-0.08086549984095263	-23855.02517991804	-255.93749200770995
7645000	-24127.204682830285	-262.56723621901585	-23864.63744661127	4.846798454149439	13.258563875020293	1.026884455817219	1.0	0.3977582244092226	0.98626224176298	0.3968090408223266	-0.07253740328429042	-23864.63744661127	-258.52730842954077
7650000	-24114.46396500867	-260.13433366132267	-23854.329631347344	5.107598181138044	16.371127849208303	1.026884455817219	1.0	0.41609587034345163	0.9764217254778335	0.4283857126228551	0.06216673619192208	-23854.329631347344	-255.82851732155132
7655000	-24099.772548198798	-254.76726007782062	-23845.005288120978	4.193321471959249	14.705281328752168	1.0553140008860964	1.0	0.34849693410946114	1.00797027113833	0.35272767884811684	0.03675694396848527	-23845.005288120978	-250.71469403962212
7660000	-24109.226970305685	-253.85763720600923	-23855.369333099676	4.852898771128849	16.96271622311129	1.0815989533221593	1.0	0.3774868856899116	1.001746184175749	0.3425338511202833	-0.041331536879855565	-23855.369333099676	-249.52272033931828
7665000	-24107.129475506845	-259.02370505243834	-23848.105770454407	3.618469267646202	16.984638034684057	1.0815989533221593	1.0	0.397187345192132	1.0066316200695615	0.39099046038146673	0.09098186611315308	-23848.105770454407	-254.62839528894136
7670000	-24109.882641522567	-255.1270870541756	-23854.755554468393	3.7924376265634665	14.588339760770369	1.1803318501001725	1.0	0.3211783633407238	1.009124669434341	0.35516088108693217	0.06811361189554208	-23854.755554468393	-250.91442517007746
7675000	-24116.26479163731	-259.54982160512554	-23856.714970032182	4.912417927044027	12.211691237258062	1.097967703535102	1.0	0.4127434743384386	0.9526433841220358	0.41217922312453975	0.05130294186775411	-23856.714970032182	-255.4050214532675
7680000	-24118.51117734267	-260.3196735006229	-23858.191503842045	4.211638904382587	18.121480124741915	1.097967703535102	1.0	0.35636666631466585	0.9307048568790983	0.37703150927732604	0.07459769599591841	-23858.191503842045	-255.9492995819695
7685000	-24118.205964328023	-258.54415510788806	-23859.661809220135	4.21808868411572	13.981338755142271	1.097967703535102	1.0	0.338642515361874	0.9034487236008876	0.35191972132250193	0.05730591447226303	-23859.661809220135	-254.4863281295691
7690000	-24105.628803639862	-261.38012467332067	-23844.24867896654	3.7296422303294823	19.555022432852297	1.1312507803386913	1.0	0.2646418572800599	1.0239418652728365	0.26678703699151546	-0.15553521817666593	-23844.24867896654	-257.14222485465723
7695000	-24121.777654317153	-255.6990918915555	-23866.0785624256	3.8536093972891603	13.749971745217525	1.0092007771156934	1.0	0.3392838117035399	1.049950351413091	0.35280526384307037	-0.0667116463102462	-23866.0785624256	-251.83356160222434
7700000	-24118.454249063565	-255.62148361948056	-23862.832765444084	4.707543856848622	14.371147895134767	1.0092007771156934	1.0	0.38454704004494755	0.9812850635587141	0.3860465959852681	0.009349285896601956	-23862.832765444084	-251.5759778360824
7705000	-24103.977163668573	-257.69629509141197	-23846.28086857716	3.853699934966046	14.673859083662117	1.1048964476429142	1.0	0.33075121560237564	0.9420415267976155	0.3382817068742974	-0.09176522236260098	-23846.28086857716	-253.59994040143195
7710000	-24105.33679095185	-260.74601857397016	-23844.59077237788	3.990661921907486	15.614343772264093	1.0614269840645878	1.0	0.4336275559160005	0.9147453477853571	0.4360856179320521	0.030873903499333295	-23844.59077237788	-256.3658514429405
7715000	-24116.447231610277	-262.84293611079875	-23853.604295499477	3.9985932383400224	14.61264476578637	1.0614269840645878	1.0	0.35499584952732915	0.9363589826909903	0.34694634753182985	0.12404688634969241	-23853.604295499477	-258.7649668295837
7720000	-24117.230768280788	-258.7192251604663	-23858.511543120323	3.6927308194066084	16.269884320134544	1.0614269840645878	1.0	0.37324293249749857	0.9254394827765664	0.3444527877454327	0.040018217533063075	-23858.511543120323	-254.4790860528772
7725000	-24135.17132572805	-264.6719293226575	-23870.499396405394	3.8503014908908493	18.012774120932313	1.1563655034656617	1.0	0.4178124071148777	0.8654768003091889	0.36801243633039715	0.09467456158859078	-23870.499396405394	-260.0064393840274
7730000	-24111.014807381922	-266.58445375702394	-23844.4303536249	4.572778901436841	14.750296122247	1.1563655034656617	1.0	0.42018629090235876	0.8474273963876403	0.4096619859126664	0.0657562348930803	-23844.4303536249	-262.1116601879447
7735000	-24140.71489626543	-265.2647519639209	-23875.450144301507	4.801224211013282	16.74720433044197	1.1785142300596403	1.0	0.3555024207006045	0.8962505608485045	0.32441099839355886	-0.15246823038990603	-23875.450144301507	-260.8147443722323
7740000	-24128.14141116183	-264.2358341635508	-23863.905576998277	4.598262946816204	16.659226692861882	1.0729164399071511	1.0	0.335071016032987	0.9302421292131038	0.2992027472974406	0.14125496726623057	-23863.905576998277	-260.06358348619926
7745000	-24123.324562123213	-268.8134634202033	-23854.51109870301	4.06546672086343	14.314188449319738	1.1214333321841086	1.0	0.34035216234982935	0.9048207949638598	0.3102618453651325	0.07485907642222657	-23854.51109870301	-264.68004849339894
7750000	-24127.532692639612	-261.4191443863832	-23866.11354825323	4.833807968136391	17.02118237702523	1.1214333321841086	1.0	0.3542264082706567	0.9114629762144795	0.34284937959794964	-0.04644004474722302	-23866.11354825323	-257.0708993758383
7755000	-24108.706949902346	-264.2652717307355	-23844.44167817161	4.213385361597712	16.372269083696914	1.0103163620766218	1.0	0.3737475281157688	0.9058591501969615	0.36910199928936516	0.16984095857933523	-23844.44167817161	-260.1195668973646
7760000	-24140.154542104465	-271.1946020402132	-23868.95994006425	4.813891180354065	16.921749495402626	0.9767134314673366	1.0	0.3460372296034928	0.874002957722461	0.3362575613757754	-0.10438616928933488	-23868.95994006425	-267.16622321078984
7765000	-24117.479469002603	-260.18525018621915	-23857.294218816383	4.392953950523773	14.40558978950026	0.9767134314673366	1.0	0.35318540831437145	0.9629881930121843	0.3219585950600278	0.0906741179294291	-23857.294218816383	-256.29641025648334
7770000	-24123.154703857053	-252.65878706384447	-23870.49591679321	3.560326608820989	12.655147956599023	0.9767134314673366	1.0	0.3098703078811152	0.9710939335951158	0.29129358127759397	0.017565975690427827	-23870.49591679321	-249.0294446610131
7775000	-24115.134765508406	-256.9996677806078	-23858.135097727798	3.7073162824030206	13.334702785778592	1.0698120471858092	1.0	0.31690229856353674	1.0014284673005862	0.28474828199990593	6.586214789782474E-4	-23858.135097727798	-253.11072639066862
7780000	-24122.271567404852	-252.64515651383934	-23869.626410891015	3.24718135945475	11.425241912975393	1.110899323447768	1.0	0.2907319320910409	1.0205450666570846	0.2613886463731345	0.04765434409739875	-23869.626410891015	-248.9070964293404
7785000	-24133.045320939756	-257.1105075035493	-23875.934813436208	5.060995909318563	15.590940238471694	1.0455224678678925	1.0	0.28498950347262114	0.95454146922178	0.2849335598273662	0.03526765549322341	-23875.934813436208	-253.20956353501523
7790000	-24135.27704592429	-263.22654640470023	-23872.050499519588	5.4632371011799	21.798491595228935	1.0425409158845922	1.0	0.22690660778867167	0.9842110364933243	0.22149533198294025	0.06557208997612751	-23872.050499519588	-259.1706634442714
7795000	-24123.77894915435	-261.18875595455773	-23862.590193199794	4.2654011103130305	17.21681163807171	1.0425409158845922	1.0	0.366686461064909	0.9474162105913281	0.35123364774272686	0.19222022784688553	-23862.590193199794	-256.94948788154903
7800000	-24107.501195321885	-264.78384078525517	-23842.71735453663	5.3472502658917165	14.422566810631865	1.0546775306857703	1.0	0.34036628216638143	0.8764099819898414	0.35547367822511433	0.13413474542641818	-23842.71735453663	-260.7763522270852
7805000	-24108.891007503975	-261.6328295212042	-23847.25817798277	4.791431401209161	15.670152639539507	1.1617981832065285	1.0	0.358830832412433	0.8921211481861363	0.3494282651317519	0.04205215217444722	-23847.25817798277	-257.2727423295846
7810000	-24119.722485637558	-262.78462303851256	-23856.937862599047	4.085281112573612	14.908415623243368	1.1042001657052722	1.0	0.28784040524888604	0.926162655029811	0.3074008554319475	-0.028770283814378617	-23856.937862599047	-258.8025351001463
7815000	-24121.43153531849	-259.4670321341068	-23861.964503184383	4.016928776648741	17.245345237073874	1.1065307318244202	1.0	0.25231549613496024	0.9459891584027185	0.2770366448333905	0.08472914372818498	-23861.964503184383	-255.44124138554653
7820000	-24122.58442140086	-260.7244267860515	-23861.85999461481	3.718634914140491	13.533175767672924	1.1240213424012069	1.0	0.3185200744292341	0.9648792074526	0.3094063499739542	0.05443253623174451	-23861.85999461481	-256.7074392121004
7825000	-24120.934955716548	-260.8955337986061	-23860.039421917943	4.235190586777135	16.167400474699168	1.0890953066861868	1.0	0.32659831855943566	0.9597456242024966	0.31632110949590114	-0.16998188184810406	-23860.039421917943	-256.74631080035067
7830000	-24109.41462167099	-260.3524259826269	-23849.062195688362	4.072775963155895	16.132137621778895	1.0942804567592537	1.0	0.3117822686478557	0.9660900414035232	0.2766755588134298	0.051997287012672616	-23849.062195688362	-256.23946432443756
7835000	-24101.50908068489	-262.02718148829	-23839.4818991966	4.0800215094521155	16.549352388675082	1.0942804567592537	1.0	0.441320663958411	0.9068157415725182	0.41640021548083334	0.008353559565899213	-23839.4818991966	-257.5000710816605
7840000	-24113.85376712826	-264.9751928774002	-23848.878574250863	4.421256863463236	20.99387389552118	1.054943007024139	1.0	0.41146854202252897	0.9000332289514605	0.3798418607937162	0.19330791310838086	-23848.878574250863	-260.37843003060823
7845000	-24112.042566791515	-260.02858093874625	-23852.01398585277	4.716136305071161	13.233403124699468	1.054943007024139	1.0	0.3881199656343737	0.9462376599680551	0.368061257529485	0.18795098591469214	-23852.01398585277	-255.963350324105
7850000	-24123.020467396378	-257.5805003260224	-23865.439967070357	4.600472183693296	14.434548624663572	0.9700721412837919	1.0	0.3206840451379988	0.9678707752902328	0.2944090209033428	0.04856957641515567	-23865.439967070357	-253.80043883415004
7855000	-24128.159945243035	-259.73315433565506	-23868.42679090738	6.57418795825218	11.256260879729648	1.078736207053813	1.0	0.30694698262877884	0.8703805575612293	0.30176613543626163	-0.0032525251076885985	-23868.42679090738	-256.02567594639737
7860000	-24119.801876402467	-256.47257767442085	-23863.329298728047	4.162897944027535	12.932572279151538	1.078736207053813	1.0	0.3353308881158985	0.9195644648978453	0.3348256332326532	0.0799628872071915	-23863.329298728047	-252.54112295335935
7865000	-24117.099916142288	-258.4498038413808	-23858.650112300907	4.684746268980027	13.030873147569917	1.0916034800520835	1.0	0.34950885376681284	0.9235403710471065	0.3710483370557809	-0.0054729928052232035	-23858.650112300907	-254.44250838975466
7870000	-24130.431869187192	-260.2291520302827	-23870.20271715691	3.35196231522489	12.50723045042073	1.1914930561800554	1.0	0.2990404918205176	0.9703975047574038	0.30721503007182727	0.06871021993986605	-23870.20271715691	-256.2144969985768
7875000	-24113.55135905827	-265.4664555273291	-23848.08490353094	4.2520571252445905	17.07854741447561	1.1213667344876332	1.0	0.3622036937423457	0.8775990535005805	0.35338823311238254	0.015426385657391802	-23848.08490353094	-261.09104730760197
7880000	-24131.176626829594	-262.88409666617105	-23868.292530163424	4.747539699055202	17.79588567512553	1.1745062643489537	1.0	0.31337188631071233	0.9071585988105831	0.28986592824951174	0.2524145024791152	-23868.292530163424	-258.5077606590353
7885000	-24135.274693761654	-259.3545610070105	-23875.920132754643	3.683349477204944	16.76622242562382	1.1435452189261897	1.0	0.2721665664661635	0.9455330759401562	0.24339461279787855	0.029409299138366082	-23875.920132754643	-255.2233640463907
7890000	-24106.33818986986	-262.6510637419321	-23843.68712612793	4.243297054699082	14.567250507042552	1.1435452189261897	1.0	0.3796207540199769	0.9019916051631027	0.35042045059910276	0.006007867357607295	-23843.68712612793	-258.3380946180426
7895000	-24128.735979690246	-261.3622266078283	-23867.37375308242	4.05216009155538	14.352628433486798	1.1030270209205641	1.0	0.330998948047206	0.9358172306006994	0.3203669803191998	-0.012310821602408482	-23867.37375308242	-257.2910020995442
7900000	-24126.497535740127	-258.40383149913515	-23868.093704240993	5.292424483475067	14.799538926996972	1.0935276447387174	1.0	0.24168586832332797	0.9387704441500753	0.21593292203571524	0.009098281307086904	-23868.093704240993	-254.58888204721228
7905000	-24127.56194461818	-263.3554783554024	-23864.206466262778	4.141811664504115	15.576585886641233	1.0935276447387174	1.0	0.2971621643741231	0.9086023856851287	0.2606287126455412	0.07485814377916766	-23864.206466262778	-259.3229271599634
7910000	-24111.955967127436	-261.47648744858986	-23850.47947967885	4.194114619863835	14.450582751860379	1.0283629147605673	1.0	0.3201861382957335	0.9508629693950654	0.3304545993672323	0.070836349098464	-23850.47947967885	-257.58022793081585
7915000	-24132.290727265274	-258.13614459253057	-23874.15458267274	4.0678205564680265	14.98228310421639	1.0283629147605673	1.0	0.27308722665831703	0.9565761458313942	0.25156231122383105	-0.03247122553035586	-23874.15458267274	-254.34504817562538
7920000	-24125.189941177054	-263.21542521723	-23861.974515959824	4.280893633362591	13.331158257612753	1.07959415045981	1.0	0.29676488092611397	0.929485841445802	0.3055189136324002	-0.08072362589505241	-23861.974515959824	-259.36759772130057
7925000	-24105.078147994645	-262.37448717654723	-23842.703660818097	5.200454755494578	15.868062994694851	1.0604099810834302	1.0	0.4417087660646609	0.8722067519458763	0.4356172590482001	-0.09382503287790658	-23842.703660818097	-257.95599191285
7930000	-24128.044584865052	-261.2899802154744	-23866.754604649577	5.596520054879719	12.255475471589216	1.0604099810834302	1.0	0.4167739098100512	0.8495947000729154	0.4213580136844667	-0.05936979780237664	-23866.754604649577	-257.2046251787067
7935000	-24126.155580443014	-259.2655087195696	-23866.890071723443	4.79219286509031	12.44208119625025	1.1208429217035503	1.0	0.31528813912519166	0.9079415479388836	0.3245901747955591	0.10629473522645559	-23866.890071723443	-255.34863355596286
7940000	-24127.153178943787	-262.1775576249704	-23864.975621318816	5.480903334021985	16.001544432588187	1.1208429217035503	1.0	0.3097051395995377	0.889183101758884	0.3293955202830768	-0.08044126499881127	-23864.975621318816	-258.0258305873746
7945000	-24115.388551534823	-260.18383219537816	-23855.204719339446	4.208855819368841	17.848644695600463	1.0615816743578383	1.0	0.3048465523020607	0.9582617366204432	0.29905555630001385	-0.03943167951260761	-23855.204719339446	-256.0559610810587
7950000	-24121.615662218013	-259.69161695918604	-23861.924045258827	4.213411674760134	15.58974069350364	1.0753397896289993	1.0	0.31824427123953736	0.9882326727378914	0.31216581372610297	0.023124422119241775	-23861.924045258827	-255.63135098537953
7955000	-24111.66728840585	-256.37698309710765	-23855.290305308743	4.294382911752588	15.506794452579573	1.0753993289108157	1.0	0.2603109984249293	0.9497869083523036	0.25842125981262654	0.04105457750418416	-23855.290305308743	-252.49573263358286
7960000	-24116.061361837044	-260.100460665656	-23855.960901171387	4.0952048199574405	18.20961057474051	1.0966276854756614	1.0	0.2669595858627514	0.9508973663398097	0.29053854839881577	0.0035303122743237034	-23855.960901171387	-255.99613649807574
7965000	-24114.366984836193	-258.19884510986	-23856.168139726335	3.6500814957052534	14.398286569508537	1.0966276854756614	1.0	0.26139593337017203	0.9815751141393707	0.27610392136591866	0.08947771621528577	-23856.168139726335	-254.34605219675245
7970000	-24117.208329784055	-256.5261273659887	-23860.682202418066	3.95326649610757	15.989906567403926	1.0966276854756614	1.0	0.317838960855292	0.9181437229448087	0.3450342286720875	-0.02419857296895152	-23860.682202418066	-252.39915689806003
7975000	-24112.366989496473	-261.18300155605147	-23851.18398794042	3.947901105341148	14.853454598665746	1.0966276854756614	1.0	0.31557023725712674	0.9560997806722821	0.30032134202707816	-0.022116907176670756	-23851.18398794042	-257.13656247145616
7980000	-24130.574132679518	-259.22228759819996	-23871.351845081317	3.5918304436710664	12.633392230429392	1.0966276854756614	1.0	0.2541650621229815	1.0171280181183315	0.2469441059130854	-0.049842748746616615	-23871.351845081317	-255.5219530246591
7985000	-24120.055586213748	-255.4078129954509	-23864.647773218298	3.821708588950618	16.10809992155492	1.0459244687766749	1.0	0.2553093838721543	1.011938258210784	0.27089216829644414	0.15309582610826766	-23864.647773218298	-251.5624731293138
7990000	-24121.04308736716	-261.85946088333884	-23859.183626483824	4.6804409398166475	14.835526350483171	1.0459244687766749	1.0	0.3244068393934954	0.8727169490405389	0.3450666439208755	0.12073344528919659	-23859.183626483824	-257.889126163404
7995000	-24117.64111896212	-264.64517298764054	-23852.995945974482	4.395795521104243	11.86836639191199	1.1240863917555115	1.0	0.2898306563303665	0.8739575889409149	0.3015254134971205	0.1361789990860758	-23852.995945974482	-260.8453911301603
8000000	-24121.237808746682	-260.56160319666685	-23860.676205550015	5.423051388075027	15.329402890315423	1.0853017452274785	1.0	0.3376492056776725	0.8614655797107895	0.3618853896219625	0.06305309892361495	-23860.676205550015	-256.4400388166852
8005000	-24115.05559900657	-258.732018967089	-23856.32358003948	4.999340754991674	16.305068225070524	1.0853017452274785	1.0	0.3665252751398616	0.8883007959924709	0.3628745370616173	0.01163786673913912	-23856.32358003948	-254.4621231269064
8010000	-24109.695280526612	-262.65682567024123	-23847.03845485637	4.7659650608611965	15.449981654798295	1.1004843614134494	1.0	0.37856824336370143	0.88655002059916	0.40362183639317983	0.05417911367513738	-23847.03845485637	-258.37430387059993
8015000	-24117.22505823171	-260.72814365557286	-23856.49691457614	4.319286714476841	17.19269601210425	1.103012830680185	1.0	0.3457694651274822	0.9175706453296557	0.37794089569329936	-0.1347108914251485	-23856.49691457614	-256.4320844248873
8020000	-24111.677230952344	-257.6070859399926	-23854.070145012352	4.169207315156468	14.8845492348435	1.0651298616058111	1.0	0.33266520223674745	0.9242841098452171	0.3550308349817906	-0.029577081927771334	-23854.070145012352	-253.5702663684711
8025000	-24114.770127471285	-257.0825817046521	-23857.687545766632	3.5976554965353507	15.77153198912338	1.1188562470358985	1.0	0.3758311127923045	0.9145330058754032	0.35778750961201095	0.014807281711311656	-23857.687545766632	-252.7509287993839
8030000	-24101.495880865474	-256.1360386700659	-23845.35984219541	4.905062471234601	14.936572824893796	1.1212303645039632	1.0	0.30797224639635323	0.915124464428766	0.2961814362022865	-0.021510561122324443	-23845.35984219541	-252.05760791363167
8035000	-24115.54819519322	-259.3433835127196	-23856.2048116805	5.8496752088911785	18.81103983742438	1.0550507131859184	1.0	0.28108834844002306	0.9498582390643189	0.3072795409932577	-0.028929985251770648	-23856.2048116805	-255.2473325873743
8040000	-24121.600785377403	-262.21330772764054	-23859.38747764976	5.233523941179763	13.935592031255764	1.0550507131859184	1.0	0.30842019920111563	0.8906692371602922	0.3341065837640397	-0.1080544147458814	-23859.38747764976	-258.3352590276624
8045000	-24119.440108131796	-259.540998834905	-23859.89910929689	3.913073608749577	15.67484759694047	1.098012955643318	1.0	0.33953774983209445	0.8832542002740661	0.35288033187160384	0.004768845264226324	-23859.89910929689	-255.36606177956162
8050000	-24118.536123945105	-262.90214214289017	-23855.633981802213	5.0911653206177165	14.435667679110088	1.0761352682663796	1.0	0.3417747843342125	0.889282749806691	0.3207344121646921	0.03235831868233113	-23855.633981802213	-258.84660465635613
8055000	-24117.39936042053	-256.7878616464399	-23860.61149877409	3.8056883489500675	15.994079904820925	1.0761352682663796	1.0	0.2896844464793382	0.9620580487630416	0.2872123457954484	-0.006929431215318815	-23860.61149877409	-252.78607859187522
8060000	-24115.25013214103	-257.9802142171259	-23857.269917923906	4.267952018555305	16.904717042564464	1.107760065290473	1.0	0.2843488135991211	0.9451603309421028	0.2837961796824826	0.07026326080395455	-23857.269917923906	-253.87581441704728
8065000	-24111.43756582124	-255.14831348923124	-23856.28925233201	4.837508607210423	14.344409569083892	1.0808113620953328	1.0	0.35065648086425644	0.9444836106142619	0.3344414909556041	-0.011169012025330915	-23856.28925233201	-251.06312050244242
8070000	-24119.390708918178	-256.305649197722	-23863.085059720455	5.052681550942976	14.786053953754442	1.0808113620953328	1.0	0.3564288672865744	0.9175185259665526	0.34059160177338643	0.010125272265561376	-23863.085059720455	-252.17281490479576
8075000	-24132.95685322994	-261.8795104015619	-23871.07734282838	4.753135710679907	12.049268340764476	1.0808113620953328	1.0	0.4003152865217333	0.8905641082612525	0.40028458180821813	0.12160337863905982	-23871.07734282838	-257.8196973475496
8080000	-24102.786901809435	-260.80226264010935	-23841.984639169325	5.126892611554773	15.123481880009884	1.0808113620953328	1.0	0.37406698169658287	0.9207205341536536	0.37488163577496164	0.110045514349158	-23841.984639169325	-256.59394981274727
8085000	-24123.92257591669	-262.7220978793013	-23861.20047803739	4.218680703708161	18.104920601135554	1.0808113620953328	1.0	0.3068757561172412	0.9580236241950019	0.3040640401030331	-0.019314039921675186	-23861.20047803739	-258.53542359824513
8090000	-24123.664559460594	-256.5827976366059	-23867.08176182399	4.78949017526231	12.838577901091083	1.073699414864334	1.0	0.28300605108736565	0.951391902350239	0.2907008389887353	0.0029494417121009022	-23867.08176182399	-252.82568558608193
8095000	-24110.51235523181	-260.51835447992806	-23849.99400075188	4.840685708697657	17.814644348525835	1.073699414864334	1.0	0.38741670787669474	0.9431623623159705	0.33277786668723836	-0.02644402383471184	-23849.99400075188	-256.1204441605355
8100000	-24120.12002536417	-254.9946662986305	-23865.12535906554	4.139063389997897	15.513960423531364	1.0826961286077401	1.0	0.3326427484874244	0.9676034632160301	0.313490352243137	0.08091232177828583	-23865.12535906554	-250.8813649741318
8105000	-24135.651263600495	-251.79581986364056	-23883.855443736855	5.438388549275626	14.219649048178171	1.0826961286077401	1.0	0.2585385160032232	0.9350762856402022	0.26025481624684965	-0.15165364216942392	-23883.855443736855	-247.9919467837292
8110000	-24125.390860209896	-253.81574340577887	-23871.575116804117	4.386414093901593	15.08865641738963	1.0002209164379243	1.0	0.23926427169791678	1.0212275967569675	0.24007221016216107	-0.026903914190752363	-23871.575116804117	-250.17532499616803
8115000	-24131.52868708194	-260.4440404528379	-23871.0846466291	4.071178867089724	15.390046490270846	1.0002209164379243	1.0	0.33630826731099944	0.9251861294987168	0.32254217679479785	-0.04727709979268705	-23871.0846466291	-256.4927123186006
8120000	-24123.252466218702	-259.22574242155963	-23864.026723797142	4.673811045584956	14.195012068971275	1.0221058192122805	1.0	0.3226757528529811	0.9149433491704438	0.3420663394234675	-0.0205962137639723	-23864.026723797142	-255.3523723536527
8125000	-24094.402462307513	-257.99950975157265	-23836.40295255594	4.616590916995546	17.047807470451502	1.0221058192122805	1.0	0.3915089228414216	0.9331274297960864	0.4185817217756373	0.13477114125632228	-23836.40295255594	-253.7365092124997
[truncated: 18,375 more rows]
